# Supplementary material for: Integrative transcriptome network analysis of iPSC-derived neurons from schizophrenia and schizoaffective disorder patients with 22q11.2 deletion
Source: BMC Syst Biol. 2016 Nov 15;10:105. doi: 10.1186/s12918-016-0366-0 (PMC5111260; doi:10.1186/s12918-016-0366-0)
Supplement: Additional file 1: Table S1. — Is a table listing the patients and controls used in this study. (XLSX 37 kb) [file 12918_2016_366_MOESM1_ESM.xlsx]

## Sheet: Sheet1
	Supplementary Table 1. Demographics of subjects used for generating iPSCs
	Sample ID	age at biopsy/sex	diagnosis
	ctrl_iPSC1	29/F	control
	ctrl_iPSC2	58/M	control
	ctrl_iPSC5	32/M	control
	ctrl_iPSC6	46/M	control
	ctrl_553	31/M	control
	ctrl_3113	18/F	control
	ctrl_690	27/M	control
	SZ_iPSC15	31M	SAD/VCFS
	SZ_22q11-30	41/F	SZ/VCFS
	SZ_537	34/M	COS
	SZ_1804	25/F	COS
	SZ_1220	31/F	COS
	SZ_22q11-10	37/M	SAD/VCFS
	SZ_22q11-60	25/M	SAD/VCFS
	SZ_1275	28/F	COS
	Abbreviations are Schizophrenia (SZ), Schizoaffective Disorder (SAD), Childhood Onset Schizophrenia (COS), velocardiofacial syndrome (VCFS). See Supplementary Text 1 for clinical detail
