# Supplementary material for: Integrative transcriptome network analysis of iPSC-derived neurons from schizophrenia and schizoaffective disorder patients with 22q11.2 deletion
Source: BMC Syst Biol. 2016 Nov 15;10:105. doi: 10.1186/s12918-016-0366-0 (PMC5111260; doi:10.1186/s12918-016-0366-0)
Supplement: Additional file 5: Table S2. — Is a table listing summary statistics of RNA-seq. (XLSX 11 kb) [file 12918_2016_366_MOESM5_ESM.xlsx]

## Sheet: Sheet1
Supplementary Table 2: Statistics of RNA sequencing
Sample Name	Number of Pairs	Number of Mapped Pairs	Median TPM (genes)	Mean TPM (genes)	Num of Genes (TPM > 1)	Num of Genes (TPM> 0.1)
Ctrl_553C2	27198603	25798258	0.459397	25.9694	21058	16594
Ctrl_3113C4	27996083	26852584	0.535156	23.346	21613	16868
Ctrl_iPS1BC23	27132696	23802448	0.500005	29.1945	20908	16732
Ctrl_690C5	27182507	24246773	0.497587	25.472	21039	16646
Ctrl_iPS1BC10	26907742	23974871	0.492	27.4673	20828	16740
ctrl_iPS6C4	78014014	62866695	0.510162	27.7256	22117	16808
ctrl_iPS2C1	31834519	26009075	0.465727	24.3136	21388	16583
ctrl_iPS2C4	35013187	33253262	0.459228	26.5146	21326	16512
ctrl_iPS5C4	34951145	27827721	0.509046	26.275	21643	16754
SZ_iPS15BC6	44031943	35619936	0.456094	26.7156	21675	16547
SZ_iPS15BC4	33435332	31897020	0.575512	29.7531	21891	16958
SZ_1220C2	31131330	27974946	0.524987	27.0639	21041	16819
SZ_1804	64912024	55137948	0.496966	26.0626	22186	16678
SZ_22q11_10C5	31375467	29930042	0.483888	26.6363	21315	16603
SZ_22q1130C1	42121146	40278082	0.469392	27.4724	21586	16534
SZ_22q11_30C9	39078461	36260575	0.533871	28.6327	21572	16824
SZ_22q11_60C2	36729339	33585204	0.609714	29.155	21826	17062
SZ_537C10	33349998	27003771	0.451063	25.1956	21418	16540
SZ_1275C9	34038129	31489415	0.6156	25.8696	21916	17139
