# Supplementary material for: Integrative transcriptome network analysis of iPSC-derived neurons from schizophrenia and schizoaffective disorder patients with 22q11.2 deletion
Source: BMC Syst Biol. 2016 Nov 15;10:105. doi: 10.1186/s12918-016-0366-0 (PMC5111260; doi:10.1186/s12918-016-0366-0)
Supplement: Additional file 6: Table S3. — Is a table listing the entire gene list with corrected expression values. (XLS 5575 kb) [file 12918_2016_366_MOESM6_ESM.xls]

## Sheet: Sheet1
Supplemental Table 3: Normalized counts of RNA-seq data and statistics for differential expression
EnsemblID	biotype	symbol	coordinates	Ctrl_553C2_M	Ctrl_3113C4_F	Ctrl_iPS1BC23_F	Ctrl_690C5_M	Ctrl_iPS1BC10_F	Ctrl_iPS6C4_M	Ctrl_iPS2C1_M	Ctrl_iPS2C4_M	Ctrl_iPS5C4_M	SZ_iPS15BC6_M	SZ_iPS15BC4_M	SZ_1220C2_F	SZ_1804C6_F	SZ_22q1110C5_M	SZ_22q1130C1_F	SZ_22q1130C9_F	SZ_22q1160C2_M	SZ_537C10_M	SZ_1275C9_F	Ctrl_mean	SZ_mean	log2(SZ_mean/Ctrl_mean)	pvalue	padj
ENSG00000000003.10	protein_coding	TSPAN6	chrX:99883667-99894988	1690.8	1934.29	1522.37	1622.42	1828.97	1547.22	1549.66	1407.35	1258.85	1577.68	1391.42	1715.19	1806.82	1658.66	2219.6	1763.74	1486.24	1606.38	2138.16	1595.77	1736.39	0.121839	0.207928	0.927571
ENSG00000000419.8	protein_coding	DPM1	chr20:49551404-49575092	672.33	656.74	782.13	773.3	743.36	681.34	670.55	686.22	749.13	722.48	696.71	741.35	728.31	619.75	795.42	739.21	732.15	619.6	594.93	712.789	698.993	-0.0281952	0.649222	0.958563
ENSG00000000457.8	protein_coding	SCYL3	chr1:169821804-169863408	473.82	362.31	392.06	435.04	510.87	290.29	404.13	438.86	393.02	368.23	292.46	578.72	460.93	386.22	385.24	482.83	470.81	444	402.28	411.156	427.171	0.0551281	0.64396	0.958179
ENSG00000000460.12	protein_coding	C1orf112	chr1:169631245-169823221	402	541.96	442.94	449.01	384.15	307.25	385.17	250.35	337.16	351.26	326.4	289.36	439.98	350.3	299.41	457.89	349.12	353.2	371.33	388.888	358.825	-0.116077	0.364952	0.930443
ENSG00000001036.8	protein_coding	FUCA2	chr6:143816614-143832827	666.35	946.19	984.65	590.7	512.87	527.71	521.87	490.73	446.88	498.95	453.16	887.03	622.56	1077.83	1249.52	864.91	972.54	538.79	750.65	631.994	791.595	0.324851	0.117077	0.927571
ENSG00000001084.6	protein_coding	GCLC	chr6:53362139-53481768	602.5	568.91	556.67	713.43	532.83	704.28	660.57	656.3	664.34	636.66	693.72	611.64	646.5	687.62	739.53	634.47	912.69	505.86	602.92	628.87	667.161	0.0852738	0.364083	0.930443
ENSG00000001167.10	protein_coding	NFYA	chr6:41040684-41067715	2405.03	2267.65	2030.16	2176.2	2244.05	1709.82	2484.64	1895.08	2112.72	2173.43	2477.41	2550.34	2460.31	1912.15	2006.02	3559.4	2239.34	2062.35	1792.78	2147.26	2323.35	0.113711	0.315407	0.928028
ENSG00000001460.13	protein_coding	STPG1	chr1:24683489-24743424	173.57	296.43	183.56	194.57	257.43	175.57	290.37	169.56	205.49	141.7	133.75	293.35	221.49	161.67	243.52	281.32	210.47	263.41	222.6	216.284	217.328	0.00694461	0.967223	0.996755
ENSG00000001461.12	protein_coding	NIPAL3	chr1:24742284-24799466	576.57	658.74	504.8	620.63	556.77	546.66	686.52	612.41	626.43	535.87	505.06	825.17	584.65	469.06	547.91	755.18	703.22	677.47	581.96	598.837	618.555	0.0467384	0.653799	0.959626
ENSG00000001497.12	protein_coding	LAS1L	chrX:64732462-64754655	1409.5	1271.56	1547.31	1128.51	1706.24	1390.6	1198.41	1730.51	1564.09	1822.17	1763.73	1463.75	1522.48	1620.74	1478.07	1487.41	1265.8	1434.77	1248.76	1438.53	1510.77	0.0706897	0.455158	0.934819
ENSG00000001561.6	protein_coding	ENPP4	chr6:46097730-46114436	263.35	389.25	208.5	285.37	245.46	298.27	293.37	179.53	271.32	241.49	224.58	263.42	240.44	210.58	358.29	239.42	249.37	341.23	351.37	270.492	272.019	0.0081238	0.95452	0.994751
ENSG00000001617.7	protein_coding	SEMA3F	chr3:50192478-50226508	1685.81	1782.58	2136.9	1618.43	1136.5	2179.68	2063.55	1412.33	2084.79	1803.21	2432.5	2183.15	2366.52	1545.89	1425.17	2271.51	2315.14	1545.52	1406.48	1788.95	1929.51	0.109119	0.453029	0.934819
ENSG00000001629.5	protein_coding	ANKIB1	chr7:91875548-92030698	2676.36	2740.75	2347.4	2644.17	2335.85	2658.51	2762.04	2800.73	2511.72	2310.14	2430.5	3269.74	2552.09	2641.69	2503.04	2895.01	2885.7	3249.68	2908.78	2608.61	2764.64	0.0838068	0.23126	0.927571
ENSG00000001630.11	protein_coding	CYP51A1	chr7:91741465-91772266	3253.92	2571.07	2752.43	2681.09	2397.72	2674.47	2424.77	2425.7	2430.92	2128.52	2470.43	1599.45	2632.91	3093.78	1968.1	3040.66	2426.86	2829.62	2708.14	2623.57	2489.85	-0.0754723	0.492783	0.93898
ENSG00000001631.10	protein_coding	KRIT1	chr7:91828283-91875480	1126.2	1068.95	1119.33	926.96	1043.7	976.61	1107.61	853.78	924.69	1034.82	879.37	1281.16	1018.64	1100.79	1253.51	1012.55	1086.25	1061.61	1060.1	1016.43	1078.88	0.0860297	0.245521	0.927571
ENSG00000002016.12	protein_coding	RAD52	chr12:1021243-1099219	489.78	560.93	647.46	447.01	673.52	502.77	721.44	466.79	682.29	646.64	452.16	753.33	551.72	549.89	858.3	735.22	587.51	692.44	584.95	576.888	641.217	0.152522	0.225627	0.927571
ENSG00000002330.9	protein_coding	BAD	chr11:64037302-64052176	750.14	788.49	813.06	757.33	777.29	657.39	778.32	834.83	689.28	706.51	698.71	814.19	722.33	710.57	543.92	685.34	670.3	811.17	760.63	760.681	712.369	-0.0946665	0.175325	0.927571
ENSG00000002549.8	protein_coding	LAP3	chr4:17578815-17609595	471.83	678.7	624.51	541.81	527.84	452.89	443.04	715.14	524.69	583.77	709.69	681.49	578.66	564.86	682.65	692.33	700.23	506.86	471.15	553.383	617.169	0.157386	0.152637	0.927571
ENSG00000002587.5	protein_coding	HS3ST1	chr4:11394774-11431389	134.67	265.49	223.47	208.54	131.71	875.86	238.49	553.56	286.28	312.34	181.66	209.53	283.34	200.6	86.83	103.75	148.62	182.59	155.72	324.23	186.499	-0.797845	0.0158237	0.808853
ENSG00000002746.9	protein_coding	HECW1	chr7:43152198-43602938	529.69	239.54	280.33	502.89	372.18	569.61	490.94	616.4	428.93	401.16	351.35	230.49	348.19	498	116.77	299.28	336.15	633.57	633.86	447.834	384.882	-0.218548	0.390612	0.930443
ENSG00000002822.11	protein_coding	MAD1L1	chr7:1855429-2272878	886.8	794.48	915.82	925.96	944.92	939.7	894.07	1003.39	914.71	1015.86	1102.96	853.11	859.01	879.23	817.38	769.14	766.06	894.98	874.43	913.317	883.217	-0.0483473	0.479108	0.938305
ENSG00000002834.13	protein_coding	LASP1	chr17:37026112-37078023	6271.43	6580.39	6015.65	6165.41	6095.57	5889.61	5199.78	6228.83	6222.44	5708	6239.45	7006.45	6254.53	6756.41	6282.54	7072.91	7956.87	6182.07	5814.56	6074.34	6527.38	0.103775	0.0935056	0.927571
ENSG00000002919.10	protein_coding	SNX11	chr17:46180719-46200436	510.73	545.95	499.81	435.04	419.08	564.62	501.92	657.29	483.79	497.95	476.12	471.95	456.94	582.83	461.09	470.86	485.77	567.72	567.98	513.137	503.922	-0.0261447	0.754509	0.973563
ENSG00000002933.3	protein_coding	TMEM176A	chr7:150497491-150502208	10.97	3.99	50.88	5.99	6.98	45.89	20.95	55.85	14.96	39.92	35.93	121.73	18.96	58.88	181.64	23.94	25.93	5.99	19.96	24.0528	53.2884	1.14762	0.0580762	0.927571
ENSG00000003056.3	protein_coding	M6PR	chr12:9092959-9102551	1378.58	1550.03	1534.34	1320.09	1313.11	1536.25	1338.11	1570.92	1334.66	1458.93	1371.46	1768.08	1309.97	1686.61	2039.96	1460.47	1617.91	1359.94	1372.54	1430.68	1544.59	0.110522	0.184712	0.927571
ENSG00000003096.9	protein_coding	KLHL13	chrX:117031776-117251303	1473.34	904.27	1501.42	1324.08	602.67	873.87	1269.26	2274.1	1215.96	882.15	1227.73	2563.31	1554.4	1267.45	735.54	1432.54	1882.24	1513.59	1085.05	1271	1414.4	0.154231	0.511241	0.942137
ENSG00000003137.4	protein_coding	CYP26B1	chr2:72356367-72375167	370.08	387.26	920.8	320.29	588.7	181.56	613.68	2404.76	416.96	670.59	881.37	844.13	1015.65	465.06	355.3	853.94	1583.99	518.83	136.75	689.343	732.561	0.0877274	0.835924	0.983047
ENSG00000003147.13	protein_coding	ICA1	chr7:8152814-8302317	420.95	243.53	152.64	456.99	274.4	182.55	179.61	54.86	218.45	236.5	161.7	690.47	353.18	182.63	157.69	267.35	212.46	590.67	277.5	242.666	313.016	0.367268	0.286583	0.928028
ENSG00000003249.9	protein_coding	DBNDD1	chr16:90071273-90086536	839.91	665.72	477.86	711.43	572.74	938.71	979.89	1512.07	507.73	746.43	910.31	586.7	447.96	1042.9	594.82	500.79	524.67	608.63	1091.04	800.674	705.426	-0.18272	0.410951	0.930655
ENSG00000003393.10	protein_coding	ALS2	chr2:202565277-202645912	1735.69	1649.84	1505.41	1776.08	1743.16	1972.18	1995.69	1906.05	1781.54	1958.88	1800.67	1724.17	1677.12	2038.9	1996.04	1967.25	2042.83	1886.75	1864.65	1785.07	1895.73	0.086768	0.130558	0.927571
ENSG00000003402.14	protein_coding	CFLAR	chr2:201980827-202029033	444.9	340.35	183.56	381.16	160.65	300.27	141.69	95.75	143.64	263.45	231.57	479.93	271.37	416.16	527.95	331.2	292.26	302.32	469.16	243.552	358.538	0.557898	0.0366355	0.903023
ENSG00000003509.11	protein_coding	NDUFAF7	chr2:37458774-37480546	743.16	715.63	783.13	653.56	865.09	719.24	837.19	577.5	741.15	738.45	608.87	752.33	772.21	702.59	911.19	827	896.73	732.35	692.76	737.295	763.448	0.0502893	0.558126	0.946612
ENSG00000003756.12	protein_coding	RBM5	chr3:50126341-50156454	12942.9	9916	11321	9231.65	12753.9	12170.3	11712.7	12027.8	10948.6	12326.1	10787	12679.9	12512	13925	14725.8	13308.9	13013.1	11878.2	12038.4	11447.2	12719.4	0.15204	0.0304786	0.866619
ENSG00000003987.9	protein_coding	MTMR7	chr8:17155539-17271037	554.62	551.94	598.57	745.36	823.19	556.64	598.71	927.59	556.61	535.87	418.23	379.16	548.73	529.93	234.53	701.31	325.18	670.49	561.99	657.025	490.542	-0.421572	0.0192943	0.815893
ENSG00000004059.6	protein_coding	ARF5	chr7:127228399-127231759	2614.51	3191.88	2837.23	2473.55	2952.49	2531.81	2409.8	2749.86	2662.34	2641.45	2807.8	2648.12	2622.93	2687.59	2267.5	2512.93	2188.46	2990.26	2876.84	2713.72	2624.39	-0.0482903	0.473125	0.938305
ENSG00000004139.9	protein_coding	SARM1	chr17:26691378-26728065	2847.93	2290.61	2121.94	2222.1	2333.86	2391.16	2582.43	2911.44	2104.74	2202.37	1864.55	1858.87	2358.54	2810.35	882.25	2043.06	1748.58	2668.99	3023.57	2422.91	2146.11	-0.175015	0.286377	0.928028
ENSG00000004142.7	protein_coding	POLDIP2	chr17:26673659-26684545	1784.57	2098.98	1964.31	1793.05	1680.3	1902.35	1743.24	2034.72	1715.71	1784.25	2128.06	1869.85	1831.76	1924.13	1817.4	1841.55	1886.23	1957.59	1789.79	1857.47	1883.06	0.0197408	0.692686	0.964403
ENSG00000004399.8	protein_coding	PLXND1	chr3:129274018-129325661	510.73	710.64	896.86	582.72	712.43	681.34	571.77	1473.18	763.09	703.52	964.21	1462.75	850.03	670.65	1338.35	863.91	766.06	445.99	493.11	766.972	855.86	0.158202	0.48971	0.938305
ENSG00000004455.12	protein_coding	AK2	chr1:33473585-33546597	1239.92	1290.53	1473.48	1429.85	1276.19	1143.21	1157.5	1005.39	1206.98	1382.09	1424.36	1397.9	1370.83	1293.4	1742.54	1548.26	1709.68	989.77	949.3	1247.01	1380.81	0.14705	0.188966	0.927571
ENSG00000004478.5	protein_coding	FKBP4	chr12:2904119-2914576	1903.28	1929.3	1956.33	1971.65	1985.62	3176.24	2164.33	2759.83	2671.32	2477.79	2196.93	1778.05	2022.32	2223.53	1586.85	1848.53	1925.13	2261.9	1913.57	2279.77	2023.46	-0.172062	0.126405	0.927571
ENSG00000004487.11	protein_coding	KDM1A	chr1:23345941-23410182	9730.84	6481.58	7808.37	9359.37	8549.16	9350.16	9472.57	8988.66	8675.3	9014.05	9931.61	7743.81	8344.69	9710.47	8845.46	7979.72	7428.21	8230.45	8973.89	8712.89	8620.24	-0.0154237	0.840964	0.983047
ENSG00000004534.10	protein_coding	RBM6	chr3:49977440-50137478	5072.41	6087.34	5607.62	5042.88	5225.48	4846.16	6825.28	4615.02	6195.5	7260.73	5519.78	7801.68	5530.2	6748.43	6218.67	6891.35	6784.84	6112.23	6471.39	5501.97	6533.93	0.248004	0.00314065	0.461232
ENSG00000004660.10	protein_coding	CAMKK1	chr17:3763609-3798185	392.03	407.22	434.96	311.31	260.43	436.93	468.99	410.93	568.58	371.22	427.21	474.95	389.1	382.23	317.37	288.3	384.03	448.99	427.23	410.153	391.063	-0.0687626	0.590794	0.952277
ENSG00000004700.11	protein_coding	RECQL	chr12:21621845-21654603	1038.42	1213.67	1141.28	1276.19	770.3	1061.41	1128.57	889.69	879.8	1013.87	1025.1	1248.23	1088.48	1059.87	1431.16	1263.95	1466.29	860.06	1009.19	1044.37	1146.62	0.134755	0.238943	0.927571
ENSG00000004766.11	protein_coding	CCDC132	chr7:92861653-92988338	992.54	775.51	822.04	741.37	906	912.77	811.25	921.61	691.27	869.17	715.67	826.17	692.4	859.27	788.44	677.36	717.19	879.02	805.55	841.595	783.024	-0.104069	0.17675	0.927571
ENSG00000004777.14	protein_coding	ARHGAP33	chr19:36265434-36279724	3016.51	2063.05	3202.36	2217.11	3437.42	3736.87	3326.82	3523.85	4297.25	4090.4	3113.24	2255.99	3526.84	3562.83	1478.07	2521.91	2180.48	4913.93	3946.92	3202.36	3159.06	-0.0196405	0.919335	0.989288
ENSG00000004779.5	protein_coding	NDUFAB1	chr16:23592323-23607677	761.11	803.46	776.15	841.15	778.28	902.79	865.13	928.59	757.11	866.18	954.23	736.37	739.29	752.49	900.22	664.4	724.17	819.15	853.47	823.753	800.995	-0.0404171	0.569182	0.946612
ENSG00000004799.7	protein_coding	PDK4	chr7:95212811-95225803	155.61	238.54	183.56	186.59	28.94	150.63	134.71	130.66	133.67	116.75	104.81	363.19	199.54	133.73	68.86	154.63	268.32	176.6	147.73	149.212	173.417	0.21688	0.482555	0.938305
ENSG00000004838.9	protein_coding	ZMYND10	chr3:50378541-50384283	71.82	254.51	90.78	101.78	105.77	68.83	78.83	102.73	70.82	66.86	51.9	93.79	65.85	64.87	103.79	53.87	117.7	144.67	194.65	105.098	95.7963	-0.133687	0.645917	0.958192
ENSG00000004864.9	protein_coding	SLC25A13	chr7:95749532-95951459	622.45	961.16	515.77	600.68	627.62	493.79	571.77	500.7	439.9	521.9	590.91	578.72	531.77	697.6	852.31	571.62	625.42	453.98	757.64	592.648	618.185	0.0608635	0.668918	0.960431
ENSG00000004866.14	protein_coding	ST7	chr7:116593292-116870157	1620.98	1119.85	1660.04	1476.74	1708.24	1272.89	1632.48	1299.63	1400.5	1418.02	1474.27	1100.56	1444.66	1726.53	1416.19	1572.2	1089.24	1480.66	1353.57	1465.7	1407.59	-0.0583668	0.552699	0.946612
ENSG00000004897.7	protein_coding	CDC27	chr17:45195069-45266788	2565.63	2672.88	2787.35	2877.66	2739.96	2348.26	2697.18	2224.23	2682.29	2594.55	2704.99	3071.18	2902.28	2466.04	2605.83	3144.4	2802.91	2724.86	2254.95	2621.72	2727.2	0.0569097	0.386775	0.930443
ENSG00000004961.10	protein_coding	HCCS	chrX:11129421-11141198	414.97	426.18	418	411.09	333.27	420.97	407.12	482.75	385.04	410.14	383.29	390.13	397.08	334.33	355.3	421.98	408.97	391.12	425.24	411.044	391.757	-0.069333	0.28854	0.928028
ENSG00000004975.7	protein_coding	DVL2	chr17:7128660-7137864	1878.34	2053.07	2559.89	1903.8	2536.41	2026.05	2077.52	1988.84	2334.16	2200.37	2307.73	2286.92	2201.9	2067.84	2608.83	2249.57	1984.98	1807.93	1669	2150.9	2138.51	-0.00833449	0.922939	0.990084
ENSG00000005007.8	protein_coding	UPF1	chr19:18942747-18979045	2950.67	3476.34	3192.38	2930.54	3097.17	3430.62	3274.94	3581.7	3284.78	3376.9	3277.93	3454.33	3181.64	3155.65	2729.59	3296.04	3448.28	3289.59	2941.72	3246.57	3215.17	-0.0140239	0.789708	0.978457
ENSG00000005020.8	protein_coding	SKAP2	chr7:26706681-27034858	226.44	121.77	157.62	259.43	114.75	336.18	350.24	162.58	302.24	205.57	575.93	185.59	142.67	170.66	446.12	153.63	208.47	197.55	148.73	225.694	243.492	0.109505	0.713325	0.96618
ENSG00000005022.5	protein_coding	SLC25A5	chrX:118602363-118605282	3155.17	2623.97	3103.6	3003.38	2986.42	3155.29	2870.81	3398.18	3416.45	3153.37	3831.91	2783.82	2962.15	3503.95	3422.21	3191.29	2946.55	2711.89	3000.61	3079.25	3150.78	0.0331271	0.63121	0.957705
ENSG00000005059.11	protein_coding	CCDC109B	chr4:110481361-110609874	186.54	413.21	164.61	196.57	179.6	152.63	203.56	118.69	157.61	146.69	143.73	174.61	162.62	128.74	110.78	125.7	158.6	149.66	219.61	197.001	152.075	-0.373423	0.0535671	0.927571
ENSG00000005075.11	protein_coding	POLR2J	chr7:102113565-102119354	423.95	319.39	376.1	395.13	355.22	336.18	287.38	422.9	456.86	296.38	371.31	346.23	269.38	369.26	276.45	217.47	353.11	340.23	377.32	374.789	321.714	-0.220299	0.0518592	0.926267
ENSG00000005100.8	protein_coding	DHX33	chr17:5344232-5372380	1145.16	981.12	831.02	934.94	1013.77	1285.86	1148.52	1193.9	1007.48	1179.52	1222.74	1016.74	1015.65	1136.71	1403.22	1102.34	1150.09	882.01	1075.07	1060.2	1118.41	0.0771176	0.394836	0.930443
ENSG00000005102.8	protein_coding	MEOX1	chr17:41717756-41739322	112.72	180.65	18.95	156.65	19.96	106.74	128.72	118.69	118.7	88.81	518.04	404.1	153.64	80.84	107.79	48.88	152.61	75.83	32.94	106.866	166.349	0.638409	0.196128	0.927571
ENSG00000005108.10	protein_coding	THSD7A	chr7:11414247-11871824	3196.07	1193.71	2199.75	3978.23	2817.79	3708.94	4037.29	3741.29	3071.32	3228.21	2200.93	2062.42	2820.47	4075.8	352.3	3034.67	1917.15	4594.65	4536.86	3104.93	2882.35	-0.107318	0.732184	0.971152
ENSG00000005156.7	protein_coding	LIG3	chr17:33307513-33332083	1473.34	1498.13	1394.67	1448.81	1329.07	1749.73	1348.09	1295.64	1361.59	1392.07	1638.97	1407.88	1346.88	1668.64	2043.95	1556.24	1370.53	1063.6	1377.53	1433.23	1486.63	0.0527749	0.587154	0.95158
ENSG00000005175.5	protein_coding	RPAP3	chr12:48057070-48099844	908.74	986.11	779.14	934.94	1028.73	744.18	964.92	833.84	826.93	914.08	841.44	947.9	864	871.25	1202.62	1100.34	968.55	728.36	934.32	889.726	937.285	0.0751272	0.401201	0.930443
ENSG00000005187.7	protein_coding	ACSM3	chr16:20621565-20808903	31.92	18.96	54.87	35.92	15.96	23.94	29.94	20.95	38.9	44.91	30.94	53.88	39.91	21.96	26.95	39.9	56.86	24.94	20.96	30.1516	36.1205	0.260582	0.314593	0.928028
ENSG00000005189.15	protein_coding	AC004381.6	chr16:20817751-20860987	178.56	194.63	218.48	205.55	170.62	163.6	146.68	151.61	192.52	135.71	141.74	128.71	173.6	203.59	132.74	127.69	108.72	158.64	194.65	180.249	150.58	-0.25946	0.0345909	0.897839
ENSG00000005194.10	protein_coding	CIAPIN1	chr16:57462081-57481440	1439.43	1300.51	1141.28	1273.19	1210.33	1482.38	1103.62	1400.36	1246.88	1384.09	1452.31	1205.32	1232.15	1542.9	1508.01	1223.05	1278.77	1361.93	1358.56	1288.66	1354.71	0.0721057	0.290506	0.928028
ENSG00000005206.11	processed_transcript	SPPL2B	chr19:2328617-2355099	2371.11	2365.47	2807.3	1609.45	2811.8	2918.87	3073.37	3042.1	2529.67	2870.96	2897.64	2633.16	2526.15	3205.55	3969.13	2409.18	2840.81	2613.11	2668.21	2614.35	2863.39	0.131272	0.254558	0.927571
ENSG00000005238.15	protein_coding	FAM214B	chr9:35104109-35116338	1357.63	1177.74	1189.16	1008.78	1284.17	1173.13	1091.65	1275.69	1021.45	1162.56	1013.12	1344.02	1192.24	1824.33	1374.28	1227.04	1208.94	1304.06	1501.31	1175.49	1315.19	0.16201	0.0899857	0.927571
ENSG00000005243.5	protein_coding	COPZ2	chr17:46103533-46115392	221.45	283.46	553.68	337.26	172.62	28.93	195.58	174.55	278.3	224.53	201.63	467.96	329.24	226.54	171.66	425.97	404.98	201.55	133.76	249.536	278.781	0.159887	0.645643	0.958192
ENSG00000005249.8	protein_coding	PRKAR2B	chr7:106685094-106802256	2017.99	1918.32	1427.59	2396.72	1884.85	2240.53	1745.24	3536.82	1855.36	1502.84	1443.33	899	1622.25	1354.28	693.62	1482.42	1458.31	2855.57	2932.74	2113.71	1624.44	-0.379841	0.102234	0.927571
ENSG00000005302.13	protein_coding	MSL3	chrX:11776278-11793870	1171.09	923.23	859.95	795.25	1104.57	895.81	1089.65	890.69	850.87	1042.81	883.36	1237.25	1223.17	1078.83	1129.76	1214.07	885.76	917.93	1212.82	953.456	1082.58	0.183231	0.05337	0.927571
ENSG00000005339.8	protein_coding	CREBBP	chr16:3775055-3930727	5556.21	5025.37	6177.26	6249.22	6946.69	5914.55	6684.58	5813.9	5692.76	6608.11	6749.5	6243.14	6298.42	5813.31	4863.36	5851.86	5524.03	5908.68	5014	6006.73	5887.44	-0.0289384	0.691226	0.964003
ENSG00000005379.11	protein_coding	BZRAP1	chr17:56378592-56406152	1589.06	1605.92	1715.91	1175.41	2034.52	1589.12	1646.45	3012.18	1734.66	1637.56	1358.48	2151.23	1767.91	1951.08	1535.95	1487.41	1562.05	2061.35	1948.5	1789.25	1746.15	-0.0351728	0.802864	0.980454
ENSG00000005436.9	protein_coding	GCFC2	chr2:75879126-75938115	526.69	610.83	652.44	441.03	566.75	286.3	456.02	376.02	396.01	450.05	517.04	591.69	565.69	496	683.64	633.47	620.43	417.06	427.23	479.122	540.231	0.173186	0.233441	0.927571
ENSG00000005448.12	protein_coding	WDR54	chr2:74648805-74652882	548.64	576.89	490.83	535.82	641.59	676.35	565.78	480.75	543.64	583.77	610.87	428.05	505.83	623.75	979.06	490.81	520.68	513.84	659.82	562.254	591.648	0.0735173	0.56649	0.946612
ENSG00000005469.7	protein_coding	CROT	chr7:86974997-87029111	399.01	489.06	431.97	413.09	620.63	236.42	343.26	236.39	337.16	326.31	257.52	438.03	519.8	371.25	364.28	457.89	381.04	353.2	350.37	389.665	381.97	-0.028777	0.86572	0.985193
ENSG00000005483.15	protein_coding	KMT2E	chr7:104654626-104754808	6249.49	4913.58	5178.65	6035.69	6058.65	5748.96	6041.97	5457.83	5126.18	5723.97	4925.88	5767.2	5564.12	5837.26	5026.03	5623.42	5160.94	6339.71	5756.67	5645.67	5572.52	-0.0188135	0.750675	0.973563
ENSG00000005486.12	protein_coding	RHBDD2	chr7:75471920-75518244	2191.56	2961.33	2220.7	2100.37	2230.09	2142.77	2143.38	2961.31	2134.66	2059.67	1979.34	2162.2	2137.05	2200.57	1696.64	2126.86	2125.62	2851.57	2923.75	2342.91	2226.33	-0.0736329	0.485728	0.938305
ENSG00000005513.9	protein_coding	SOX8	chr16:1031808-1036979	256.36	412.21	348.17	476.95	102.77	553.65	153.67	1368.45	313.22	229.52	1203.77	160.64	185.57	262.47	234.53	115.72	277.3	546.77	467.16	442.827	368.346	-0.265683	0.549317	0.946612
ENSG00000005700.10	protein_coding	IBTK	chr6:82879700-82957471	2433.96	2914.42	2594.81	3066.24	2636.19	1930.28	2339.95	2064.64	2439.9	2242.29	2419.52	2884.6	2712.72	2619.73	2779.49	3061.6	3214.87	2477.42	2528.46	2491.15	2694.07	0.112973	0.208895	0.927571
ENSG00000005801.12	protein_coding	ZNF195	chr11:3360491-3400448	1966.12	1137.82	1028.55	1440.82	1379.96	1656.95	1881.94	1667.67	1274.81	1281.31	1342.51	1195.35	1232.15	1522.94	1007	1142.24	1237.87	1895.73	1792.78	1492.74	1364.99	-0.129073	0.358618	0.930443
ENSG00000005810.13	protein_coding	MYCBP2	chr13:77618792-77901185	4460.93	4017.3	4093.24	5602.65	3778.67	5900.58	5922.22	7267.13	5302.74	4841.82	4777.16	4002.12	5074.26	3901.15	2679.69	5405.94	5361.44	6781.72	5976.27	5149.5	4880.16	-0.0775038	0.620292	0.957705
ENSG00000005812.6	protein_coding	FBXL3	chr13:77566740-77601330	858.87	819.43	905.84	964.87	889.04	732.21	766.35	772	742.14	840.23	743.62	934.93	853.03	825.34	893.23	840.97	992.49	765.28	806.55	827.861	849.566	0.0373382	0.579141	0.949253
ENSG00000005882.7	protein_coding	PDK2	chr17:48172101-48189516	1151.14	1052.98	1329.83	938.93	1650.36	836.96	1132.56	1294.64	1164.09	995.91	1044.07	1093.57	1192.24	815.36	675.66	1035.5	905.71	1295.08	777.6	1172.39	983.07	-0.254083	0.057305	0.927571
ENSG00000005884.13	protein_coding	ITGA3	chr17:48133332-48167845	263.35	418.2	196.53	277.39	300.34	272.33	251.46	600.44	318.2	230.52	239.56	268.4	213.51	201.59	228.55	220.47	268.32	379.15	511.08	322.027	276.114	-0.221916	0.292964	0.928028
ENSG00000005889.11	protein_coding	ZFX	chrX:24167290-24234372	1047.4	1508.11	1557.29	1018.75	1355.01	769.12	1055.72	1012.37	809.97	1039.81	876.38	1632.38	1581.34	1108.77	1558.91	1552.25	888.75	923.92	1230.79	1125.97	1239.33	0.138389	0.405688	0.930443
ENSG00000005893.11	protein_coding	LAMP2	chrX:119561682-119603220	2605.53	3690.93	2607.78	3008.37	2631.2	2266.46	2805.95	2436.67	2904.73	2407.94	2209.91	3890.37	2659.84	2793.38	3516.03	3660.16	4111.6	2612.11	2940.72	2773.07	3080.21	0.151543	0.221796	0.927571
ENSG00000005955.8	protein_coding	GGNBP2	chr17:34900737-34946278	1893.3	1656.83	1918.42	1913.78	1941.72	1741.74	1851.01	1803.32	1736.66	1749.32	1867.54	2042.47	1901.6	1922.13	2274.49	2004.16	2040.84	1913.69	1704.94	1828.53	1942.12	0.0869459	0.0982502	0.927571
ENSG00000005961.13	protein_coding	ITGA2B	chr17:42449548-42466873	222.45	180.65	292.3	93.79	171.62	183.55	224.52	151.61	303.24	201.58	226.58	380.16	214.5	300.4	342.32	220.47	256.35	166.62	133.76	202.637	244.274	0.2696	0.210134	0.927571
ENSG00000006007.7	protein_coding	GDE1	chr16:19513015-19533467	1843.42	2232.72	1786.74	1784.07	1676.31	1737.75	1924.85	1607.83	1756.61	1716.39	1663.92	2373.73	1768.91	1920.14	1819.39	2029.1	1853.31	1865.8	1918.56	1816.7	1892.92	0.0592973	0.401119	0.930443
ENSG00000006015.13	protein_coding	C19orf60	chr19:18699495-18703146	414.97	502.04	600.57	364.2	641.59	507.76	691.51	502.69	625.44	605.73	573.94	505.88	594.62	442.11	445.12	388.06	442.88	631.58	562.99	538.973	519.29	-0.0536719	0.673135	0.960845
ENSG00000006016.6	protein_coding	CRLF1	chr19:18683030-18718551	113.72	159.69	172.59	282.38	92.8	231.43	400.14	130.66	332.17	182.62	401.26	144.68	233.46	119.76	175.65	117.72	422.93	222.5	317.43	212.842	233.8	0.135493	0.655998	0.960094
ENSG00000006025.7	protein_coding	OSBPL7	chr17:45884738-45899200	477.81	457.12	560.66	253.44	571.74	441.92	453.02	686.22	548.63	498.95	539	702.44	474.9	613.77	705.6	458.89	585.52	446.99	358.36	494.508	538.442	0.122798	0.43681	0.934393
ENSG00000006042.7	protein_coding	TMEM98	chr17:31254928-31272124	2201.53	2508.19	3032.77	2389.73	2326.87	1964.2	1942.81	1789.35	2421.94	2127.53	2425.51	2749.9	2460.31	2503.96	2444.15	2149.81	2562.52	1994.51	1916.56	2286.38	2333.47	0.0294158	0.75954	0.974665
ENSG00000006047.8	protein_coding	YBX2	chr17:7191571-7197934	575.57	953.17	933.77	482.94	1107.56	278.32	794.29	522.64	843.89	751.42	669.76	1302.11	1049.57	589.81	446.12	963.67	750.1	782.24	408.27	721.35	771.307	0.0966056	0.692945	0.964403
ENSG00000006062.9	processed_transcript	MAP3K14	chr17:43340488-43394414	271.33	274.47	286.32	311.31	238.47	218.47	307.34	214.44	282.29	278.41	354.34	316.3	302.3	226.54	277.45	310.25	309.22	297.33	276.5	267.161	294.865	0.142349	0.117279	0.927571
ENSG00000006071.7	protein_coding	ABCC8	chr11:17414432-17498449	301.25	60.88	218.48	109.76	237.48	372.09	227.51	232.4	359.1	363.24	227.58	172.62	182.58	291.41	398.21	223.46	205.48	421.05	267.52	235.439	275.315	0.22573	0.407009	0.930655
ENSG00000006114.11	protein_coding	SYNRG	chr17:35874900-35969544	3556.17	2749.73	2893.1	3176	3010.37	3202.18	3051.42	2841.62	2909.72	2799.12	2767.88	3320.63	2997.06	3078.81	2823.4	2737.39	2898.67	3165.87	2987.64	3043.37	2957.65	-0.0412193	0.42974	0.933759
ENSG00000006118.10	protein_coding	TMEM132A	chr11:60691935-60704631	5576.16	4740.92	5729.33	4049.07	5449.99	8026.39	6720.5	7526.46	8330.16	8028.12	7968.25	5329.17	5845.47	6483.96	6369.37	5519.67	6652.17	8359.16	6973.48	6238.78	6752.88	0.114241	0.397978	0.930443
ENSG00000006125.12	protein_coding	AP2B1	chr17:33905065-34053436	11680	11052.8	9416.54	12130.3	9766.48	11931.9	10333.7	13203.7	10767.1	10429.1	10719.1	10475.8	10349	11841.2	8573	11225.9	10384.7	13085.5	13352	11142.5	11043.5	-0.0128697	0.877175	0.985702
ENSG00000006128.7	protein_coding	TAC1	chr7:97361220-97369784	1790.55	1356.4	925.79	1116.54	512.87	609.51	760.36	527.63	980.55	794.33	713.68	1796.01	1164.31	1307.37	382.24	1739.8	1292.73	1622.34	1327.62	953.356	1214.04	0.348733	0.205298	0.927571
ENSG00000006194.6	protein_coding	ZNF263	chr16:3313743-3351401	1078.32	955.17	1020.57	1037.71	1175.41	1054.42	1103.62	1102.14	1139.15	1191.49	1249.69	1118.52	1107.44	1102.78	1074.87	1029.51	1177.02	1049.63	1020.17	1074.06	1112.11	0.0502324	0.307143	0.928028
ENSG00000006210.6	protein_coding	CX3CL1	chr16:57406370-57418960	142.65	607.84	139.67	197.56	130.71	246.4	223.52	702.18	222.44	229.52	236.56	432.04	161.63	161.67	192.62	320.23	307.22	292.34	394.29	290.329	272.812	-0.0897802	0.778793	0.978457
ENSG00000006282.15	protein_coding	SPATA20	chr17:48620419-48633213	891.79	1926.31	1316.86	935.94	871.08	669.36	890.08	1164.98	1045.39	804.31	847.43	2067.41	1266.07	977.03	1148.72	1468.45	1750.57	1163.38	925.34	1079.09	1241.87	0.202707	0.320144	0.928028
ENSG00000006283.13	protein_coding	CACNA1G	chr17:48638429-48704835	4935.75	5270.9	8301.2	5318.28	7675.09	5329.98	6710.52	3299.43	7302.73	6485.36	6563.85	6912.66	8514.3	4362.23	4784.51	6555.17	7504.02	6237.94	3194.27	6015.99	6111.43	0.0227088	0.899797	0.987311
ENSG00000006327.9	protein_coding	TNFRSF12A	chr16:3068446-3072384	52.87	149.71	112.73	88.8	52.88	85.79	85.81	109.72	104.74	61.87	113.79	61.86	70.84	69.86	243.52	100.76	257.35	71.84	134.76	93.6732	118.644	0.340926	0.261256	0.927571
ENSG00000006432.11	protein_coding	MAP3K9	chr14:71189243-71276251	1552.15	1587.96	1106.36	1554.57	1347.03	1703.84	1728.27	1753.45	1433.41	1301.26	1217.75	1250.23	1621.25	1328.33	842.33	1278.91	1241.86	2298.82	2230	1529.67	1461.07	-0.0661935	0.677831	0.961423
ENSG00000006451.3	protein_coding	RALA	chr7:39663082-39747723	1815.49	1711.72	1860.56	2087.4	1971.65	1752.72	1742.24	1898.07	1719.7	1779.26	1531.17	1927.72	1871.67	1958.06	1732.56	1907.39	1735.61	1757.04	1788.79	1839.95	1798.93	-0.0325303	0.530337	0.945377
ENSG00000006453.9	protein_coding	BAIAP2L1	chr7:97920963-98030380	205.49	292.44	227.46	234.48	218.52	100.75	258.44	123.68	237.41	205.57	139.74	383.15	249.42	178.64	242.52	479.84	328.17	159.64	181.67	210.963	254.837	0.272581	0.259254	0.927571
ENSG00000006459.6	protein_coding	JHDM1D	chr7:139784546-139876835	1313.74	675.71	824.03	1287.16	1088.6	1501.33	1590.57	1365.45	1128.18	1168.54	1099.96	1006.77	1028.62	1276.43	1411.2	980.63	1389.49	1436.76	1431.43	1197.2	1222.98	0.0307442	0.831372	0.983047
ENSG00000006468.9	protein_coding	ETV1	chr7:13930853-14031050	912.73	1292.52	871.92	1127.51	1265.21	921.75	788.3	688.21	985.53	684.56	708.69	748.34	1284.03	598.8	528.95	1071.41	855.83	1191.32	829.51	983.744	850.144	-0.210577	0.213371	0.927571
ENSG00000006530.11	protein_coding	AGK	chr7:141250989-141355044	1192.04	1025.04	1055.48	1125.52	1168.42	1187.1	1000.84	1399.37	1044.39	1171.54	1173.83	1188.36	972.75	1112.76	1372.28	1020.53	997.48	1060.61	1092.04	1133.13	1116.22	-0.0216988	0.771175	0.978059
ENSG00000006576.12	protein_coding	PHTF2	chr7:77428122-77586818	1283.81	1236.63	1388.69	1525.64	1079.62	1232.99	1325.14	1016.36	1350.62	1237.4	1139.89	1645.35	1269.06	1325.33	1072.87	1546.26	1439.36	1209.27	1056.1	1271.06	1294.09	0.025912	0.786762	0.978457
ENSG00000006607.8	protein_coding	FARP2	chr2:242295658-242434256	510.73	514.02	542.71	595.69	621.63	524.72	621.66	645.32	613.47	668.59	730.65	525.83	630.54	675.64	471.07	681.35	668.31	580.69	587.94	576.66	622.062	0.109339	0.184857	0.927571
ENSG00000006625.13	protein_coding	GGCT	chr7:30536237-30591095	538.66	797.47	622.51	649.57	532.83	559.63	598.71	472.77	539.65	740.44	558.97	544.79	585.64	571.85	625.76	685.34	614.45	580.69	715.72	590.201	622.365	0.0765551	0.407623	0.930655
ENSG00000006634.3	protein_coding	DBF4	chr7:87505531-87538856	410.98	443.15	473.87	513.87	565.75	402.02	373.19	248.36	414.96	430.1	492.09	239.47	417.03	435.12	588.83	370.11	255.35	239.46	363.35	427.35	383.091	-0.15773	0.377072	0.930443
ENSG00000006652.9	protein_coding	IFRD1	chr7:112063023-112121072	1891.3	1968.23	1475.48	1919.77	1563.55	1811.57	2034.61	1975.87	1554.11	1401.05	1389.43	1666.3	1617.26	2132.71	1840.35	1695.9	2117.64	1660.26	2213.03	1799.39	1773.39	-0.0209945	0.83481	0.983047
ENSG00000006695.6	protein_coding	COX10	chr17:13972813-14111994	288.28	245.53	301.28	299.34	376.17	348.15	304.34	398.96	317.21	322.32	403.25	300.33	283.34	398.2	425.16	270.35	284.28	281.37	276.5	319.919	324.511	0.02056	0.858101	0.984843
ENSG00000006704.6	protein_coding	GTF2IRD1	chr7:73868120-74016931	1627.96	1709.72	1693.96	1725.2	1780.08	1754.71	1836.04	1697.59	1852.37	1717.39	2034.23	1788.03	1775.89	1728.52	1856.32	1967.25	1882.24	1861.8	1681.98	1741.96	1829.37	0.0706335	0.0845776	0.927571
ENSG00000006712.10	protein_coding	PAF1	chr19:39876492-39881835	1453.39	1629.88	1636.1	1749.14	1675.31	1565.18	1726.28	1525.04	1592.02	1706.41	1529.17	1709.21	1544.43	1460.06	1106.81	1376.67	1412.43	1625.34	1419.45	1616.93	1489	-0.118912	0.0933008	0.927571
ENSG00000006715.11	protein_coding	VPS41	chr7:38762563-38971994	3551.18	3178.91	2929.01	3100.17	3578.11	2717.36	3129.25	2908.45	2948.62	2789.14	2790.83	3097.13	2959.15	3024.92	2592.86	3334.94	3075.22	3580.93	2891.81	3115.67	3013.69	-0.0480121	0.469172	0.938305
ENSG00000006740.11	protein_coding	ARHGAP44	chr17:12692856-12894960	485.79	443.15	452.92	341.25	377.17	547.66	474.98	339.12	656.36	571.8	403.25	559.76	415.04	335.33	419.17	317.23	427.92	511.85	507.09	457.6	446.843	-0.0343175	0.807249	0.981663
ENSG00000006744.13	protein_coding	ELAC2	chr17:12895708-12921504	1290.8	1325.46	1267.98	1272.2	1181.4	1403.57	1435.9	1323.56	1248.88	1388.08	1510.2	1604.44	1245.12	1623.73	1458.11	1251.98	1261.81	1151.41	1321.63	1305.53	1381.65	0.0817611	0.229604	0.927571
ENSG00000006756.11	protein_coding	ARSD	chrX:2822011-2847392	564.6	986.11	589.59	585.71	370.18	344.16	288.38	546.58	268.33	336.29	326.4	808.21	653.49	561.87	656.7	470.86	414.95	381.14	971.26	504.849	558.116	0.144713	0.569123	0.946612
ENSG00000006757.7	protein_coding	PNPLA4	chrX:7866288-7895780	245.39	381.27	317.24	194.57	333.27	82.8	188.59	280.27	208.48	150.68	180.67	550.78	402.07	208.58	568.87	603.54	231.41	182.59	204.63	247.987	328.383	0.405114	0.191409	0.927571
ENSG00000006831.9	protein_coding	ADIPOR2	chr12:1797740-1897844	1906.27	1995.18	2017.19	1881.85	1826.97	2370.21	2237.17	2264.12	1919.2	2269.23	2108.1	1609.43	1972.44	1941.1	2134.77	2095.94	2294.2	1824.89	1953.49	2046.46	2020.36	-0.0185221	0.79411	0.979079
ENSG00000006837.6	protein_coding	CDKL3	chr5:133541305-133706738	116.71	137.74	110.74	124.73	132.71	103.75	120.74	125.67	131.67	119.75	119.78	115.74	92.79	124.75	92.82	122.7	91.77	155.65	138.75	122.716	117.449	-0.0632885	0.553716	0.946612
ENSG00000007047.10	protein_coding	MARK4	chr19:45582546-45808541	2204.53	2031.11	2192.77	2300.93	2085.4	2439.04	2263.12	2694.01	2382.04	2153.47	2344.66	2607.21	2255.78	2321.33	2378.28	2292.46	2152.55	2513.34	2499.51	2288.1	2351.86	0.0396496	0.472692	0.938305
ENSG00000007062.7	protein_coding	PROM1	chr4:15964699-16086001	1637.93	3188.89	1623.13	2100.37	840.15	2060.97	1968.75	470.78	1730.67	1868.07	1456.3	2550.34	1940.51	1836.31	2633.78	1703.88	3433.31	899.97	1913.57	1735.74	2023.6	0.221379	0.418852	0.931533
ENSG00000007080.6	protein_coding	CCDC124	chr19:18043825-18054800	933.68	946.19	975.67	943.92	931.95	1189.1	1152.51	1090.17	1128.18	1149.58	1168.84	1029.71	1038.6	987.01	934.15	927.76	901.72	1169.36	1118.99	1032.37	1042.57	0.0141828	0.844659	0.983169
ENSG00000007168.7	protein_coding	PAFAH1B1	chr17:2496504-2588909	10573.8	9547.71	9327.75	10890	10537.8	10575.2	10296.8	11565	9306.72	9796.4	9758.93	8999.03	9185.74	10815.2	10131.9	10419.8	9265.56	11389.3	11274.8	10291.2	10103.7	-0.0265282	0.645329	0.958192
ENSG00000007174.12	protein_coding	DNAH9	chr17:11501748-11873485	105.74	298.43	174.58	123.73	101.78	80.8	157.66	161.58	84.79	38.92	60.89	296.34	134.69	76.85	166.67	130.68	158.6	179.6	162.71	143.231	140.594	-0.0268159	0.932604	0.992
ENSG00000007202.10	protein_coding	KIAA0100	chr17:26941458-26972472	5862.45	6337.86	5298.36	5513.84	5705.43	6321.56	6024	5988.45	5642.89	6157.06	6319.3	6038.6	5979.16	6650.62	5597.9	6116.23	6031.74	5527.54	5998.23	5854.98	6041.64	0.0452753	0.286316	0.928028
ENSG00000007237.13	protein_coding	GAS7	chr17:9813926-10101868	722.21	1430.26	1213.11	1147.47	637.59	528.71	607.69	486.74	923.69	689.55	611.87	304.32	1388.79	420.15	567.87	1821.6	1179.02	773.26	1229.79	855.273	898.622	0.0713294	0.81254	0.982052
ENSG00000007255.6	protein_coding	TRAPPC6A	chr19:45666186-45681495	253.37	76.85	161.61	162.64	179.6	273.33	217.53	306.2	202.49	234.51	314.42	170.62	169.61	306.38	329.35	193.53	178.55	217.51	285.49	203.738	239.996	0.236294	0.263077	0.927571
ENSG00000007264.9	protein_coding	MATK	chr19:3777971-3802127	36.91	47.91	47.89	38.91	10.98	63.84	23.95	39.9	47.88	55.88	115.79	62.86	39.91	21.96	45.91	28.93	29.92	47.89	33.94	39.7957	48.2987	0.27937	0.372567	0.930443
ENSG00000007341.14	protein_coding	ST7L	chr1:113066140-113163447	751.14	749.56	699.33	872.08	821.19	660.39	703.48	599.44	592.52	666.6	702.7	482.93	636.53	748.49	686.64	701.31	725.17	654.53	725.7	716.57	673.058	-0.0903766	0.304359	0.928028
ENSG00000007372.16	protein_coding	PAX6	chr11:31806340-31839509	2343.18	387.26	1587.21	1334.06	2034.52	2454	1069.69	2741.88	1362.59	2456.83	1703.85	1408.87	823.1	1022.94	7516.1	1414.58	1619.9	1980.54	3195.27	1701.6	2314.2	0.44362	0.238239	0.927571
ENSG00000007376.3	protein_coding	RPUSD1	chr16:834974-838397	385.04	430.18	447.93	366.19	408.1	501.77	503.91	491.72	407.98	477	571.94	429.05	453.95	502.99	456.1	402.03	458.84	462.96	440.21	438.093	465.505	0.0875617	0.260523	0.927571
ENSG00000007384.11	protein_coding	RHBDF1	chr16:108058-126354	470.83	639.77	968.69	418.08	618.64	512.75	574.76	580.49	705.24	597.74	758.6	1036.7	739.29	835.32	1316.39	917.78	960.57	484.91	395.29	609.916	804.259	0.399049	0.0466246	0.917176
ENSG00000007392.12	protein_coding	LUC7L	chr16:238968-279462	4816.04	3876.57	4860.41	3328.66	5975.83	4842.17	4989.24	5158.61	4540.64	5025.43	4256.12	5042.81	4345.94	5775.38	6250.61	4150.97	4021.83	4286.34	4404.1	4709.8	4755.95	0.0140697	0.896505	0.986218
ENSG00000007402.7	protein_coding	CACNA2D2	chr3:50400233-50541675	1518.23	1698.74	1620.14	1544.59	1836.95	1809.58	1732.26	3020.16	1999	1883.04	1621	1534.59	1779.88	1731.52	1149.72	1921.36	1653.82	2134.19	2275.92	1864.41	1768.5	-0.0761874	0.573766	0.947175
ENSG00000007516.9	protein_coding	BAIAP3	chr16:1383602-1399439	1897.29	4000.33	1818.66	1062.66	2470.56	2726.34	3091.33	2713.95	1827.43	2207.36	2155.01	1448.78	2018.33	2666.64	2873.3	1790.67	2682.21	3712.63	3756.26	2400.95	2531.12	0.0761706	0.724885	0.969262
ENSG00000007520.3	protein_coding	TSR3	chr16:1399241-1401912	700.26	760.54	846.98	693.47	885.05	859.9	829.21	837.82	888.78	765.39	805.51	794.24	879.96	761.47	700.61	698.31	642.37	898.97	777.6	811.335	772.445	-0.0708665	0.322087	0.928028
ENSG00000007541.10	protein_coding	PIGQ	chr16:616995-634136	1453.39	1910.34	1991.25	1353.02	1998.6	1651.96	1851.01	2277.09	1955.11	1785.25	2175.97	1769.07	2067.22	1768.44	1449.13	1578.19	1726.63	2051.38	1869.64	1826.86	1824.09	-0.00218961	0.982402	0.997259
ENSG00000007545.11	protein_coding	CRAMP1L	chr16:1662326-1727909	2066.87	1534.06	2105.98	1722.2	2096.38	2277.44	2312.01	2270.11	1856.36	2037.72	2147.02	2098.34	1902.6	2286.4	2307.42	1608.12	1841.34	1924.66	1870.64	2026.82	2002.43	-0.0174699	0.839255	0.983047
ENSG00000007866.14	protein_coding	TEAD3	chr6:35441374-35464853	1585.07	1647.84	2322.46	1155.45	2616.23	1431.5	1850.01	1601.84	2138.65	1793.23	1992.31	1764.08	1992.39	1864.25	2073.89	2008.15	1979.99	1565.47	1074.07	1816.56	1810.78	-0.00459622	0.974938	0.997053
ENSG00000007923.11	protein_coding	DNAJC11	chr1:6694228-6761984	1638.93	1583.96	1703.94	1673.31	1788.06	1700.84	1989.71	1685.62	1627.93	1735.35	1831.61	1808.99	1673.13	1710.56	1480.07	1593.15	1438.36	1540.53	1445.41	1710.26	1625.71	-0.0731385	0.214649	0.927571
ENSG00000007944.10	protein_coding	MYLIP	chr6:16129356-16148479	853.88	995.09	788.12	1095.58	1032.72	639.44	815.24	635.35	1270.82	1320.22	969.21	1726.17	1427.7	679.63	554.9	1373.68	1262.81	732.35	793.58	902.917	1084.02	0.263731	0.19652	0.927571
ENSG00000007968.6	protein_coding	E2F2	chr1:23832922-23857712	312.22	671.71	312.26	423.07	252.44	492.8	436.06	154.6	488.78	456.04	408.24	254.44	470.91	366.26	175.65	304.27	270.32	248.44	427.23	393.771	338.18	-0.219564	0.349398	0.928477
ENSG00000008018.8	protein_coding	PSMB1	chr6:170844205-170862429	2059.89	2152.87	2389.3	2489.51	2137.29	1991.14	2165.33	2239.19	2237.4	2357.04	2581.22	2163.2	2130.07	2306.36	2502.04	2484	2298.19	1872.78	2146.15	2206.88	2284.1	0.049621	0.414415	0.930655
ENSG00000008056.8	protein_coding	SYN1	chrX:47431303-47479252	639.41	715.63	477.86	754.34	685.49	727.22	812.25	1207.86	812.97	521.9	557.97	372.17	555.71	406.18	79.84	564.64	478.79	1190.32	1001.2	759.225	572.873	-0.406314	0.180074	0.927571
ENSG00000008083.9	protein_coding	JARID2	chr6:15246527-15522252	3666.9	3257.76	3538.56	3550.17	2932.54	4171.81	4500.29	4696.81	4460.84	4546.44	4637.41	3798.57	4740.03	3501.96	3405.25	4957.03	5922.02	3747.55	3551.63	3863.96	4280.79	0.147795	0.210231	0.927571
ENSG00000008086.6	protein_coding	CDKL5	chrX:18443703-18671749	180.55	154.7	151.64	189.58	181.6	255.38	183.6	240.38	219.45	178.62	192.64	202.55	234.46	201.59	261.48	274.34	265.33	290.35	247.56	195.209	234.892	0.266976	0.0283317	0.865951
ENSG00000008118.5	protein_coding	CAMK1G	chr1:209757062-209787283	550.63	359.31	554.68	423.07	230.49	373.09	489.94	429.88	596.51	555.83	641.81	739.36	592.63	489.02	416.17	848.95	657.34	399.1	396.29	445.289	573.65	0.365427	0.0416625	0.903374
ENSG00000008128.18	protein_coding	CDK11A	chr1:1634169-1655766	381.05	390.25	419	251.45	410.1	661.38	431.07	491.72	592.52	609.72	552.98	451	689.4	247.5	631.75	362.13	633.4	476.93	340.39	447.616	499.518	0.158276	0.417089	0.931153
ENSG00000008130.11	protein_coding	NADK	chr1:1682671-1711896	1452.39	1705.73	1687.97	1240.27	1605.46	1475.4	1607.53	1570.92	1677.8	1572.69	1659.93	1374.95	1610.27	1316.35	1433.16	1548.26	1564.04	1613.36	1491.32	1558.16	1518.43	-0.0372628	0.554672	0.946612
ENSG00000008256.11	protein_coding	CYTH3	chr7:6201407-6312275	1130.19	1250.6	1062.47	1148.47	1037.71	1231.99	1308.18	1205.87	1334.66	1242.39	1141.89	1600.45	1319.95	1204.58	1047.92	1270.93	1573.02	1356.94	1395.5	1190.02	1315.36	0.144472	0.0721825	0.927571
ENSG00000008277.10	protein_coding	ADAM22	chr7:87563458-87832204	2023.98	1434.25	2577.85	2030.52	5618.62	1792.62	2115.44	1446.25	2390.02	2346.07	1206.77	267.41	3089.85	1946.09	1477.07	1851.53	827.91	1984.53	1408.47	2381.06	1640.57	-0.537409	0.0976081	0.927571
ENSG00000008282.3	protein_coding	SYPL1	chr7:105730949-105753022	758.12	1084.92	1180.18	877.07	995.81	641.43	756.37	780.97	859.85	817.28	781.55	1281.16	947.81	742.51	1561.9	1143.24	1193.98	669.49	694.75	881.635	983.367	0.157548	0.344959	0.928477
ENSG00000008283.11	protein_coding	CYB561	chr17:61509665-61523739	492.78	1062.96	456.91	560.76	502.89	281.31	384.17	571.52	416.96	395.17	282.48	714.41	460.93	509.97	328.35	558.65	660.33	619.6	765.63	525.585	529.553	0.0108509	0.961507	0.996547
ENSG00000008294.16	protein_coding	SPAG9	chr17:49039535-49198226	14916	12137.7	12433.3	12415.6	14702.6	12955.4	13739.4	11625.8	10280.3	12794.1	11388.9	11825.8	14307.9	15064.7	14888.5	13699.9	11402.2	14386.6	14512	12800.7	13427	0.0689216	0.38368	0.930443
ENSG00000008300.10	protein_coding	CELSR3	chr3:48673902-48700348	5527.28	3947.44	3774.99	4491.1	4343.43	6710.61	7034.82	7730.93	5724.68	5225.01	5066.62	3646.91	5038.34	6639.65	2783.48	4121.05	4399.87	6782.72	7593.37	5476.14	5129.7	-0.094285	0.608196	0.955552
ENSG00000008311.10	protein_coding	AASS	chr7:121715701-121784334	2717.25	2471.26	3434.81	2038.51	5015.95	1306.81	2759.05	1198.89	2364.09	2610.51	2098.12	3306.66	3256.46	3025.91	4124.82	3780.87	1860.29	2128.2	1468.36	2589.62	2766.02	0.0950705	0.696208	0.964403
ENSG00000008324.6	protein_coding	SS18L2	chr3:42623332-42636606	316.21	333.36	319.24	303.33	277.39	324.21	353.24	316.18	326.18	329.31	321.4	327.27	296.31	326.34	344.32	299.28	295.25	273.38	319.43	318.816	313.23	-0.0255005	0.656947	0.960431
ENSG00000008382.11	protein_coding	MPND	chr19:4343524-4360083	461.85	487.07	499.81	480.94	501.89	558.64	528.86	610.42	522.69	551.84	598.89	434.04	523.79	541.91	608.79	473.86	472.8	579.69	599.92	516.907	538.553	0.0591847	0.429739	0.933759
ENSG00000008394.8	protein_coding	MGST1	chr12:16500076-16762193	395.02	97.81	198.53	28.94	201.56	381.07	211.54	122.68	156.61	249.48	281.48	196.56	61.86	535.92	741.53	223.46	229.42	252.43	250.55	199.306	302.269	0.600848	0.139322	0.927571
ENSG00000008405.7	protein_coding	CRY1	chr12:107385142-107487607	1486.31	1304.5	1026.55	1108.56	1022.75	1335.74	1172.47	1190.91	1455.36	1153.57	1175.82	1172.4	1125.4	971.05	1139.74	1237.01	1208.94	1349.96	1503.3	1233.68	1203.72	-0.0354718	0.690386	0.963664
ENSG00000008441.12	protein_coding	NFIX	chr19:13106422-13209610	2102.78	2956.34	7401.34	2730.98	1355.01	1758.7	2199.26	2122.49	3208.97	2523.69	3272.94	3514.2	3214.56	2062.85	2019.99	2417.16	3790.41	2268.89	630.87	2870.65	2571.56	-0.158737	0.595933	0.953584
ENSG00000008513.10	protein_coding	ST3GAL1	chr8:134467091-134584183	1105.26	1272.56	702.32	1698.26	514.87	1308.8	1160.5	2316.98	1506.23	928.05	942.26	2172.18	1153.33	719.55	657.7	1785.69	1992.96	984.78	1145.94	1287.31	1248.24	-0.0444591	0.867939	0.985193
ENSG00000008710.13	protein_coding	PKD1	chr16:2138711-2185899	5461.44	4962.49	6826.71	3774.68	5142.67	7693.21	6655.64	9466.42	7454.35	7157.95	7524.07	5670.42	6192.67	7212.49	5269.55	5412.92	6578.36	8136.66	6896.62	6381.96	6605.17	0.0495972	0.729666	0.970352
ENSG00000008735.10	protein_coding	MAPK8IP2	chr22:51039114-51052409	2339.19	2052.07	1428.59	1923.76	1946.71	2587.68	2709.16	2616.21	2494.76	2036.72	1686.88	1354.99	1877.65	2380.21	181.64	1504.37	1492.23	3170.85	2961.68	2233.12	1864.72	-0.260103	0.386384	0.930443
ENSG00000008838.13	protein_coding	MED24	chr17:38175350-38217468	2770.12	2643.93	2841.22	2361.79	3030.32	2827.09	2684.21	2670.07	2996.5	3159.36	3172.13	3213.87	2724.69	3167.63	3413.23	2473.03	2291.2	2537.28	2751.06	2758.36	2890.35	0.0674309	0.384213	0.930443
ENSG00000008853.12	protein_coding	RHOBTB2	chr8:22844930-22877712	2286.32	2982.29	1923.41	2288.95	2200.15	2265.47	2337.96	2400.77	1993.01	2160.46	1950.39	2153.22	2198.91	2131.71	1670.69	2071	2302.18	2803.68	3148.35	2297.59	2259.06	-0.0244012	0.820234	0.983047
ENSG00000008869.7	protein_coding	HEATR5B	chr2:37195526-37311485	1735.69	1504.12	1427.59	1682.29	1785.07	1541.23	1608.53	1598.85	1487.28	1553.73	1411.39	1572.51	1707.05	1580.82	1266.49	1623.08	1619.9	1955.59	1698.95	1596.74	1598.95	0.00199733	0.977235	0.997201
ENSG00000008952.12	protein_coding	SEC62	chr3:169684423-169716161	4272.39	4059.22	4772.61	4484.11	3888.43	3581.25	4100.16	4173.16	3576.06	4088.4	3400.7	4748.46	4194.29	3578.8	3479.1	4261.71	4423.81	4078.81	3821.14	4100.82	4007.52	-0.0332024	0.647594	0.958192
ENSG00000008988.5	protein_coding	RPS20	chr8:56979854-56987069	12651.6	9990.86	14561.3	11717.2	13643.9	11116.8	9381.76	11999.8	13022.4	12042.7	13351.3	14150.6	10893.8	12527.8	16770.8	12917.8	13014.1	9761	8269.16	12009.5	12369.9	0.0426545	0.713642	0.96618
ENSG00000009307.11	protein_coding	CSDE1	chr1:115259534-115301297	17575.4	14419.4	15345.4	16804	16730.1	15676.7	15468.6	16693.7	15014.4	15954.5	17824	14681.4	15876.3	18034.7	18167	17336.1	15897.8	15977	16590.2	15969.7	16633.9	0.0587855	0.232889	0.927571
ENSG00000009335.13	protein_coding	UBE3C	chr7:156931607-157062066	2093.8	1903.35	1908.45	2066.44	1683.29	1864.45	2037.6	1705.57	2005.98	2180.42	2186.95	2058.43	2201.9	2017.94	1860.31	2521.91	2395.94	2142.17	2185.08	1918.77	2175.11	0.180903	0.0024444	0.439376
ENSG00000009413.11	protein_coding	REV3L	chr6:111620234-111804918	1782.57	2009.15	2185.79	2184.18	1290.16	1833.52	1904.89	3061.05	2051.87	1764.29	1906.47	2261.98	1995.38	1566.85	1213.59	2937.9	2995.42	2583.18	1725.9	2033.69	2095.1	0.0429195	0.800142	0.979576
ENSG00000009694.9	protein_coding	TENM1	chrX:123509753-124097666	1086.3	1619.9	1254.01	943.92	431.05	1628.02	1051.73	1633.76	1681.79	1293.28	1851.57	778.27	1426.7	1006.97	584.84	992.6	3011.38	1551.5	1619.09	1258.94	1411.62	0.165142	0.545678	0.946612
ENSG00000009724.12	protein_coding	MASP2	chr1:11086580-11107290	224.44	182.65	181.57	203.55	256.43	174.57	198.57	185.52	172.57	152.68	218.6	226.5	174.6	288.42	289.43	195.53	179.55	186.58	195.65	197.764	210.752	0.0917621	0.465189	0.938305
ENSG00000009780.11	protein_coding	FAM76A	chr1:28052490-28089633	335.17	437.16	281.33	330.27	333.27	316.23	280.4	235.39	297.26	294.38	272.5	318.29	299.31	384.23	396.21	392.05	364.08	378.15	390.3	316.274	348.95	0.141846	0.191783	0.927571
ENSG00000009790.10	protein_coding	TRAF3IP3	chr1:209929377-209955668	38.9	52.9	76.82	58.87	40.91	23.94	29.94	34.91	58.85	51.89	38.93	59.87	60.86	32.93	44.91	58.86	50.87	38.91	35.94	46.2264	47.3967	0.0360677	0.862644	0.984843
ENSG00000009830.7	protein_coding	POMT2	chr14:77741299-77787227	1323.71	1768.61	1171.21	1117.54	1232.28	1480.38	1542.67	1370.44	1381.54	1369.12	1324.55	1366.97	1348.88	1507.97	1164.69	1295.87	1479.26	1353.95	1603.12	1376.49	1381.44	0.00517769	0.950205	0.994022
ENSG00000009844.11	protein_coding	VTA1	chr6:142468367-142545826	1848.41	2009.15	1813.67	2256.03	1892.83	1820.55	1879.94	2276.09	1739.65	1863.08	1849.58	1717.19	1733.99	1789.4	1512	1980.22	1862.29	2009.47	1925.54	1948.48	1824.28	-0.0950256	0.140564	0.927571
ENSG00000009954.6	protein_coding	BAZ1B	chr7:72854728-72936608	5258.94	5488.48	5210.57	6450.78	4979.03	5996.35	5879.32	5193.52	5090.27	5570.29	5311.17	5251.35	5573.1	5039.86	5199.69	5290.22	5252.71	5275.11	5140.77	5505.25	5290.43	-0.0574239	0.231517	0.927571
ENSG00000010017.9	protein_coding	RANBP9	chr6:13621730-13711796	1841.43	1722.7	1817.66	1925.75	1860.9	1503.33	1630.48	1850.2	1719.7	1614.61	1811.65	1900.78	1708.05	1661.66	1798.43	1953.28	1965.03	1974.55	1688.97	1763.57	1807.7	0.0356548	0.522955	0.943304
ENSG00000010072.11	protein_coding	SPRTN	chr1:231472850-231490769	468.84	422.19	422.99	455.99	452	425.96	495.93	512.67	379.05	428.1	465.14	496.9	407.06	470.05	555.9	435.95	427.92	436.02	451.19	448.403	457.422	0.0287293	0.675491	0.961423
ENSG00000010165.14	protein_coding	METTL13	chr1:171750788-171783163	713.23	690.68	687.36	684.49	606.66	766.13	670.55	640.34	734.16	659.61	684.73	683.48	680.43	651.69	621.77	637.46	714.19	680.47	672.79	688.178	668.662	-0.0415043	0.363963	0.930443
ENSG00000010219.9	protein_coding	DYRK4	chr12:4671370-4723325	275.32	271.48	325.22	247.45	243.46	336.18	219.53	244.37	340.15	257.46	303.44	223.5	273.37	389.22	398.21	324.22	290.27	266.4	339.39	278.129	306.547	0.140355	0.242642	0.927571
ENSG00000010244.12	protein_coding	ZNF207	chr17:30677136-30708905	7176.19	6513.52	6682.06	6452.77	7058.44	6647.76	7597.61	5991.44	6316.2	6881.53	7543.03	6760.99	6769.34	6888.15	7787.56	6904.32	7439.18	6741.81	6117.02	6715.11	6983.29	0.0564964	0.274193	0.927823
ENSG00000010256.6	protein_coding	UQCRC1	chr3:48636435-48648409	2975.61	2941.36	2635.71	2829.76	2831.76	3077.48	2754.06	3192.71	2794.01	2966.76	3215.05	2548.34	2642.88	3332.3	2419.2	2512.93	2500.67	2751.8	3009.6	2892.5	2789.95	-0.0520741	0.430708	0.933759
ENSG00000010270.9	protein_coding	STARD3NL	chr7:38217824-38270272	1924.22	1690.76	1557.29	1867.88	1634.4	1830.53	1588.57	1839.22	1531.17	1579.68	1569.09	1690.25	1624.24	2042.89	1700.63	1616.1	1516.16	1941.62	1968.47	1718.23	1724.91	0.00560327	0.936366	0.992416
ENSG00000010278.7	protein_coding	CD9	chr12:6308881-6347425	501.75	712.63	449.93	708.44	256.43	554.65	308.33	26.93	990.52	1127.63	563.96	338.25	304.3	222.55	59.88	405.02	700.23	1207.28	1133.96	501.069	606.306	0.275036	0.569254	0.946612
ENSG00000010292.8	protein_coding	NCAPD2	chr12:6602522-6641121	3157.16	3824.67	4083.26	3447.4	3376.56	3937.38	3355.76	2000.81	4001.99	3665.29	4150.32	2232.05	3539.81	3987.98	4825.43	3732.98	2746.05	2270.88	2981.65	3465	3413.24	-0.0217111	0.887513	0.985702
ENSG00000010295.15	protein_coding	IFFO1	chr12:6647541-6665239	722.21	715.63	787.12	496.9	758.33	671.36	750.38	748.06	746.13	735.45	624.84	919.96	685.41	651.69	770.47	650.43	644.37	660.51	591.94	710.68	693.508	-0.0352888	0.701223	0.964403
ENSG00000010310.4	protein_coding	GIPR	chr19:46171502-46186982	366.09	191.63	266.36	125.72	286.37	239.42	302.35	414.92	428.93	340.28	300.44	452	278.36	455.08	310.38	353.15	261.34	306.31	281.49	291.31	333.884	0.19679	0.304644	0.928028
ENSG00000010318.14	protein_coding	PHF7	chr3:52443510-52457657	177.56	82.84	110.74	107.76	148.67	166.59	114.75	173.55	120.7	138.71	166.69	138.69	118.73	208.58	232.54	114.72	139.65	132.7	160.71	133.685	155.172	0.215031	0.198922	0.927571
ENSG00000010322.11	protein_coding	NISCH	chr3:52489134-52527087	6928.8	6927.73	7329.52	6414.86	7550.36	7070.73	7552.71	7926.42	7962.08	7665.88	7274.53	8551.02	8011.46	7605.7	6987.15	8169.27	8074.57	7469.17	7044.36	7295.91	7685.31	0.0750156	0.13445	0.927571
ENSG00000010361.9	protein_coding	FUZ	chr19:50310126-50320633	276.31	355.32	455.91	280.38	359.21	329.2	391.16	352.09	406.98	328.31	339.37	278.38	335.22	256.48	301.4	257.38	309.22	400.1	272.51	356.284	307.838	-0.210856	0.0486077	0.923313
ENSG00000010404.13	protein_coding	IDS	chrX:148558521-148615470	5818.56	6704.15	3877.75	5728.37	5273.38	4890.05	5095.01	7476.59	4981.54	4476.59	4220.19	5571.63	4840.8	4799.35	3315.43	5136.59	5238.75	5856.8	7772.05	5538.38	5122.82	-0.112526	0.41799	0.931533
ENSG00000010539.7	protein_coding	ZNF200	chr16:3272325-3286221	490.78	480.08	453.92	484.93	462.98	419.97	478.97	418.91	431.92	478	420.22	461.97	496.85	408.18	337.33	435.95	425.92	536.79	545.02	458.051	454.623	-0.0108375	0.892421	0.985824
ENSG00000010610.5	protein_coding	CD4	chr12:6896024-6929974	86.78	46.91	25.94	63.86	18.96	21.95	34.92	29.92	40.9	52.89	31.94	157.65	39.91	122.75	91.82	106.74	137.65	32.93	54.9	41.1268	82.918	1.01161	0.005288	0.561888
ENSG00000010626.10	protein_coding	LRRC23	chr12:6982733-7023407	197.51	244.53	201.52	205.55	233.49	171.58	140.7	205.47	193.52	173.63	165.69	241.46	166.61	210.58	274.46	183.56	199.5	224.49	228.59	199.317	206.857	0.0535728	0.646282	0.958192
ENSG00000010704.14	protein_coding	HFE	chr6:26087509-26098571	68.83	139.73	106.75	96.79	90.8	36.91	76.83	50.87	88.78	71.85	59.89	129.71	123.71	64.87	65.87	176.57	138.65	70.84	55.9	84.0315	95.7866	0.188894	0.478071	0.938305
ENSG00000010803.12	protein_coding	SCMH1	chr1:41492872-41707826	1542.17	999.09	1642.08	1315.1	1459.78	1252.94	1364.06	1752.45	1522.19	1271.33	1253.68	1510.65	1372.82	1541.9	1219.58	1663.98	1274.78	1321.02	1122.98	1427.76	1355.27	-0.0751736	0.446143	0.934573
ENSG00000010810.12	protein_coding	FYN	chr6:111981535-112194655	5813.57	8089.5	6585.29	6032.7	3409.49	6199.85	5269.63	6022.36	6228.42	5368.71	7451.2	5623.52	5223.91	5511.91	3823.42	6192.04	6397.82	8390.09	6193.88	5961.2	6017.65	0.0135974	0.924386	0.990467
ENSG00000010818.4	protein_coding	HIVEP2	chr6:143072604-143266338	953.63	968.14	616.53	771.3	668.53	960.65	785.31	1011.37	902.74	730.46	621.85	1027.72	658.48	1136.71	479.05	950.7	788.01	934.89	935.32	848.69	826.32	-0.0385373	0.795384	0.979227
ENSG00000011007.7	protein_coding	TCEB3	chr1:24069645-24088549	1811.5	1841.47	1827.64	2221.1	1778.08	1561.19	1783.15	1832.24	1677.8	1748.32	1898.49	2232.05	1806.82	1724.53	1616.79	1918.37	1933.11	1799.94	1616.1	1814.91	1829.45	0.011514	0.867065	0.985193
ENSG00000011009.6	protein_coding	LYPLA2	chr1:24117460-24122029	960.62	961.16	831.02	800.24	829.17	1083.35	745.39	1213.85	869.82	952	1082.99	1195.35	889.94	1084.82	1185.65	858.93	911.69	1035.67	943.31	921.624	1014.03	0.137856	0.151913	0.927571
ENSG00000011021.17	protein_coding	CLCN6	chr1:11866207-11903201	2772.12	2342.51	2262.6	2035.51	2525.43	2901.91	3170.16	2337.93	2514.71	2662.4	2519.34	1942.69	2161	2888.19	2353.33	2421.15	2411.9	2766.77	2629.28	2540.32	2475.6	-0.03723	0.67312	0.960845
ENSG00000011028.9	protein_coding	MRC2	chr17:60704762-60770958	7617.09	15597.1	12590	8493.28	8942.29	7735.1	6624.71	10563.6	11449.4	8001.18	10084.3	14389.1	10421.9	7631.65	7500.13	10758	12723.8	7397.33	6176.91	9956.94	9508.43	-0.0664956	0.710021	0.965483
ENSG00000011052.16	protein_coding	NME2	chr17:49230951-49249105	1349.65	1637.86	1220.09	1082.61	872.08	1211.04	442.05	1313.59	1478.3	1321.22	2142.03	932.93	1166.3	1342.3	1299.42	1435.53	1842.34	825.14	677.78	1178.59	1298.5	0.13979	0.532564	0.945377
ENSG00000011105.7	protein_coding	TSPAN9	chr12:3186521-3395730	1625.96	2167.85	2522.98	2637.19	1615.44	1833.52	1635.47	2914.43	2339.15	2041.71	2727.95	2528.39	2368.52	1569.84	1637.75	2729.41	3108.14	1811.92	1785.79	2143.55	2230.94	0.0576475	0.710351	0.965583
ENSG00000011114.10	protein_coding	BTBD7	chr14:93703896-93799438	1655.89	1623.89	1722.89	1715.22	1782.07	1680.89	1891.92	1435.27	1501.24	1909.98	1807.65	1865.86	1761.92	1610.76	1600.83	1869.48	1797.45	1572.46	1453.39	1667.7	1724.98	0.0487201	0.441155	0.934393
ENSG00000011132.7	protein_coding	APBA3	chr19:3750817-3761697	339.16	335.36	404.04	233.49	363.2	432.94	409.12	329.15	381.05	395.17	349.35	407.1	362.16	339.32	449.11	285.31	332.16	329.26	299.46	358.61	354.84	-0.0152468	0.889475	0.985702
ENSG00000011143.12	protein_coding	MKS1	chr17:56282803-56296966	630.43	638.78	706.32	497.9	794.25	624.47	572.76	675.25	611.47	640.65	708.69	546.79	607.59	672.65	854.31	549.67	558.59	644.55	580.96	639.07	636.444	-0.00594173	0.95036	0.994022
ENSG00000011198.3	protein_coding	ABHD5	chr3:43731605-43775863	178.56	174.67	149.64	176.61	169.63	181.56	178.61	184.52	134.66	174.63	132.75	132.71	162.62	148.7	122.76	142.66	138.65	201.55	221.6	169.829	157.863	-0.105409	0.356892	0.930443
ENSG00000011243.12	protein_coding	AKAP8L	chr19:15490861-15529952	3684.85	3131	3757.04	2506.47	4278.57	4287.53	4401.5	4765.63	3851.37	4196.18	4034.53	4043.03	3495.91	4678.59	4609.86	3105.5	3377.46	3816.4	3838.11	3851.55	3919.56	0.0252507	0.818662	0.982799
ENSG00000011258.11	protein_coding	MBTD1	chr17:49254786-49337524	2566.63	1996.18	2152.86	2399.71	2430.64	2551.77	2797.96	2235.2	2059.85	2585.56	2369.61	2353.78	2374.51	2483.01	2544.95	2169.76	2297.19	2632.07	2486.54	2354.53	2429.7	0.0453357	0.474707	0.938305
ENSG00000011260.9	protein_coding	UTP18	chr17:49337889-49375297	801.01	729.6	765.17	747.35	599.68	831.97	613.68	732.1	748.13	799.32	924.29	614.64	719.34	773.44	920.18	723.25	763.07	597.65	737.68	729.854	757.285	0.0532277	0.554125	0.946612
ENSG00000011275.14	protein_coding	RNF216	chr7:5659678-5821370	2099.79	2605.01	2293.53	2032.52	2053.47	2755.27	2320.99	2139.45	2342.14	2299.17	2501.37	2549.34	2334.6	2525.92	2884.28	2323.39	2448.81	2406.58	2298.87	2293.57	2457.23	0.0994365	0.12199	0.927571
ENSG00000011295.11	protein_coding	TTC19	chr17:15902694-15948329	1565.11	1799.55	1410.63	1537.61	1395.92	1632.01	1388.01	1531.02	1432.42	1547.75	1721.81	1392.91	1390.78	1705.57	1776.48	1291.88	1532.12	1724.11	1890.61	1521.37	1597.4	0.07036	0.358851	0.930443
ENSG00000011304.12	protein_coding	PTBP1	chr19:797075-812327	5926.29	8240.21	7295.6	6306.1	6420.85	7030.82	6739.46	5231.42	7179.04	7364.52	8690.91	7722.86	7110.55	6044.84	9013.13	6704.8	7153.9	5005.72	5166.73	6707.75	6997.8	0.0610707	0.590382	0.952219
ENSG00000011332.15	protein_coding	DPF1	chr19:38701646-38720354	749.14	674.71	651.45	927.95	743.36	1115.28	1116.59	1536.01	846.88	793.33	735.64	491.91	891.94	697.6	118.76	627.48	563.57	1033.67	1078.07	929.041	703.197	-0.401813	0.138071	0.927571
ENSG00000011347.5	protein_coding	SYT7	chr11:61282785-61348620	736.17	970.14	501.8	432.05	612.65	799.05	550.81	795.93	1098.25	574.79	695.71	473.95	942.82	567.86	625.76	538.7	498.74	777.25	1043.13	721.873	673.87	-0.0992753	0.598387	0.953665
ENSG00000011376.5	protein_coding	LARS2	chr3:45429998-45590913	933.68	1038.01	886.88	892.03	904.01	1064.4	923.01	869.74	991.52	974.95	924.29	964.86	948.8	938.11	954.11	826	861.82	831.13	1001.2	944.81	922.528	-0.0344316	0.516984	0.942968
ENSG00000011405.9	protein_coding	PIK3C2A	chr11:17099277-17229530	3149.18	2954.34	2622.74	2789.85	2666.12	3549.33	3324.83	2024.74	2852.86	2725.27	2982.48	3225.84	3146.72	3383.2	4989.11	3877.63	4034.79	2901.46	3012.59	2881.56	3427.91	0.250481	0.0354247	0.900911
ENSG00000011422.7	protein_coding	PLAUR	chr19:44150247-44174699	204.49	157.7	139.67	165.63	3.99	109.73	327.29	130.66	183.54	208.56	137.74	643.57	197.54	166.66	296.41	391.06	312.21	141.68	168.7	158.079	266.414	0.753025	0.0791359	0.927571
ENSG00000011426.6	protein_coding	ANLN	chr7:36429415-36493400	1033.43	1658.82	1963.32	1221.31	1358.01	808.03	969.91	561.54	1300.75	1165.55	1172.83	795.24	1312.96	1219.55	1788.45	1776.71	1100.22	764.28	801.56	1208.35	1189.73	-0.0223939	0.917357	0.989015
ENSG00000011451.12	protein_coding	WIZ	chr19:15530792-15560762	4022.02	3046.16	3426.83	3166.02	3732.77	4244.63	4558.17	4387.61	3619.95	4053.48	4515.64	3663.87	3677.49	4338.27	2698.65	2954.86	3000.41	4308.29	4153.55	3800.46	3736.45	-0.0245059	0.825547	0.983047
ENSG00000011454.12	protein_coding	RABGAP1	chr9:125703112-125867145	3986.1	3952.43	3748.06	3650.95	4590.88	4011.2	4054.25	3828.06	4133.66	3773.07	3315.86	3450.34	3759.3	3694.57	3678.71	4193.87	3875.2	4747.3	3818.15	3995.07	3830.64	-0.0606355	0.330315	0.928028
ENSG00000011465.12	protein_coding	DCN	chr12:91539025-91576900	7924.33	6122.27	15655.6	9490.08	11270.2	8991.03	7050.79	5340.14	12367.1	8497.14	8913.5	10540.6	12407.3	7610.69	6260.59	12706.3	5528.02	6189.05	2089.25	9356.84	8074.24	-0.212694	0.417224	0.931153
ENSG00000011478.7	protein_coding	QPCTL	chr19:46195741-46207247	207.48	257.51	221.47	166.63	209.54	195.52	213.54	191.5	189.53	218.54	244.55	180.6	180.58	241.51	317.37	253.39	285.28	213.52	253.54	205.858	238.888	0.214685	0.0520534	0.927571
ENSG00000011485.10	protein_coding	PPP5C	chr19:46850251-46896238	1953.15	2285.62	2396.28	1973.65	2112.34	2028.05	2220.21	2074.61	2184.54	2112.56	2356.64	1956.66	2331.6	1872.23	1770.49	1970.24	1987.97	2260.91	1973.46	2136.49	2059.28	-0.053109	0.384456	0.930443
ENSG00000011523.9	protein_coding	CEP68	chr2:65283500-65314138	2020.98	1556.02	1542.32	1932.74	1837.95	2125.81	1913.87	1739.48	1753.61	1979.84	1863.55	1781.05	1713.04	1908.16	1748.53	1728.82	1479.26	2141.17	1822.73	1824.75	1816.62	-0.00644922	0.930057	0.991757
ENSG00000011566.9	protein_coding	MAP4K3	chr2:39476407-39664453	1677.83	1406.31	1488.45	1547.59	1646.37	1251.94	1481.8	1488.14	1343.64	1483.88	1409.39	2057.43	1661.16	1650.68	1444.14	1803.64	1512.17	1585.43	1427.44	1481.34	1603.54	0.114353	0.13828	0.927571
ENSG00000011638.6	protein_coding	TMEM159	chr16:21169698-21191937	414.97	541.96	279.33	330.27	351.23	250.39	347.25	208.46	523.69	247.48	285.47	779.27	300.31	611.77	556.9	382.08	383.03	174.61	341.39	360.839	406.229	0.170939	0.496417	0.939504
ENSG00000011677.7	protein_coding	GABRA3	chrX:151334706-151620337	522.7	634.78	542.71	651.56	639.59	827.98	465	1001.4	690.27	473.01	311.42	291.35	618.57	403.19	93.81	584.59	290.27	664.5	678.78	663.999	440.949	-0.590569	0.0256219	0.851887
ENSG00000012048.15	protein_coding	BRCA1	chr17:41196312-41277500	299.26	973.14	647.46	803.23	457.99	775.11	694.5	325.16	593.52	622.69	682.74	331.26	854.02	485.02	645.72	561.64	472.8	411.07	629.87	618.816	569.685	-0.119347	0.577635	0.949066
ENSG00000012061.11	protein_coding	ERCC1	chr19:45910591-45982086	1783.57	1587.96	1766.79	1442.82	1713.22	1773.67	1661.42	1593.86	1706.73	1752.32	1827.62	1556.55	1713.04	1976.03	2156.72	1539.28	1964.03	1684.2	1728.9	1670	1789.87	0.100002	0.128227	0.927571
ENSG00000012171.13	processed_transcript	SEMA3B	chr3:50304990-50314977	315.22	545.95	464.89	612.65	331.27	227.44	483.96	415.92	440.9	412.13	594.9	632.6	451.95	355.29	396.21	349.16	823.92	310.3	521.06	426.467	484.752	0.184814	0.354484	0.930443
ENSG00000012174.7	protein_coding	MBTPS2	chrX:21857754-21903542	1170.1	1240.62	1144.27	1083.61	1002.79	930.73	912.03	1128.07	923.69	977.94	936.27	988.81	1099.46	975.04	862.29	1196.11	1158.07	1130.45	1159.92	1059.55	1048.44	-0.0152076	0.848257	0.983433
ENSG00000012232.4	protein_coding	EXTL3	chr8:28457986-28613116	5013.55	6379.78	4755.66	5109.73	6767.09	4975.84	4837.56	4687.83	5310.72	5077.33	4507.65	4382.27	5322.68	5498.94	4198.67	5613.44	4473.68	5814.9	5642.87	5315.31	5053.24	-0.072943	0.409821	0.930655
ENSG00000012660.9	protein_coding	ELOVL5	chr6:53132196-53213947	3287.84	3183.9	3460.74	3674.9	2987.42	3633.12	3247	2660.09	3190.02	3074.54	4147.32	2733.93	3309.34	3702.55	4144.78	3639.21	3524.09	2406.58	2935.73	3258.34	3361.81	0.0451012	0.650051	0.958563
ENSG00000012822.11	protein_coding	CALCOCO1	chr12:54104903-54121529	3688.84	2750.73	3357.99	2073.43	3497.29	3007.65	4037.29	3468.99	3605.98	3687.25	3289.91	4937.04	3118.78	3957.04	3236.58	2990.78	4027.81	3608.87	2750.06	3276.47	3560.41	0.119904	0.328927	0.928028
ENSG00000012963.9	protein_coding	UBR7	chr14:93673401-93695561	1322.72	1537.05	1408.64	1675.31	1227.3	1294.84	1330.13	1199.88	1245.88	1260.35	1170.83	1245.24	1437.67	1216.55	1009	1316.82	1214.93	1333.99	1365.55	1360.19	1257.09	-0.113721	0.124815	0.927571
ENSG00000012983.7	protein_coding	MAP4K5	chr14:50885219-51027844	2883.84	2247.69	2807.3	2908.59	2785.86	2400.14	2441.73	3081	2868.82	2583.57	2967.51	3280.72	2817.48	2887.19	3262.53	3645.19	3072.23	2758.78	2366.75	2713.89	2964.2	0.12728	0.118099	0.927571
ENSG00000013016.10	protein_coding	EHD3	chr2:31456880-31492313	536.67	592.86	568.64	538.81	750.35	738.2	866.13	1045.29	863.84	885.14	632.83	743.35	566.69	556.88	742.53	856.93	817.93	716.39	657.82	722.31	717.648	-0.00934115	0.945686	0.993592
ENSG00000013275.3	protein_coding	PSMC4	chr19:40476912-40487348	1600.03	1463.2	1456.53	1697.26	1481.73	1677.9	1643.45	1864.16	1566.08	1651.53	1852.57	1639.36	1560.39	1665.65	1314.39	1633.06	1602.95	1660.26	1498.31	1605.59	1607.85	0.00202282	0.973788	0.997053
ENSG00000013288.4	protein_coding	MAN2B2	chr4:6576902-6625089	1073.34	1204.69	1248.02	1298.14	922.97	911.77	1099.63	1039.3	1250.87	887.13	919.3	1773.06	1071.52	1087.81	1191.64	1284.9	1590.98	964.83	1106.01	1116.53	1187.72	0.0891764	0.48884	0.938305
ENSG00000013306.11	protein_coding	SLC25A39	chr17:42396993-42402238	1354.64	2315.56	1509.4	1346.03	1281.18	1500.33	1663.41	1656.7	1700.75	1531.78	1989.32	2087.37	1635.22	1532.92	1446.13	1578.19	2209.41	1702.16	1667.01	1592	1737.95	0.126546	0.260494	0.927571
ENSG00000013364.14	protein_coding	MVP	chr16:29831715-29859355	365.09	274.47	529.74	216.52	77.83	146.64	233.5	534.61	383.04	326.31	475.12	1241.25	290.33	595.8	1390.24	514.76	889.75	251.43	347.38	306.827	632.237	1.04304	0.00556293	0.56559
ENSG00000013374.11	protein_coding	NUB1	chr7:151038785-151075535	1526.21	1336.44	1534.34	1720.21	1566.55	1409.56	1511.74	1563.94	1505.23	1611.61	1516.19	1944.68	1522.48	1635.71	1884.26	1646.02	1701.7	1426.78	1491.32	1519.36	1638.08	0.108542	0.0877842	0.927571
ENSG00000013375.10	protein_coding	PGM3	chr6:83870869-83903655	2761.15	2771.69	2937.99	2687.08	2025.54	2778.21	2395.83	2091.57	2747.13	2417.92	2685.03	3505.22	2872.35	3002.96	4202.67	3374.85	4293.14	2198.05	2342.8	2577.35	3089.5	0.261482	0.0451018	0.91108
ENSG00000013392.6	protein_coding	RWDD2A	chr6:83903098-83908651	532.68	604.84	442.94	429.05	439.03	500.78	507.9	454.82	405.98	408.14	437.19	523.84	440.98	511.97	572.86	379.08	628.41	466.95	561.99	479.781	493.142	0.039625	0.698803	0.964403
ENSG00000013441.11	protein_coding	CLK1	chr2:201717732-201729422	4657.44	3998.34	3939.6	4517.04	4879.25	4075.04	4178.98	3855.99	3115.21	4893.71	2814.79	4973.96	4484.62	3855.25	4557.96	4218.81	4160.48	4634.56	4559.82	4135.21	4315.39	0.0615318	0.535762	0.945525
ENSG00000013503.5	protein_coding	POLR3B	chr12:106751436-106903976	525.69	391.25	513.77	567.75	616.64	375.08	531.85	367.05	462.84	453.05	453.16	482.93	527.78	318.36	350.31	458.89	415.95	513.84	367.34	483.548	434.16	-0.155432	0.198686	0.927571
ENSG00000013523.5	protein_coding	ANGEL1	chr14:77253588-77292589	1078.32	1178.74	991.63	869.08	1146.47	917.76	1102.62	1207.86	1223.94	1091.7	983.18	1248.23	1122.4	1018.95	1054.91	1450.5	1319.66	1073.58	1138.96	1079.6	1150.21	0.091391	0.287826	0.928028
ENSG00000013561.13	protein_coding	RNF14	chr5:141337893-141369856	1132.19	1019.05	918.81	1198.36	1088.6	982.6	921.01	1152.01	853.86	931.04	821.48	914.97	862.01	1122.74	930.16	1070.41	873.79	1107.5	1175.89	1029.61	980.999	-0.0697741	0.417819	0.931533
ENSG00000013563.8	protein_coding	DNASE1L1	chrX:153629579-153640449	447.89	689.68	386.08	367.19	322.29	275.33	428.08	313.19	277.31	351.26	348.36	810.2	387.1	526.94	561.89	411.01	591.5	360.19	453.19	389.669	480.163	0.301276	0.116482	0.927571
ENSG00000013573.12	protein_coding	DDX11	chr12:31226779-31257725	728.19	1121.85	1219.09	737.37	1174.41	1192.09	931.99	781.97	1282.79	885.14	578.93	597.67	792.17	635.72	997.02	600.55	656.34	686.45	566.98	1018.86	699.698	-0.542155	0.000135109	0.0467702
ENSG00000013583.4	protein_coding	HEBP1	chr12:13127798-13153207	525.69	746.57	915.82	599.68	894.03	641.43	571.77	543.59	759.1	671.59	557.97	601.66	771.22	670.65	611.79	717.27	730.15	408.08	320.42	688.631	606.08	-0.184223	0.246393	0.927571
ENSG00000013619.9	protein_coding	MAMLD1	chrX:149529689-149682448	350.13	340.35	319.24	208.54	520.85	533.7	572.76	456.81	338.15	570.8	455.16	277.38	497.85	256.48	446.12	369.11	214.46	539.78	548.02	404.504	417.516	0.0456749	0.829303	0.983047
ENSG00000013810.14	protein_coding	TACC3	chr4:1723227-1746898	1384.56	2477.25	1974.29	1587.5	1565.55	1889.38	1503.76	793.94	1890.27	1693.44	2265.8	889.03	1748.95	1713.55	1952.13	1340.76	1020.42	992.76	1388.51	1674.06	1500.54	-0.15787	0.423368	0.931761
ENSG00000014123.9	protein_coding	UFL1	chr6:96969471-97003152	1173.09	1011.06	1286.93	1044.7	1175.41	1145.2	922.01	1073.21	1125.19	1230.41	1023.11	1490.69	1232.15	1283.42	1916.2	1404.61	1361.56	884.01	1017.17	1106.31	1284.33	0.215262	0.0701736	0.927571
ENSG00000014138.4	protein_coding	POLA2	chr11:65029233-65073060	475.82	768.53	555.67	695.47	460.98	568.61	546.82	369.04	539.65	584.77	703.7	316.3	576.67	386.22	341.32	539.7	440.88	379.15	429.23	553.399	469.793	-0.236295	0.141975	0.927571
ENSG00000014164.6	protein_coding	ZC3H3	chr8:144519825-144623623	601.51	629.79	621.52	560.76	702.45	732.21	718.45	761.02	666.33	668.59	759.59	624.61	633.53	708.57	680.65	574.61	601.48	673.48	633.86	666.006	655.9	-0.0220596	0.742698	0.97319
ENSG00000014216.11	protein_coding	CAPN1	chr11:64948037-64979477	2926.73	3155.95	3101.6	2349.82	2808.81	2656.51	2873.8	3350.3	2784.04	2708.31	2994.46	3728.72	2926.23	3116.73	2505.03	3043.65	2794.93	3162.87	2734.09	2889.73	2971.5	0.040258	0.593901	0.953584
ENSG00000014641.13	protein_coding	MDH1	chr2:63815743-63834331	2801.05	2696.83	2759.42	2665.12	2711.03	2436.05	2519.56	2546.39	2584.54	2723.27	2671.05	2300.89	2541.12	2501.97	2353.33	2731.4	2451.8	2745.81	2547.43	2635.55	2556.81	-0.043762	0.299024	0.928028
ENSG00000014824.8	protein_coding	SLC30A9	chr4:41992489-42089551	2842.94	2899.44	2665.64	2858.7	2876.66	2631.57	2728.11	3007.19	2611.47	3019.65	2795.82	2547.35	2703.74	2602.76	2425.19	2796.25	2621.37	2925.41	2926.75	2791.3	2736.43	-0.0286446	0.530013	0.945377
ENSG00000014914.15	protein_coding	MTMR11	chr1:149900543-149908791	493.77	852.37	776.15	545.8	255.44	380.07	489.94	504.69	630.42	536.87	439.19	1906.77	691.4	493.01	697.62	866.91	757.08	400.1	277.5	547.628	706.644	0.367788	0.212412	0.927571
ENSG00000014919.8	protein_coding	COX15	chr10:101471601-101491857	1093.29	1046.99	1096.38	1234.28	1260.22	1278.88	1110.6	1290.65	1132.17	1155.57	1055.05	1046.68	1081.5	1176.63	1372.28	1145.23	1168.05	1138.43	1133.96	1171.5	1147.34	-0.0300611	0.604376	0.954193
ENSG00000015133.14	protein_coding	CCDC88C	chr14:91737667-91884188	1173.09	1292.52	805.08	1269.2	985.83	1250.94	1328.13	1263.72	818.95	914.08	1075.01	867.08	1449.65	1140.71	1025.97	780.12	995.48	952.85	1783.8	1131.94	1098.47	-0.0432995	0.774929	0.978436
ENSG00000015153.10	protein_coding	YAF2	chr12:42550906-42632151	558.61	414.21	459.9	646.57	559.77	539.68	546.82	633.36	467.83	512.92	522.03	559.76	458.94	582.83	681.65	514.76	452.85	537.79	592.94	536.306	541.646	0.0142954	0.879728	0.985702
ENSG00000015171.14	protein_coding	ZMYND11	chr10:180405-300577	3162.15	3115.03	3095.62	3258.82	3484.32	2676.46	2725.12	3060.05	2840.89	3036.62	2730.94	3293.69	3234.52	2669.63	2302.43	2994.77	2683.21	3257.66	2986.64	3046.5	2919.01	-0.0616714	0.386077	0.930443
ENSG00000015285.6	protein_coding	WAS	chrX:48534985-48549818	28.93	36.93	24.94	35.92	37.92	39.9	39.91	39.9	32.92	48.9	43.92	29.93	35.92	32.93	11.98	23.94	25.93	48.89	40.93	35.2517	34.3269	-0.0383537	0.854197	0.984666
ENSG00000015475.14	protein_coding	BID	chr22:18216906-18257536	399.01	244.53	185.56	299.34	205.55	447.91	316.32	518.65	229.43	290.39	375.31	206.54	193.55	340.32	247.51	229.45	262.34	253.43	310.44	316.254	270.927	-0.223182	0.245612	0.927571
ENSG00000015479.13	protein_coding	MATR3	chr5:138609441-138667360	18612.8	17382.7	16826.9	21538.5	20323.2	17266.8	19688.5	17849.7	17034.4	18796.5	18181.3	17270.7	18743.6	15828.2	13536.2	18102.3	16158.1	20708.3	17384.8	18502.6	17471	-0.0827666	0.25635	0.927571
ENSG00000015532.5	protein_coding	XYLT2	chr17:48423453-48440499	665.35	814.44	859.95	686.49	721.41	698.29	678.54	676.24	884.79	759.4	831.46	922.95	719.34	662.67	1001.02	861.92	1033.39	698.43	646.84	742.833	813.74	0.131531	0.193025	0.927571
ENSG00000015592.12	protein_coding	STMN4	chr8:27092840-27115937	3430.48	1647.84	2208.73	2582.31	2953.49	3487.48	2458.7	5459.82	3231.92	2988.72	2420.52	1755.1	2183.95	5089.76	1199.62	2198.69	2101.68	4489.88	5248.58	3051.2	2967.65	-0.0400541	0.879869	0.985702
ENSG00000015676.12	protein_coding	NUDCD3	chr7:44421969-44530479	2958.66	3027.2	3057.71	2926.55	2801.83	2754.27	2712.15	3370.25	2787.03	2734.25	2847.73	3272.74	2855.39	2952.06	2267.5	3109.49	2789.94	3085.05	2868.85	2932.85	2878.3	-0.0270851	0.658594	0.960431
ENSG00000016864.12	protein_coding	GLT8D1	chr3:52728505-52740048	1792.55	1969.23	2167.83	1684.29	1837.95	1547.22	1606.53	1725.52	1724.69	1687.45	1623.99	2020.52	1681.11	1786.41	1714.6	1845.54	1789.47	1506.6	1482.34	1783.98	1713.8	-0.0578959	0.410012	0.930655
ENSG00000017260.15	protein_coding	ATP2C1	chr3:130569439-130735556	4420.03	3743.83	4178.03	4004.17	4546.98	3711.93	3845.7	5761.04	3677.8	3662.3	3617.3	3127.06	3749.32	4452.05	3670.72	4298.62	4430.79	4207.52	4267.34	4209.95	3948.3	-0.0925694	0.307769	0.928028
ENSG00000017373.11	protein_coding	SRCIN1	chr17:36686251-36762183	1747.66	1217.67	1327.83	1705.24	1428.85	1926.29	1860.99	1976.87	1820.45	1415.03	1399.41	1346.01	1338.9	1706.57	1164.69	1168.18	1169.04	2149.16	2174.1	1667.98	1503.11	-0.150156	0.286929	0.928028
ENSG00000017797.7	protein_coding	RALBP1	chr18:9475007-9538114	1449.4	1435.25	1281.94	1488.72	1600.47	1534.25	1535.69	1157.99	1422.44	1506.83	1521.18	1604.44	1426.7	1608.76	1866.3	1493.39	1407.44	1328.01	1433.43	1434.02	1519.65	0.0836748	0.229492	0.927571
ENSG00000018189.8	protein_coding	RUFY3	chr4:71569921-71673032	8965.74	7851.95	5089.86	7549.36	6796.02	7459.78	7418	7144.45	6319.19	6186.99	5853.16	5627.51	6360.28	7468.98	3120.81	6084.3	5597.84	10606.1	9681.62	7177.15	6658.76	-0.108158	0.525356	0.943902
ENSG00000018236.10	protein_coding	CNTN1	chr12:41086244-41466220	1173.09	1303.5	1373.72	1384.95	1299.14	781.09	1149.52	2108.53	1374.56	746.43	617.86	486.92	711.35	569.85	334.34	1720.84	609.46	1674.23	1459.38	1327.57	893.066	-0.571945	0.039728	0.903023
ENSG00000018408.10	protein_coding	WWTR1	chr3:149235022-149454501	4080.87	4818.77	4689.81	4719.59	1520.65	3576.26	3559.32	2839.63	6174.56	3526.59	4214.2	11414.7	4064.59	3003.96	3110.83	3836.73	5298.6	3020.19	2691.17	3997.72	4418.15	0.144267	0.589615	0.952219
ENSG00000018510.8	protein_coding	AGPS	chr2:178257372-178408564	1693.8	1547.04	1318.85	1713.22	1389.94	1640.99	1673.39	2055.66	1408.48	1431.99	1854.57	1458.76	1359.85	1850.28	1789.45	1582.18	1980.99	1508.6	1562.2	1604.6	1637.89	0.0296252	0.748303	0.973563
ENSG00000018610.8	protein_coding	CXorf56	chrX:118672112-118699397	418.96	444.15	490.83	522.85	628.61	439.93	452.02	462.8	397.01	430.1	494.09	469.96	450.96	556.88	577.85	471.86	434.9	519.83	399.28	473.017	480.57	0.0228539	0.802094	0.98018
ENSG00000018625.10	protein_coding	ATP1A2	chr1:160085549-160113381	2142.68	9396.99	2434.19	4670.7	2643.17	4262.59	3645.14	795.93	3620.94	3404.84	2236.86	1671.29	2470.28	1047.89	1600.83	2714.44	4421.81	6754.78	6776.84	3734.71	3309.99	-0.174169	0.645076	0.958192
ENSG00000018699.7	protein_coding	TTC27	chr2:32853099-33046118	348.14	370.29	363.13	277.39	389.14	308.25	344.26	304.21	346.13	385.19	369.32	327.27	345.2	322.35	344.32	382.08	362.08	310.3	287.48	338.993	343.56	0.0193038	0.796135	0.979257
ENSG00000018869.12	protein_coding	ZNF582	chr19:56887413-56904914	105.74	129.75	123.7	127.72	152.66	143.65	126.73	151.61	123.69	161.66	193.64	172.62	134.69	158.68	241.52	133.68	126.68	146.67	142.74	131.694	161.258	0.292177	0.016174	0.810772
ENSG00000019144.12	protein_coding	PHLDB1	chr11:118477155-118528741	4483.87	3940.45	4013.43	3831.55	4024.13	4489.03	4904.42	5179.55	4406.98	4706.11	4452.76	5437.93	4529.52	4787.37	3503.05	3792.84	4441.76	4398.09	4458	4363.71	4450.74	0.0284901	0.718362	0.9677
ENSG00000019485.8	protein_coding	PRDM11	chr11:45115564-45247734	164.59	182.65	293.3	194.57	110.76	149.63	165.64	168.56	172.57	145.69	182.66	247.45	233.46	142.71	122.76	239.42	229.42	179.6	95.83	178.031	181.9	0.0310195	0.871729	0.985702
ENSG00000019505.3	protein_coding	SYT13	chr11:45261852-45307870	4053.94	3306.66	2393.29	3891.42	2336.85	3220.13	2636.31	3691.42	3955.11	2225.32	2308.73	2558.32	3252.47	2640.69	193.62	2887.03	2569.5	4197.54	4328.23	3276.13	2716.14	-0.27043	0.385401	0.930443
ENSG00000019549.4	protein_coding	SNAI2	chr8:49830249-49834299	1104.26	1085.92	1699.94	1281.18	2164.23	166.59	1068.69	888.69	1299.75	1174.53	988.17	1272.18	1900.6	1057.87	1069.88	2773.3	1877.25	838.11	459.18	1195.47	1341.11	0.165843	0.621047	0.957705
ENSG00000019995.6	protein_coding	ZRANB1	chr10:126630692-126676758	2926.73	2173.83	2565.88	3001.38	2728.99	2581.69	3120.27	2844.61	2838.9	2772.17	2759.89	3312.65	2717.71	2832.3	2620.8	2825.18	2789.94	3094.03	2796.98	2753.59	2852.17	0.0507449	0.424572	0.93213
ENSG00000020129.11	protein_coding	NCDN	chr1:36023074-36032875	1533.19	1583.96	1420.61	1438.83	1600.47	1622.04	1740.25	2225.22	1740.65	1435.98	1513.2	1251.22	1404.75	1460.06	1084.85	1310.83	1616.91	1980.54	2011.39	1656.14	1506.97	-0.136167	0.236475	0.927571
ENSG00000020181.13	protein_coding	GPR124	chr8:37641709-37702414	5228.02	5196.04	10018.1	6104.54	7072.41	5282.1	5206.77	4259.94	8824.93	6677.96	6411.13	12556.1	9804.31	4520.91	4221.63	8154.3	5394.35	4333.24	1739.88	6354.76	6381.38	0.00603144	0.981941	0.997259
ENSG00000020256.15	protein_coding	ZFP64	chr20:50668202-50820847	940.66	681.69	838	1027.73	771.3	1014.52	948.95	685.22	834.91	841.23	889.35	756.32	962.77	842.31	803.41	708.29	896.73	841.1	892.4	860.333	843.391	-0.0286935	0.742488	0.97319
ENSG00000020426.6	protein_coding	MNAT1	chr14:61201460-61436671	353.12	327.37	376.1	395.13	350.23	415.98	380.18	393.98	362.09	432.09	401.26	426.05	334.23	376.24	501.01	404.02	361.09	365.18	385.31	372.688	398.648	0.097146	0.183319	0.927571
ENSG00000020577.9	protein_coding	SAMD4A	chr14:55033815-55260033	628.44	895.28	965.7	609.66	815.2	602.53	550.81	934.57	843.89	607.72	822.48	1217.3	800.15	769.45	1064.89	1315.82	1149.09	674.48	514.08	760.676	893.546	0.23226	0.191705	0.927571
ENSG00000020922.8	protein_coding	MRE11A	chr11:94152895-94227074	474.82	449.14	448.93	336.26	404.11	290.29	393.15	220.43	410.97	438.08	464.14	355.21	411.05	344.31	669.67	617.51	401.98	300.32	370.34	380.9	437.261	0.199082	0.22916	0.927571
ENSG00000021300.9	protein_coding	PLEKHB1	chr11:73357223-73373864	66.83	353.32	82.8	71.84	65.85	137.66	149.68	132.66	101.75	105.78	126.77	144.68	46.89	93.81	123.75	63.85	171.57	159.64	155.72	129.155	119.245	-0.115176	0.712612	0.965981
ENSG00000021574.7	protein_coding	SPAST	chr2:32288680-32382706	2746.18	1950.26	2193.77	2927.55	2506.48	2745.29	2528.55	3018.16	2306.23	2250.27	2322.7	1898.79	2442.35	2255.46	1558.91	2206.67	1923.14	3222.74	2989.63	2546.94	2307.07	-0.142707	0.245496	0.927571
ENSG00000021762.15	protein_coding	OSBPL5	chr11:3108346-3187969	1193.04	1210.68	1107.36	833.16	1119.53	1332.74	1454.86	1599.85	1358.6	1312.24	1132.9	1396.9	1093.47	1271.44	1062.89	1167.18	1431.38	1646.29	1387.51	1245.54	1290.22	0.0508509	0.646843	0.958192
ENSG00000021776.6	protein_coding	AQR	chr15:35147732-35262040	1621.97	1773.6	1627.12	1775.09	1629.41	1792.62	1978.73	1500.11	1587.03	1722.38	2048.21	1558.54	1760.93	1704.57	2107.82	2057.03	1901.19	1711.14	1564.19	1698.41	1813.6	0.094673	0.181744	0.927571
ENSG00000021826.10	protein_coding	CPS1	chr2:211342406-211543831	956.63	1040.01	1083.42	556.77	1503.69	187.54	669.56	279.27	782.04	923.06	1135.9	1272.18	1157.32	1029.93	2637.77	1909.39	1398.46	915.94	691.76	784.325	1307.17	0.736923	0.0213552	0.832395
ENSG00000022267.12	protein_coding	FHL1	chrX:135229559-135293518	3777.62	3637.03	3192.38	3232.87	3294.74	4083.03	4273.78	5076.82	4198.5	4054.48	4015.57	4706.55	3641.57	4097.76	4258.56	4646.78	4645.25	4562.72	4607.73	3862.97	4323.7	0.162553	0.0589136	0.927571
ENSG00000022277.8	protein_coding	RTFDC1	chr20:55043647-55093943	1839.43	1656.83	1821.65	1942.72	2029.53	1966.2	1996.69	2046.69	1792.52	1938.92	2060.19	1752.11	2009.35	1951.08	1798.43	1848.53	1722.64	1986.52	1920.55	1899.14	1898.83	-0.000232014	0.996148	0.999655
ENSG00000022567.5	protein_coding	SLC45A4	chr8:142217265-142318404	543.65	524.99	544.7	603.67	539.81	675.35	668.56	881.71	681.3	622.69	640.81	481.93	586.64	429.14	418.17	653.42	678.28	607.63	639.85	629.304	575.857	-0.128047	0.2819	0.927823
ENSG00000022840.11	protein_coding	RNF10	chr12:120971283-121015397	3604.05	3737.84	3718.13	3530.22	3751.73	3636.12	3507.43	3587.69	3592.02	3324.01	3528.47	3691.81	3619.62	3414.13	3237.58	3741.96	3426.33	4225.48	3370.95	3629.47	3558.03	-0.028678	0.518386	0.942968
ENSG00000022976.11	protein_coding	ZNF839	chr14:102783714-102809044	514.72	462.11	601.56	515.86	634.6	451.9	541.83	532.62	475.81	480.99	563.96	578.72	505.83	609.77	625.76	501.79	469.81	517.83	471.15	525.669	532.561	0.0187923	0.814304	0.982608
ENSG00000023041.7	protein_coding	ZDHHC6	chr10:114190058-114206672	1029.44	1143.81	958.71	915.98	1063.66	842.94	941.97	925.6	841.89	927.05	776.56	990.8	964.77	899.19	746.52	905.81	974.53	844.1	839.49	962.667	886.883	-0.118293	0.097486	0.927571
ENSG00000023171.10	protein_coding	GRAMD1B	chr11:123396344-123498482	845.9	607.84	492.82	980.84	619.63	768.12	804.27	852.79	864.84	775.37	1047.06	769.29	858.01	627.74	475.06	839.97	723.17	840.11	1060.1	759.671	801.588	0.0774853	0.600294	0.953665
ENSG00000023191.12	protein_coding	RNH1	chr11:494512-507300	1156.13	1584.96	1950.35	1459.78	1422.86	1704.84	1570.61	2010.78	1668.83	1721.38	1822.63	1806.99	1670.14	1701.58	1654.72	1609.11	1579.01	1551.5	1680.98	1614.35	1679.8	0.0573401	0.495168	0.93898
ENSG00000023228.8	protein_coding	NDUFS1	chr2:206986149-207024327	2569.62	2325.54	2050.11	2723	2112.34	1997.12	2323.99	2911.44	1881.29	1991.81	2487.39	2350.78	1746.96	2213.55	1988.06	2123.87	1939.09	1902.71	2369.75	2321.61	2111.4	-0.136925	0.133251	0.927571
ENSG00000023287.8	protein_coding	RB1CC1	chr8:53535016-53658403	3204.05	2427.35	2595.81	3048.28	2917.57	3093.44	3255.98	3123.89	2493.76	2924.85	2656.08	2577.28	2796.53	3130.7	2835.38	2947.88	3036.32	3409.32	3253.16	2906.68	2956.75	0.0246398	0.727735	0.970009
ENSG00000023318.7	protein_coding	ERP44	chr9:102741461-102861322	1613.99	1606.92	1835.62	1696.26	1551.58	1516.3	1338.11	1641.74	1688.78	1483.88	1446.32	1923.73	1506.51	1877.22	2027.98	1891.43	1938.1	1600.39	1594.14	1609.92	1728.97	0.102923	0.190208	0.927571
ENSG00000023330.10	protein_coding	ALAS1	chr3:52232102-52248343	1261.87	1147.8	1213.11	1123.52	1227.3	1210.04	1158.5	1571.92	1132.17	1222.43	1089.98	1352	1193.24	1395.19	1305.41	1260.95	1239.86	1209.27	1400.49	1227.36	1266.88	0.0457274	0.491891	0.938735
ENSG00000023516.7	protein_coding	AKAP11	chr13:42846289-42897396	3920.27	3557.18	3260.22	4060.05	3268.8	3716.92	3991.39	4104.34	3571.07	3343.97	3011.42	4377.29	3884.01	3430.1	3084.88	4327.55	4139.53	4858.05	4155.54	3716.69	3861.23	0.0550425	0.546841	0.946612
ENSG00000023572.4	protein_coding	GLRX2	chr1:193065598-193075244	59.85	69.87	48.88	81.82	50.89	47.88	66.86	45.88	44.89	46.9	68.87	85.81	65.85	43.91	43.91	68.83	58.85	52.88	44.92	57.424	58.0741	0.016241	0.921903	0.989338
ENSG00000023608.4	protein_coding	SNAPC1	chr14:62229075-62263146	306.24	281.46	248.41	356.21	306.32	331.19	265.43	278.28	267.33	334.3	239.56	386.14	322.25	250.5	494.02	437.94	416.95	266.4	289.48	293.431	343.754	0.228356	0.0932793	0.927571
ENSG00000023697.8	protein_coding	DERA	chr12:16064106-16190220	347.14	542.96	473.87	508.88	405.11	380.07	402.13	174.55	425.93	480.99	562.96	418.07	504.83	400.2	522.96	363.12	366.07	306.31	375.33	406.738	430.084	0.0805207	0.62952	0.957705
ENSG00000023734.6	protein_coding	STRAP	chr12:16035325-16056412	5207.07	4559.26	4832.47	5305.3	4760.51	5315.02	5117.96	5237.4	4587.53	4891.72	5550.72	4929.06	4817.85	5325.29	6190.73	4997.93	5011.32	4747.3	4900.21	4991.39	5136.21	0.0412627	0.444591	0.934393
ENSG00000023892.9	protein_coding	DEF6	chr6:35265595-35289548	71.82	75.85	159.62	46.9	40.91	51.87	79.83	47.88	116.71	82.83	51.9	235.48	115.73	70.86	138.72	112.73	125.68	75.83	24.96	76.8208	103.472	0.429666	0.204208	0.927571
ENSG00000023902.9	protein_coding	PLEKHO1	chr1:150121373-150136916	1758.63	1566	1753.82	1935.73	2040.5	1803.59	1962.77	2526.44	1572.07	1666.5	2016.27	1944.68	1816.8	1774.43	1318.39	1453.49	1330.63	1663.25	1635.07	1879.95	1661.95	-0.177818	0.0795156	0.927571
ENSG00000023909.5	protein_coding	GCLM	chr1:94350761-94374966	230.43	369.29	244.42	303.33	191.58	185.55	205.56	163.58	239.4	172.64	149.72	285.37	245.43	188.62	186.63	310.25	296.25	228.49	271.51	237.014	233.491	-0.0216066	0.89894	0.987178
ENSG00000024048.6	protein_coding	UBR2	chr6:42531800-42661242	1781.58	1383.35	1515.39	1499.69	1462.78	1793.62	1673.39	1513.07	1613.96	1594.65	1711.83	1760.09	1571.36	1895.19	2005.02	1869.48	1661.8	1812.91	1620.09	1581.87	1750.24	0.145925	0.0188702	0.815893
ENSG00000024422.7	protein_coding	EHD2	chr19:48216600-48246391	1390.55	1331.45	2607.78	1600.47	702.45	1272.89	1434.9	1159.99	2252.37	1477.89	2094.12	2852.67	1956.47	1163.66	1133.75	1977.22	2129.61	1100.52	641.85	1528.09	1652.78	0.113159	0.6552	0.959909
ENSG00000024526.12	protein_coding	DEPDC1	chr1:68939835-68962904	434.92	692.67	735.25	547.79	506.88	563.62	435.06	218.43	563.59	520.9	694.71	229.49	556.71	496	949.12	605.54	329.17	265.4	451.19	522.025	509.824	-0.0341192	0.889363	0.985702
ENSG00000024862.12	protein_coding	CCDC28A	chr6:139094657-139114456	124.69	152.71	124.7	117.74	193.57	100.75	94.8	107.72	103.74	106.78	136.75	142.68	121.72	130.74	236.53	116.72	144.63	113.74	105.81	124.492	135.61	0.123413	0.458765	0.936006
ENSG00000025039.9	protein_coding	RRAGD	chr6:90074355-90121989	636.42	1999.17	491.83	458.99	682.5	984.59	648.6	895.67	523.69	616.7	786.54	509.87	619.57	585.82	462.08	615.51	545.62	1546.51	1243.77	813.496	753.2	-0.111101	0.696507	0.964403
ENSG00000025156.7	protein_coding	HSF2	chr6:122720691-122754264	1816.49	1368.38	1550.3	1610.45	1702.25	1594.11	1520.72	1651.71	1491.27	1608.62	1475.27	1574.51	1539.44	1746.49	1705.62	1672.96	1472.28	1704.16	1748.86	1589.52	1624.82	0.0316884	0.559654	0.946612
ENSG00000025293.11	protein_coding	PHF20	chr20:34359896-34538303	1974.1	1950.26	1873.53	2189.17	1857.91	2158.73	2318	1626.78	2206.48	2062.66	2027.25	2103.33	2250.79	2058.86	2237.56	2480.01	2194.45	2270.88	2144.15	2017.22	2182.99	0.113942	0.0710647	0.927571
ENSG00000025423.7	protein_coding	HSD17B6	chr12:57145945-57181574	21.95	46.91	26.94	13.97	26.94	33.92	32.93	18.95	25.94	27.94	30.94	20.95	22.95	36.93	47.91	20.95	23.94	20.95	34.94	27.6037	28.8394	0.06318	0.783759	0.978457
ENSG00000025434.14	protein_coding	NR1H3	chr11:47269851-47290396	154.62	116.78	155.63	130.71	99.78	145.64	124.73	154.6	136.66	130.73	144.73	219.51	126.71	194.61	256.49	177.57	225.43	134.7	115.79	135.461	172.627	0.349782	0.0268357	0.851887
ENSG00000025708.8	protein_coding	TYMP	chr22:50964181-50968485	90.77	104.8	63.85	22.95	56.87	40.9	43.91	54.86	64.84	43.91	54.9	133.7	45.89	91.82	162.68	43.89	105.73	57.87	74.87	60.4163	81.5258	0.432319	0.151579	0.927571
ENSG00000025770.14	protein_coding	NCAPH2	chr22:50946645-50961901	1003.51	1200.7	1249.02	1064.65	1022.75	1172.14	1182.45	1132.06	1212.97	1164.55	1258.67	873.06	1233.15	1092.8	837.34	950.7	1046.35	1138.43	1120.99	1137.8	1071.61	-0.0864792	0.281279	0.927823
ENSG00000025772.7	protein_coding	TOMM34	chr20:43570771-43589127	733.18	1062.96	888.88	758.33	894.03	664.38	664.57	710.16	760.1	760.4	922.29	1164.42	743.28	784.42	1039.94	813.04	898.73	626.59	576.96	792.953	833.006	0.071092	0.580942	0.950103
ENSG00000025796.9	protein_coding	SEC63	chr6:108188960-108279393	3542.21	3641.02	4124.16	4064.04	3290.75	3046.56	3166.17	3211.66	4214.46	3513.61	3602.33	4128.84	4301.05	3502.95	3499.06	4906.15	5322.54	3620.84	3130.38	3589	3952.77	0.139283	0.17833	0.927571
ENSG00000025800.9	protein_coding	KPNA6	chr1:32573639-32642169	2742.19	2809.62	2286.55	2647.16	2498.49	2665.49	2518.57	2459.61	2548.63	2320.12	2570.24	2541.36	2399.45	2817.33	2711.62	2825.18	2815.88	2406.58	2459.59	2575.15	2586.73	0.00647809	0.898978	0.987178
ENSG00000026025.9	protein_coding	VIM	chr10:17270258-17279592	51814.4	42460.6	73333.1	44224.5	119060	35353.6	44482	54215.2	59913.1	63928.6	41320.5	81046.1	57046	73437.3	100873	69456.2	43831.1	47648.6	44518.1	58317.4	62310.6	0.0955512	0.662082	0.960431
ENSG00000026036.16	protein_coding	RTEL1-TNFRSF6B	chr20:62290653-62330037	517.71	739.58	931.78	316.3	795.25	486.81	918.02	718.14	683.29	685.56	590.91	751.33	707.36	590.81	335.34	510.77	465.82	670.49	374.33	678.542	568.271	-0.255859	0.187219	0.927571
ENSG00000026103.15	protein_coding	FAS	chr10:90750414-90775542	149.63	209.6	179.57	214.53	126.72	30.92	136.71	168.56	256.36	160.66	109.8	113.75	113.74	78.84	116.77	342.17	390.01	122.72	166.7	163.622	171.516	0.067981	0.838906	0.983047
ENSG00000026297.11	protein_coding	RNASET2	chr6:167342992-167370679	275.32	274.47	289.31	195.57	223.51	236.42	181.61	191.5	339.15	267.44	312.42	372.17	207.52	263.47	580.85	208.5	292.26	202.54	259.53	245.207	296.671	0.274863	0.147624	0.927571
ENSG00000026559.8	protein_coding	KCNG1	chr20:49620193-49639666	338.16	477.09	175.58	265.41	287.37	350.14	279.4	210.45	515.71	290.39	404.25	339.25	199.54	201.59	298.41	239.42	205.48	522.82	415.25	322.146	311.641	-0.047831	0.830422	0.983047
ENSG00000026652.9	protein_coding	AGPAT4	chr6:161551011-161695093	3708.79	5041.34	3087.63	3388.53	3519.24	4325.43	4127.1	2963.31	3445.38	3340.98	2952.53	3226.84	3548.79	3449.06	3584.89	3303.02	3560.99	4507.84	4681.6	3734.08	3615.65	-0.0464978	0.667212	0.960431
ENSG00000026950.12	protein_coding	BTN3A1	chr6:26402465-26415444	431.93	619.81	606.55	280.38	517.86	378.08	377.19	564.53	743.14	427.1	356.34	823.17	408.06	393.21	516.97	576.61	489.76	583.68	285.49	502.164	486.04	-0.0470835	0.810455	0.981869
ENSG00000027001.7	protein_coding	MIPEP	chr13:24304328-24463558	214.47	412.21	166.6	304.33	166.63	260.36	279.4	184.52	231.42	214.55	376.3	309.31	225.48	148.7	213.58	245.41	235.4	260.41	218.61	246.661	244.775	-0.0110688	0.951835	0.994441
ENSG00000027075.9	protein_coding	PRKCH	chr14:61654277-62017694	78.8	184.65	64.85	106.76	14.97	9.98	80.83	85.78	90.77	70.85	8.98	530.82	83.81	58.88	68.86	125.7	148.62	59.87	51.91	79.7088	120.83	0.600168	0.27799	0.927823
ENSG00000027697.8	protein_coding	IFNGR1	chr6:137518621-137540586	1077.33	1254.6	1234.06	1268.2	863.1	769.12	1152.51	772.99	1100.25	1010.87	921.29	1616.41	1058.55	993	1017.98	1118.3	1380.51	894.98	1099.03	1054.68	1111.09	0.0751693	0.56399	0.946612
ENSG00000027847.9	protein_coding	B4GALT7	chr5:177027101-177037348	470.83	567.91	570.64	519.85	543.8	518.73	518.88	626.37	544.64	508.93	540	622.62	560.7	520.95	440.13	519.74	553.6	520.83	515.08	542.407	530.258	-0.032682	0.604999	0.954407
ENSG00000028116.12	protein_coding	VRK2	chr2:58134786-58387055	211.48	161.69	209.5	100.78	122.73	52.87	131.72	59.84	166.58	84.82	109.8	250.44	121.72	213.57	277.45	273.34	201.49	91.79	111.8	135.243	173.622	0.360398	0.226346	0.927571
ENSG00000028203.13	protein_coding	VEZT	chr12:95611522-95696566	3479.36	3527.24	2872.15	3665.92	3235.87	2986.7	3762.88	2828.66	3480.29	3729.16	3489.54	3414.42	3698.44	3055.85	2188.66	3934.5	3361.5	4289.33	4017.79	3315.45	3517.92	0.0855164	0.406247	0.930443
ENSG00000028277.16	protein_coding	POU2F2	chr19:42590263-42700737	3459.41	349.33	1596.19	3009.37	2197.16	2176.68	3612.21	1438.27	2003.99	2440.87	1684.88	1815.97	2050.26	4721.5	62.88	2554.83	2094.7	2507.35	2561.4	2204.73	2249.46	0.0289767	0.94649	0.993847
ENSG00000028310.13	protein_coding	BRD9	chr5:850406-892939	1510.25	1304.5	1365.74	1363	1434.84	1479.39	1377.03	1438.27	1314.71	1735.35	1783.7	1294.13	1421.71	1711.56	1492.04	1236.01	1240.86	1231.23	1528.26	1398.64	1467.48	0.0693252	0.385677	0.930443
ENSG00000028528.10	protein_coding	SNX1	chr15:64386322-64438289	3341.7	2963.32	3379.94	3557.16	3356.6	3349.82	3378.71	3058.06	3299.75	3276.11	2832.76	4129.83	3643.57	3476.01	3605.85	3766.9	3639.79	3107	2965.68	3298.34	3444.35	0.0624917	0.345815	0.928477
ENSG00000028839.5	protein_coding	TBPL1	chr6:134273308-134311570	898.77	577.89	719.28	891.04	777.29	806.03	908.04	666.27	787.03	858.2	685.73	661.53	778.2	770.45	653.7	821.02	744.12	894.98	879.42	781.294	774.735	-0.0121616	0.895116	0.985852
ENSG00000029153.10	protein_coding	ARNTL2	chr12:27485787-27576241	153.62	173.67	126.7	185.59	107.76	145.64	113.75	226.41	122.69	109.77	107.8	120.73	115.73	143.71	98.8	114.72	149.62	138.69	182.67	150.649	128.225	-0.23251	0.127923	0.927571
ENSG00000029363.11	protein_coding	BCLAF1	chr6:136578001-136610989	7697.89	7696.25	7229.75	7761.89	7479.52	6733.55	8579.49	6779.4	6549.62	7484.26	8685.92	6929.62	7668.26	6907.11	6824.47	7581.69	7458.13	8088.77	6873.66	7389.71	7450.19	0.01176	0.843898	0.983169
ENSG00000029364.7	protein_coding	SLC39A9	chr14:69864732-69929105	2440.94	2818.6	2029.16	2687.08	2044.49	2065.95	2129.41	2347.9	2080.8	2157.46	2464.44	2290.92	2276.73	2037.9	1974.09	2619.67	3091.18	2036.41	2315.84	2293.81	2326.46	0.0203905	0.825103	0.983047
ENSG00000029534.15	protein_coding	ANK1	chr8:41510739-41754280	314.22	218.58	221.47	363.2	265.42	396.03	219.53	450.83	292.27	194.59	282.48	161.64	388.1	303.39	167.67	240.42	226.43	549.76	481.14	304.616	299.561	-0.024141	0.918102	0.989015
ENSG00000029639.6	protein_coding	TFB1M	chr6:155578643-155635627	116.71	125.76	85.8	184.59	115.74	172.58	126.73	123.68	131.67	126.73	127.76	150.67	121.72	108.78	230.54	146.65	155.61	134.7	131.76	131.473	143.492	0.126201	0.405734	0.930443
ENSG00000029725.12	protein_coding	RABEP1	chr17:5185558-5289129	3568.14	3423.44	3176.42	3755.72	3525.23	3363.78	3714.99	3647.53	3293.76	3608.41	3357.78	3096.13	3631.6	3343.28	2896.26	3846.71	3412.37	4193.55	3848.09	3496.56	3523.42	0.0110403	0.862096	0.984843
ENSG00000029993.10	protein_coding	HMGB3	chrX:150148982-150159248	2995.56	2739.75	2726.5	3464.36	2941.52	3606.19	3071.37	3533.82	3019.45	3980.63	3668.21	2376.73	4194.29	3352.26	2661.72	2754.35	2456.79	3065.09	4460.99	3122.06	3297.11	0.0787026	0.518727	0.942968
ENSG00000030066.9	protein_coding	NUP160	chr11:47799639-47870107	2610.52	2709.81	2419.23	2993.4	2384.74	3030.6	2818.92	1973.88	2309.22	2722.28	2659.08	2641.14	2759.61	2531.91	2559.92	2319.4	2467.76	2263.9	2251.96	2583.37	2517.69	-0.0371499	0.626631	0.957705
ENSG00000030110.8	protein_coding	BAK1	chr6:33540329-33548019	258.36	261.5	203.51	233.49	243.46	276.32	246.47	229.4	298.25	241.49	289.46	261.42	260.4	272.45	337.33	324.22	356.1	271.39	243.56	250.086	285.782	0.192494	0.0357615	0.903023
ENSG00000030419.12	protein_coding	IKZF2	chr2:213864429-214017151	378.06	274.47	312.26	250.45	278.39	275.33	310.33	227.41	331.17	234.51	212.61	418.07	293.32	364.27	853.31	703.3	381.04	401.1	350.37	293.096	421.189	0.523093	0.0186707	0.815893
ENSG00000030582.12	protein_coding	GRN	chr17:42422614-42430470	2036.94	4040.26	2348.4	2615.23	2250.04	1608.07	2237.17	2100.55	2492.76	2204.37	2339.67	3721.74	2697.76	2311.35	2350.34	3217.23	3938.04	2200.04	2628.28	2414.38	2760.88	0.193475	0.219283	0.927571
ENSG00000031003.6	protein_coding	FAM13B	chr5:137273649-137387650	1563.12	2234.72	1695.95	1895.82	2024.54	1120.26	1875.95	1271.7	1589.03	1546.75	1862.55	2059.43	2035.29	1404.18	1417.19	1817.61	1910.17	2378.64	1801.77	1696.79	1823.36	0.103791	0.422489	0.931633
ENSG00000031081.6	protein_coding	ARHGAP31	chr3:119013220-119139561	576.57	979.12	805.08	685.49	496.9	329.2	571.77	391.98	639.4	596.75	411.24	1162.42	823.1	402.19	290.42	1222.05	780.03	818.16	543.03	608.39	704.937	0.212498	0.409571	0.930655
ENSG00000031691.6	protein_coding	CENPQ	chr6:49431091-49460820	126.69	293.44	303.28	233.49	205.55	237.42	209.55	193.5	191.52	222.53	185.66	162.64	223.48	227.54	287.43	168.59	158.6	128.71	214.61	221.602	197.98	-0.162617	0.317925	0.928028
ENSG00000031698.8	protein_coding	SARS	chr1:109756540-109780791	4057.93	2901.44	3406.87	4658.73	3171.01	3451.57	3375.72	4044.5	4542.64	3629.37	3604.33	3062.2	3590.69	3992.97	3264.53	3889.6	4586.4	3589.91	4410.08	3734.49	3762.01	0.0105922	0.914977	0.988722
ENSG00000031823.10	protein_coding	RANBP3	chr19:5916150-5978153	2009.01	1791.57	2133.91	1914.78	2224.1	1986.15	2136.39	2025.74	1897.25	2169.44	2114.09	1966.64	2012.34	2155.66	1672.68	1855.52	1729.62	1955.59	1862.66	2013.21	1949.42	-0.0464503	0.422629	0.931633
ENSG00000032219.14	protein_coding	ARID4A	chr14:58765103-58840605	1472.34	1371.37	1322.84	1508.67	1484.73	1354.69	1587.58	1466.19	1221.94	1329.21	1171.83	1549.56	1478.58	1268.45	1440.14	1591.16	1489.23	1764.02	1515.28	1421.15	1459.75	0.038657	0.592916	0.953268
ENSG00000032389.8	protein_coding	TSSC1	chr2:3192696-3381653	510.73	580.89	485.84	566.75	506.88	579.58	513.89	742.07	588.53	515.92	599.89	469.96	523.79	493.01	370.27	460.89	431.91	602.64	630.87	563.908	509.913	-0.145209	0.161298	0.927571
ENSG00000032444.11	protein_coding	PNPLA6	chr19:7598890-7626650	959.62	1075.94	1058.47	729.39	1108.56	1358.68	1299.2	1247.76	898.75	1027.84	978.19	1244.24	868.99	1271.44	1764.5	946.71	970.54	1289.1	1215.82	1081.82	1157.74	0.0978486	0.475871	0.938305
ENSG00000032742.13	protein_coding	IFT88	chr13:21140585-21265503	437.91	743.58	766.17	557.77	597.68	281.31	436.06	454.82	472.82	415.13	400.26	582.71	531.77	402.19	578.85	586.58	577.54	466.95	411.26	527.569	495.324	-0.0909883	0.570798	0.946612
ENSG00000033011.7	protein_coding	ALG1	chr16:5083703-5137380	277.31	412.21	433.96	379.16	338.25	305.25	302.35	345.1	280.3	366.23	392.27	334.26	329.24	394.21	365.28	329.2	463.83	419.06	322.42	341.546	371.599	0.121669	0.227817	0.927571
ENSG00000033030.9	protein_coding	ZCCHC8	chr12:122957417-122985518	912.73	811.45	1000.61	962.88	1032.72	883.84	931.99	678.24	846.88	908.09	742.63	825.17	922.86	914.16	982.05	775.13	960.57	888	824.52	895.705	874.318	-0.0348655	0.65183	0.958959
ENSG00000033050.3	protein_coding	ABCF2	chr7:150904923-150924316	1311.74	1403.31	1293.91	1216.32	1361	1379.63	1403.97	1542.99	1283.79	1418.02	1621	1468.74	1362.85	1347.29	1346.33	1490.4	1461.3	1386.87	1201.84	1355.19	1410.46	0.0576799	0.29521	0.928028
ENSG00000033100.10	protein_coding	CHPF2	chr7:150929575-150935908	1617.98	1922.32	1939.37	1589.5	1162.44	1675.91	1908.88	1772.4	1733.66	1843.12	2284.77	2450.56	1961.46	2007.96	2150.74	2082.97	3195.92	1499.62	1858.66	1702.5	2133.58	0.325624	0.00776632	0.638602
ENSG00000033122.13	protein_coding	LRRC7	chr1:70034081-70617628	291.28	408.22	207.5	303.33	251.45	444.91	316.32	574.51	373.07	223.53	465.14	77.83	190.56	189.62	33.93	178.57	302.24	494.88	415.25	352.287	257.155	-0.454113	0.197573	0.927571
ENSG00000033170.12	protein_coding	FUT8	chr14:65877310-66210839	1564.12	1018.05	1442.56	1420.87	600.68	1537.24	1780.16	1183.93	1505.23	1670.49	1971.35	1670.29	1263.08	1120.75	2031.97	1626.07	2472.74	1434.77	1323.62	1339.2	1658.51	0.308515	0.0837301	0.927571
ENSG00000033178.7	protein_coding	UBA6	chr4:68481479-68566897	3032.47	2831.57	2551.91	2636.19	2906.59	2231.55	2498.61	2150.42	2677.3	2418.91	2409.54	2758.88	2466.29	2799.37	3309.44	3745.95	2655.28	2430.52	2525.47	2612.96	2751.97	0.0747786	0.426085	0.93215
ENSG00000033327.8	protein_coding	GAB2	chr11:77926343-78129394	1851.4	883.31	1070.45	1650.36	1384.95	1649.97	1142.54	1689.61	1672.82	1569.7	1500.22	1303.11	1253.1	1926.13	1469.09	1159.2	1325.65	1860.81	2051.32	1443.93	1541.83	0.0946409	0.521253	0.943065
ENSG00000033627.10	protein_coding	ATP6V0A1	chr17:40610862-40674629	2963.64	2877.49	2377.33	2975.44	2601.27	3295.95	3189.12	4301.83	3064.34	2735.25	2609.17	2116.3	2347.57	2882.2	2186.66	2401.2	2719.12	3399.34	3800.18	3071.82	2719.7	-0.175647	0.147158	0.927571
ENSG00000033800.9	protein_coding	PIAS1	chr15:68346517-68483096	1229.95	950.18	1035.53	1235.28	1159.44	1398.58	1536.69	1097.15	1245.88	1360.14	1308.58	1331.05	1323.94	1194.6	1866.3	1559.23	1428.39	1488.65	1351.57	1209.85	1421.24	0.232322	0.0138786	0.775452
ENSG00000033867.12	protein_coding	SLC4A7	chr3:27414214-27525911	2302.28	1107.88	1590.21	1968.66	1591.49	2405.12	1891.92	2370.84	1632.92	1861.09	1920.44	2567.3	1757.93	2958.05	3700.66	1941.31	1951.06	1517.58	2292.88	1873.48	2246.83	0.262171	0.125858	0.927571
ENSG00000034053.10	protein_coding	APBA2	chr15:29129629-29410518	3221	2300.59	2526.97	3230.88	2935.53	3627.14	3218.06	3406.16	3447.38	3822.96	3064.33	2248.01	2908.27	2921.12	1713.6	2453.07	2350.06	4082.8	4024.78	3101.52	2958.9	-0.0679157	0.64978	0.958563
ENSG00000034063.9	processed_transcript	UHRF1	chr19:4903092-4962165	525.69	1026.03	723.27	797.24	553.78	997.56	873.12	452.82	884.79	944.02	978.19	452.99	998.69	605.78	752.51	738.22	635.39	487.9	697.75	759.368	729.143	-0.0585973	0.74887	0.973563
ENSG00000034152.14	protein_coding	MAP2K3	chr17:21187984-21218552	352.13	320.39	306.27	235.48	326.28	357.13	326.3	424.9	368.08	305.36	383.29	438.03	385.11	303.39	523.96	444.93	332.16	355.2	316.43	335.216	378.785	0.17629	0.139058	0.927571
ENSG00000034239.6	protein_coding	EFCAB1	chr8:49623348-49647870	31.92	149.71	61.85	30.93	45.9	21.95	36.92	65.83	67.83	25.95	16.97	74.83	47.89	35.93	85.83	70.83	106.73	43.9	80.85	56.9826	58.971	0.0494838	0.89181	0.985748
ENSG00000034510.4	protein_coding	TMSB10	chr2:85132749-85133795	15473.6	12976.1	14431.6	19353.3	19139.8	10310.8	12106.9	13340.4	13008.5	12945.8	13145.7	15479.6	16137.7	14479.9	9851.47	14000.2	11194.7	15013.2	14892.3	14460.1	13714	-0.0764247	0.527612	0.944767
ENSG00000034533.7	protein_coding	ASTE1	chr3:130732719-130746493	175.56	181.65	184.56	113.75	136.7	115.72	107.77	148.61	100.75	116.75	134.75	206.54	137.68	163.67	244.52	198.52	166.58	128.71	129.77	140.563	162.749	0.211428	0.201571	0.927571
ENSG00000034677.7	protein_coding	RNF19A	chr8:101269288-101348446	1249.9	2103.97	1527.36	1439.83	1260.22	1235.98	1293.21	1966.89	1143.14	1182.51	1093.97	1927.72	1189.25	1274.44	1431.16	1630.06	1589.98	1607.38	1415.46	1468.94	1434.19	-0.0345396	0.79636	0.979257
ENSG00000034693.10	protein_coding	PEX3	chr6:143771944-143811147	386.04	329.37	400.05	405.11	393.13	247.4	308.33	311.19	310.22	330.31	354.34	331.26	351.19	361.27	323.36	411.01	384.03	350.21	307.45	343.427	350.443	0.0291756	0.750309	0.973563
ENSG00000034713.3	protein_coding	GABARAPL2	chr16:75600249-75611779	2478.85	1890.38	1925.41	2243.05	2237.07	2404.13	2224.2	2840.62	2122.69	2264.24	2041.22	2108.32	1989.4	2317.34	1881.27	1845.54	2000.94	2527.3	2651.24	2262.93	2162.68	-0.065373	0.451725	0.934794
ENSG00000035115.17	protein_coding	SH3YL1	chr2:217730-266398	1060.37	1012.06	1216.1	1010.77	1227.3	993.57	1219.37	1019.35	1130.17	1082.72	1007.14	1005.77	1015.65	876.24	868.28	960.68	945.61	1098.52	948.3	1098.78	980.89	-0.163745	0.00810255	0.656328
ENSG00000035141.3	protein_coding	FAM136A	chr2:70523107-70529222	677.32	895.28	709.31	849.13	759.33	596.54	590.73	665.27	614.46	693.54	818.48	893.02	691.4	695.6	940.14	786.1	740.13	717.38	667.8	706.374	764.36	0.113818	0.228149	0.927571
ENSG00000035403.12	protein_coding	VCL	chr10:75757872-75879918	3230.98	6021.46	3398.89	3645.96	6085.59	3370.77	3800.8	3073.02	5074.31	3989.61	4374.9	3473.29	4363.9	3421.12	5875.35	7465.97	5873.14	3205.78	3145.35	4189.09	4518.84	0.109317	0.560901	0.946612
ENSG00000035499.8	protein_coding	DEPDC1B	chr5:59892739-59996017	532.68	672.71	620.52	615.64	560.76	654.4	560.79	218.43	560.6	660.61	592.9	375.17	736.3	597.8	820.37	440.93	372.06	347.22	671.79	555.171	561.515	0.0163937	0.934306	0.992416
ENSG00000035664.7	protein_coding	DAPK2	chr15:64199235-64364232	40.9	81.84	90.78	60.87	97.78	35.91	56.88	44.88	65.84	70.85	42.92	48.89	78.82	35.93	66.87	90.78	49.87	53.88	62.89	63.9649	60.1696	-0.0882446	0.683025	0.962444
ENSG00000035681.3	protein_coding	NSMAF	chr8:59496063-59572403	693.28	607.84	967.69	719.41	772.3	812.02	665.56	654.3	746.13	644.64	953.24	728.38	726.32	1136.71	738.54	628.48	746.11	720.38	515.08	737.615	753.788	0.031291	0.805475	0.980939
ENSG00000035687.9	protein_coding	ADSS	chr1:244571796-244615436	1370.6	1298.51	1279.95	1529.63	1607.46	977.61	1082.66	1057.25	1278.8	1269.33	1102.96	1372.95	1382.8	1016.95	1197.63	1743.79	1230.89	1427.78	1189.86	1275.83	1293.49	0.0198372	0.855598	0.984724
ENSG00000035862.8	protein_coding	TIMP2	chr17:76849059-76921469	9760.77	19149.3	16394.9	12359.8	10609.6	6563.96	9567.36	12897.5	12795	9441.15	10319.9	25619.1	13056.8	9862.16	7799.54	13974.2	18411.4	12559.7	8013.62	12233.1	12905.8	0.0772221	0.731987	0.971152
ENSG00000035928.10	protein_coding	RFC1	chr4:39289076-39367995	1970.11	2336.52	2342.41	2150.26	1963.67	2064.96	2111.45	1788.36	2073.81	2307.15	2084.14	2096.35	2142.04	2052.87	2608.83	2554.83	2429.85	1690.19	1794.78	2089.06	2176.1	0.0588925	0.476017	0.938305
ENSG00000036054.8	protein_coding	TBC1D23	chr3:99979844-100044095	1017.47	931.22	1012.58	981.84	1004.79	812.02	952.94	906.65	908.73	882.15	1058.04	1024.73	990.71	841.31	1104.81	1032.51	1205.95	977.8	815.54	947.581	993.352	0.0680565	0.351094	0.929414
ENSG00000036257.8	protein_coding	CUL3	chr2:225334867-225450110	2873.87	2685.85	2901.08	3261.81	3038.3	3018.63	3143.22	2973.28	2898.75	2871.96	2998.45	2832.71	2936.21	2994.98	3010.03	3118.47	2694.18	2940.37	2825.93	2977.2	2922.33	-0.0268368	0.475903	0.938305
ENSG00000036448.5	protein_coding	MYOM2	chr8:1993155-2113475	60.85	43.92	50.88	47.89	23.95	217.47	45.9	100.74	116.71	48.9	168.69	47.89	81.81	73.85	50.9	34.92	20.95	115.74	21.96	78.7001	66.5602	-0.241706	0.563152	0.946612
ENSG00000036530.4	protein_coding	CYP46A1	chr14:100150641-100193638	192.52	370.29	287.31	225.5	271.4	195.52	360.22	180.53	267.33	221.53	182.66	260.42	256.41	138.72	178.65	272.34	174.56	338.24	256.54	261.182	228.007	-0.195979	0.267563	0.927823
ENSG00000036549.8	protein_coding	ZZZ3	chr1:78028101-78149104	1641.92	1326.46	1557.29	1355.01	1683.29	1427.51	1476.81	1606.83	1319.7	1548.74	1393.42	1516.63	1434.68	1612.76	1807.42	1591.16	1557.06	1531.55	1451.4	1488.31	1544.48	0.0534436	0.381532	0.930443
ENSG00000036672.11	protein_coding	USP2	chr11:119225925-119252436	72.82	190.63	91.78	50.89	67.85	123.7	134.71	96.75	151.62	102.78	171.68	114.75	87.8	101.8	62.88	68.83	91.77	117.73	93.83	108.972	101.385	-0.104121	0.655786	0.960094
ENSG00000037042.8	protein_coding	TUBG2	chr17:40811323-40819024	536.67	490.06	625.51	329.27	648.57	436.93	443.04	599.44	637.41	617.7	476.12	530.82	497.85	450.09	545.92	538.7	525.67	528.81	431.23	527.434	514.291	-0.0364074	0.753382	0.973563
ENSG00000037241.3	protein_coding	RPL26L1	chr5:172385732-172396774	183.54	203.61	194.54	172.62	205.55	209.49	157.66	217.44	194.51	201.58	220.59	204.55	178.59	216.56	187.63	156.62	141.64	189.57	181.67	193.217	187.9	-0.0402551	0.654741	0.959855
ENSG00000037280.11	protein_coding	FLT4	chr5:180028506-180076624	63.84	49.9	162.61	60.87	113.75	73.82	102.78	77.8	108.73	127.73	99.82	140.69	101.76	51.9	179.64	67.84	34.91	39.91	46.92	90.4552	89.1112	-0.0215971	0.944457	0.993592
ENSG00000037474.10	protein_coding	NSUN2	chr5:6599352-6633404	1924.22	1728.69	1874.53	1559.56	1966.67	1420.53	1646.45	1271.7	1487.28	1598.64	1585.07	1638.36	1671.13	1601.78	1753.52	1624.08	2008.92	1474.68	1291.68	1653.29	1624.79	-0.0250917	0.7816	0.978457
ENSG00000037637.6	protein_coding	FBXO42	chr1:16573334-16678949	1460.37	1243.62	1368.73	1343.04	1539.61	1302.82	1547.66	1484.15	1275.81	1400.06	1385.43	1328.05	1359.85	1456.07	1204.61	1389.64	1270.79	1465.7	1427.44	1396.2	1368.76	-0.0286323	0.591513	0.95234
ENSG00000037749.7	protein_coding	MFAP3	chr5:153418466-153600038	2273.36	2238.71	2132.91	2379.75	2040.5	1864.45	2182.29	2144.43	1922.19	1963.87	1881.52	2145.24	2170.98	1942.09	1737.55	2256.55	2439.83	2282.86	2213.03	2130.96	2103.35	-0.0188105	0.776703	0.978457
ENSG00000037757.9	protein_coding	MRI1	chr19:13875346-13885096	847.9	813.44	890.87	631.61	844.14	981.6	918.02	909.64	715.21	639.66	662.77	904.99	906.9	819.35	940.14	716.27	580.53	535.79	797.57	839.159	750.397	-0.16129	0.162768	0.927571
ENSG00000037897.12	protein_coding	METTL1	chr12:58162254-58166576	140.65	135.74	172.59	134.7	124.73	121.7	115.75	114.7	171.57	153.68	199.63	167.63	161.63	127.74	115.77	130.68	148.62	110.75	116.79	136.904	143.292	0.0658007	0.600512	0.953665
ENSG00000038002.4	protein_coding	AGA	chr4:178351924-178363657	157.61	184.65	123.7	174.62	138.69	129.68	172.63	97.75	170.57	136.71	153.72	125.72	214.5	247.5	165.67	213.48	269.32	179.6	254.54	149.989	196.077	0.386563	0.0170925	0.810772
ENSG00000038210.9	protein_coding	PI4K2B	chr4:25162263-25280714	286.29	332.36	341.19	333.27	295.35	215.47	269.42	241.37	319.2	282.41	358.34	404.1	313.28	274.45	375.26	324.22	368.07	240.46	233.58	292.658	317.415	0.117155	0.329514	0.928028
ENSG00000038219.8	protein_coding	BOD1L1	chr4:13570362-13629347	3766.65	2972.3	3825.87	4080.01	4380.35	4164.83	3919.54	3997.62	4204.48	4118.34	3656.23	3741.7	4652.23	4197.56	3890.29	4205.84	4456.73	4299.31	3885.03	3923.52	4110.33	0.0671051	0.315059	0.928028
ENSG00000038274.11	protein_coding	MAT2B	chr5:162930120-162946342	2144.68	1672.79	1876.52	1918.77	1824.98	2185.66	1841.03	1397.37	1691.77	2076.63	1525.18	1832.93	1610.27	2413.15	2848.35	1628.07	1666.78	1422.79	1970.46	1839.29	1899.46	0.0464455	0.711395	0.965739
ENSG00000038358.10	protein_coding	EDC4	chr16:67906926-67918406	2757.16	2742.74	2835.24	2170.22	2906.59	2951.79	2623.34	3078.01	2389.02	2650.43	2931.57	3005.33	2681.79	3115.73	2916.22	2607.7	2663.26	2499.37	1760.84	2717.12	2683.22	-0.0181121	0.845249	0.98342
ENSG00000038382.13	protein_coding	TRIO	chr5:14143811-14532235	7516.34	7990.69	6910.51	8952.26	7054.45	9485.83	9166.23	8836.06	11022.4	8338.47	9184.99	7467.43	8922.35	6877.17	4807.47	8690.01	9765.3	9952.57	9954.13	8548.31	8395.99	-0.0259391	0.836416	0.983047
ENSG00000038427.11	protein_coding	VCAN	chr5:82767284-82878122	55776.5	60257.5	93558.8	69342.1	45406.9	26207	49805.6	31188	62991.4	57905.3	40017.9	83114.5	56421.4	49140.2	48590.7	104766	81656.4	45724	32393.9	54948.2	59973	0.126241	0.594397	0.953584
ENSG00000038532.10	protein_coding	CLEC16A	chr16:11038345-11276046	1689.81	1410.3	1475.48	1583.51	1615.44	1739.75	1842.03	1679.64	1816.46	1723.38	1694.86	1792.02	1706.05	1634.71	1340.34	1652.01	1531.13	1859.81	1789.79	1650.27	1672.41	0.0192292	0.768458	0.977706
ENSG00000039123.11	protein_coding	SKIV2L2	chr5:54603588-54721409	2322.24	1838.48	2183.79	2187.18	2413.68	2264.47	2466.68	2186.32	2037.9	2410.93	2558.26	1980.6	2063.23	2154.67	2654.74	2096.93	2289.21	1976.55	1885.62	2211.19	2207.07	-0.00269026	0.97097	0.996755
ENSG00000039319.12	protein_coding	ZFYVE16	chr5:79703832-79775169	2343.18	2590.04	2148.87	2327.87	2344.83	2052.98	2289.06	1619.79	2196.51	2071.64	1882.51	2362.76	2361.54	2486	3508.04	2631.64	3038.31	2267.89	3079.47	2212.57	2568.98	0.215473	0.0551457	0.927571
ENSG00000039523.13	protein_coding	FAM65A	chr16:67552321-67580691	1942.18	1801.55	1832.63	1603.46	1914.78	1764.69	1813.09	2574.32	1954.11	1639.55	1756.75	2135.26	1890.62	2060.85	1793.44	1850.53	1873.26	2078.32	2118.2	1911.2	1919.68	0.00638595	0.935602	0.992416
ENSG00000039560.9	protein_coding	RAI14	chr5:34656342-34832732	3229.98	5097.23	3883.74	3728.78	2337.85	6127.03	4408.49	2328.95	5785.53	4565.4	4534.6	3471.3	4601.35	3453.05	5157.77	5221.39	6228.24	3600.89	3556.62	4103.06	4439.06	0.113553	0.535276	0.945377
ENSG00000039650.5	protein_coding	PNKP	chr19:50364461-50371166	678.32	796.47	956.72	649.57	754.34	731.21	871.12	624.38	864.84	842.23	875.38	757.32	814.12	712.57	733.55	730.24	761.07	767.27	642.85	769.663	763.658	-0.0112986	0.892863	0.985824
ENSG00000040199.14	protein_coding	PHLPP2	chr16:71671738-71758604	976.58	938.2	860.95	978.84	827.18	1151.19	1069.69	821.87	919.7	1025.84	1009.13	951.89	972.75	968.05	1132.75	941.73	959.57	920.92	1090.04	949.354	997.268	0.0710352	0.289505	0.928028
ENSG00000040275.12	protein_coding	SPDL1	chr5:169010638-169031782	761.11	1040.01	990.64	1042.7	904.01	761.14	884.09	630.36	872.82	907.09	817.49	656.54	944.81	675.64	814.39	942.72	759.08	773.26	788.58	876.32	807.961	-0.117172	0.242515	0.927571
ENSG00000040341.13	protein_coding	STAU2	chr8:74332604-74659943	2347.17	1853.45	1686.98	2331.86	2032.52	2438.04	2162.34	2620.2	2278.3	2248.27	2261.81	1849.89	2068.21	1941.1	1909.21	2034.09	1808.43	2594.15	2562.4	2194.54	2127.76	-0.0445847	0.629552	0.957705
ENSG00000040487.8	protein_coding	PQLC2	chr1:19638820-19655794	458.86	436.16	459.9	454	427.06	519.73	536.84	480.75	474.81	472.01	465.14	499.89	484.88	465.06	434.14	454.9	543.62	479.92	479.14	472.014	477.87	0.0177908	0.744346	0.973417
ENSG00000040531.10	protein_coding	CTNS	chr17:3539762-3564836	385.04	456.13	420	307.32	401.12	364.11	445.04	387.99	342.14	340.28	373.31	455.99	363.16	390.22	399.21	309.25	358.09	378.15	359.36	389.877	372.701	-0.064999	0.430192	0.933759
ENSG00000040608.9	protein_coding	RTN4R	chr22:20228938-20270769	731.18	536.97	705.32	587.7	699.46	1062.4	845.18	1020.35	801	392.18	391.28	286.36	413.04	510.97	313.38	285.31	227.42	309.3	430.23	776.618	355.948	-1.12554	5.58620423513395e-13	3.2487129349845e-10
ENSG00000040633.8	protein_coding	PHF23	chr17:7138347-7143041	1583.07	1488.15	1681.99	1636.39	1653.36	1594.11	1789.14	1502.1	1492.27	1641.55	1451.31	1851.89	1641.2	1429.13	1413.2	1467.46	1680.75	1608.38	1381.52	1602.29	1556.64	-0.0416979	0.485282	0.938305
ENSG00000040731.6	protein_coding	CDH10	chr5:24487209-24645087	404	1034.02	570.64	477.95	449.01	570.61	430.07	637.35	505.74	478.99	665.77	826.17	489.87	453.09	472.06	716.27	463.83	676.48	397.29	564.374	563.98	-0.00100734	0.995548	0.999466
ENSG00000040933.10	protein_coding	INPP4A	chr2:99061317-99207496	2219.49	2039.09	1844.6	2444.61	2215.12	2180.67	2292.06	2837.63	2057.85	2190.39	2147.02	2270.96	2223.85	2058.86	2009.02	2649.6	2020.89	2274.87	2559.41	2236.79	2240.49	0.00238191	0.975237	0.997057
ENSG00000041357.11	protein_coding	PSMA4	chr15:78832747-78841604	2967.63	2600.02	3087.63	3126.11	3178	2982.71	3175.15	2835.64	2906.73	3488.67	3277.93	2701.01	3137.74	3030.9	3027	3074.57	2742.06	2662	2776.02	2984.4	2991.79	0.00356683	0.950402	0.994022
ENSG00000041515.11	protein_coding	MYO16	chr13:109248500-109860355	735.17	333.36	301.28	482.94	403.11	506.76	528.86	531.62	165.59	298.37	507.06	268.4	463.93	605.78	466.08	304.27	305.23	382.14	575.97	443.188	417.722	-0.0853753	0.706615	0.964403
ENSG00000041802.6	protein_coding	LSG1	chr3:194361517-194393206	1027.45	873.33	880.9	953.9	940.93	868.88	903.05	814.88	761.1	826.26	933.27	894.02	1005.67	919.15	810.39	999.59	870.8	826.14	757.64	891.601	884.293	-0.0118737	0.856952	0.984761
ENSG00000041880.10	protein_coding	PARP3	chr3:51976361-51982883	105.74	100.81	163.61	102.77	111.75	80.8	140.7	215.44	103.74	111.77	104.81	184.59	130.7	116.77	76.85	148.64	138.65	118.73	80.85	125.04	121.235	-0.0445862	0.816983	0.982768
ENSG00000041982.10	protein_coding	TNC	chr9:117782806-117880536	29113.7	15245.8	27855.5	28760.6	26324	213.48	17871.5	11764.5	36562.6	26323.7	7748.65	47460.7	23612.4	16941.9	12489.2	53406	21137.5	15996	18907.1	21523.5	24402.3	0.181104	0.705781	0.964403
ENSG00000041988.11	protein_coding	THAP3	chr1:6684926-6695646	355.12	319.39	392.06	385.15	573.74	468.85	437.06	482.75	386.03	436.08	360.33	365.19	385.11	442.11	461.09	335.19	323.18	415.06	392.3	422.239	391.564	-0.10881	0.301068	0.928028
ENSG00000042062.7	protein_coding	FAM65C	chr20:49202645-49308065	592.53	613.82	1610.16	549.79	1104.57	476.84	580.75	559.55	672.32	679.57	688.72	660.53	1080.5	602.79	666.68	539.7	1111.19	602.64	182.67	751.146	681.499	-0.140381	0.607269	0.955324
ENSG00000042088.9	protein_coding	TDP1	chr14:90421283-90511106	898.77	702.65	708.31	759.33	813.21	915.76	800.27	759.03	708.23	851.21	921.29	794.24	751.26	1087.81	1149.72	801.06	622.43	709.4	905.38	785.062	859.38	0.13049	0.216626	0.927571
ENSG00000042286.10	protein_coding	AIFM2	chr10:71857979-71892690	120.7	259.5	108.74	149.67	176.61	98.76	164.64	110.71	139.65	99.79	96.82	197.56	133.69	136.72	147.71	200.52	195.51	142.68	140.75	147.666	149.174	0.0146634	0.938455	0.992576
ENSG00000042317.12	protein_coding	SPATA7	chr14:88851268-88936694	424.95	369.29	548.69	488.92	554.78	382.07	484.95	493.72	488.78	389.18	427.21	545.79	452.95	603.79	672.67	435.95	454.85	455.97	468.16	470.683	490.651	0.059943	0.58783	0.951878
ENSG00000042429.6	protein_coding	MED17	chr11:93517393-93547861	1434.44	1283.54	1258	1405.9	1503.69	1409.56	1336.12	1448.24	1310.72	1376.11	1321.55	1374.95	1303.98	1428.13	1199.62	1156.21	1187	1471.68	1365.55	1376.69	1318.48	-0.0623295	0.246707	0.927571
ENSG00000042445.9	protein_coding	RETSAT	chr2:85569211-85581743	565.6	770.52	553.68	706.44	654.56	509.75	643.61	474.77	599.5	608.72	582.92	798.23	648.5	530.93	689.63	717.27	711.2	716.39	665.81	608.715	666.959	0.131832	0.167355	0.927571
ENSG00000042753.7	protein_coding	AP2S1	chr19:47341393-47354249	892.78	1197.71	1065.46	975.85	969.86	913.77	997.85	909.64	1037.41	1027.84	1006.14	1317.08	1143.35	863.26	954.11	1132.26	1118.17	1204.29	957.28	995.591	1072.38	0.107189	0.178033	0.927571
ENSG00000043093.9	protein_coding	DCUN1D1	chr3:182655862-182703741	1223.96	1127.84	1179.19	1225.3	1212.33	1027.49	1082.66	1039.3	1054.36	1133.62	1061.04	1262.2	1101.45	1199.59	1062.89	1152.22	1132.14	1167.37	1029.15	1130.27	1130.17	-0.000133572	0.997941	0.999789
ENSG00000043143.16	protein_coding	PHF15	chr5:133860003-133918918	139.65	322.38	282.33	153.66	216.52	88.78	161.65	189.51	185.54	166.65	168.69	349.22	252.42	137.72	206.59	268.35	267.32	150.66	118.79	193.336	208.641	0.109915	0.639776	0.958179
ENSG00000043514.11	protein_coding	TRIT1	chr1:40306723-40349183	763.11	471.1	642.47	522.85	793.25	629.46	671.55	724.12	563.59	668.59	705.69	451	550.73	744.5	841.33	679.36	552.6	639.56	616.89	642.388	645.026	0.00591196	0.960218	0.996191
ENSG00000044090.4	protein_coding	CUL7	chr6:43005355-43021683	3514.28	3515.26	4459.36	3106.15	3743.75	3426.63	3465.52	3426.1	3817.45	3718.18	4112.39	5547.69	4098.52	3350.26	5268.55	4073.16	4300.12	2792.71	2723.11	3608.28	3998.47	0.148137	0.230436	0.927571
ENSG00000044115.15	protein_coding	CTNNA1	chr5:137946656-138270723	12058.1	12893.3	11628.3	10632.6	11856.9	11266.5	12146.8	10977.5	12395	11866	12081.6	14215.5	11669	12678.5	13817.6	13979.2	12934.3	10582.1	11295.7	11761.6	12512	0.0892181	0.133857	0.927571
ENSG00000044446.6	protein_coding	PHKA2	chrX:18910418-19002716	823.95	932.21	1039.52	765.31	752.34	896.81	979.89	828.85	988.53	954.99	917.3	1077.61	1042.59	860.27	973.07	1024.53	1188.99	878.02	920.35	889.713	983.772	0.144984	0.0603834	0.927571
ENSG00000044459.10	protein_coding	CNTLN	chr9:17134980-17503921	631.43	867.34	934.77	713.43	684.49	617.49	694.5	406.94	695.26	684.56	669.76	793.24	839.06	530.93	813.39	897.83	854.84	477.92	459.18	693.962	702.071	0.0167596	0.915005	0.988722
ENSG00000044524.6	protein_coding	EPHA3	chr3:89156674-89531284	4669.41	1166.76	3565.49	5834.14	4824.37	6286.64	8257.19	1634.76	6301.24	9825.34	3426.66	5105.67	4634.28	6382.16	7056.01	5610.45	4449.74	3394.35	7199.08	4726.67	5708.37	0.272257	0.355636	0.930443
ENSG00000044574.7	protein_coding	HSPA5	chr9:127997132-128003609	13370.8	19860	19259.1	18807.5	12982.4	10215	12314.4	12732.9	15914.2	14727	15641	20444.6	17500.5	13161.5	12521.2	21431.2	23376.9	12873	12197.1	15050.7	16387.4	0.122757	0.435372	0.933851
ENSG00000046604.8	protein_coding	DSG2	chr18:29078006-29128971	927.7	1444.23	525.75	789.26	163.64	1085.35	1140.54	369.04	952.62	504.94	709.69	1064.64	932.84	1032.92	1065.89	1353.73	2090.71	784.23	1186.87	822.014	1072.65	0.383939	0.217452	0.927571
ENSG00000046647.9	protein_coding	GEMIN8	chrX:14026398-14048012	333.17	324.38	390.07	285.37	367.19	275.33	342.26	318.17	420.95	383.19	302.44	445.01	557.71	326.34	342.32	451.91	375.05	411.07	505.09	339.655	410.015	0.271607	0.0215244	0.833454
ENSG00000046651.10	protein_coding	OFD1	chrX:13752832-13787480	956.63	825.42	831.02	702.45	926.96	825.98	815.24	777.98	910.72	913.08	746.62	1350	1419.71	929.13	1135.75	1209.08	834.89	855.07	1102.02	841.377	1049.54	0.318927	0.00626565	0.587718
ENSG00000046653.10	protein_coding	GPM6B	chrX:13789150-13956757	11311.9	16684	7388.37	8546.16	7187.16	10797.6	12843.3	4589.09	9364.58	10259.4	8072.06	8925.19	15679.7	8991.91	3152.75	8276.01	7053.16	16002.9	21962.6	9856.91	10837.6	0.136834	0.627517	0.957705
ENSG00000046889.14	protein_coding	PREX2	chr8:68864353-69149265	1020.47	1023.04	840.99	566.75	1148.47	813.01	1481.8	456.81	541.65	1021.85	636.82	829.16	529.77	1597.79	1784.46	1558.24	855.83	313.29	892.4	877	1001.96	0.192179	0.504048	0.940617
ENSG00000047056.10	protein_coding	WDR37	chr10:1095478-1178237	1317.73	1006.07	1189.16	1232.28	1226.3	1368.66	1538.68	1656.7	1392.52	1384.09	1252.68	1300.11	1158.32	1281.42	1130.76	1234.02	1277.77	1426.78	1419.45	1325.34	1286.54	-0.0428697	0.59948	0.953665
ENSG00000047188.11	protein_coding	YTHDC2	chr5:112849380-112930982	1734.69	1855.44	1793.72	1844.93	1947.71	2066.95	1865.97	1557.95	2016.95	1960.88	1671.9	1596.46	1860.69	1937.1	1793.44	1939.32	1762.54	2211.02	1898.59	1853.81	1863.19	0.00728124	0.908805	0.987926
ENSG00000047230.10	protein_coding	CTPS2	chrX:16606126-16731059	1581.07	1714.71	1812.68	1368.98	1533.62	1175.13	1325.14	1171.96	1066.33	1308.25	1147.87	1987.59	1998.38	1598.78	1800.43	1686.93	922.67	1189.32	1815.74	1416.63	1545.6	0.125705	0.401112	0.930443
ENSG00000047249.12	protein_coding	ATP6V1H	chr8:54628117-54756118	1319.72	945.19	1016.57	1276.19	1236.28	1258.92	1370.04	1487.14	1209.97	1216.44	1015.12	1276.17	1145.35	1142.7	981.05	1121.29	1117.17	1538.53	1416.46	1235.56	1197.03	-0.0457054	0.637525	0.958179
ENSG00000047315.10	protein_coding	POLR2B	chr4:57843888-57897334	5287.87	4516.35	4659.88	5103.75	5067.83	5068.62	5286.6	5083.8	4595.51	5020.44	5292.2	4520.97	5075.26	4940.06	4979.13	5068.76	5011.32	4900.96	4879.24	4963.36	4968.83	0.00159143	0.966841	0.996755
ENSG00000047346.8	protein_coding	FAM214A	chr15:52873514-53002014	1134.18	833.4	956.72	1096.58	1249.25	861.89	1137.55	945.55	863.84	910.09	837.45	1026.72	985.72	1140.71	830.35	1096.35	911.69	1177.35	985.23	1008.77	990.166	-0.0268597	0.774207	0.9783
ENSG00000047410.8	protein_coding	TPR	chr1:186282954-186344825	6855.98	7236.13	6433.65	6792.03	6939.71	7042.79	7335.18	5480.77	6220.44	6433.47	6611.76	7669.98	7439.78	6634.66	7958.22	7231.53	7593.79	7071.07	6010.21	6704.08	7065.45	0.0757424	0.23561	0.927571
ENSG00000047578.8	protein_coding	KIAA0556	chr16:27561454-27791690	1087.3	1192.71	953.72	921.97	1144.48	1127.25	1289.22	1117.1	998.5	1205.47	1257.67	1199.34	1031.61	1122.74	1232.56	1021.53	1157.07	1086.55	1174.89	1092.47	1148.94	0.0727108	0.268177	0.927823
ENSG00000047579.15	protein_coding	DTNBP1	chr6:15523032-15663289	272.32	399.24	283.32	405.11	354.22	245.4	301.35	450.83	368.08	301.37	324.4	391.13	333.23	253.49	263.48	404.02	358.09	319.28	362.35	342.208	331.084	-0.0476734	0.700168	0.964403
ENSG00000047617.10	protein_coding	ANO2	chr12:5641035-6055398	73.82	77.85	63.85	58.87	54.88	107.74	58.87	83.78	73.82	90.81	97.82	62.86	90.79	57.88	82.84	53.87	75.81	108.75	77.86	72.608	79.9291	0.138592	0.382075	0.930443
ENSG00000047621.7	protein_coding	C12orf4	chr12:4596894-4647674	607.49	671.71	587.6	640.59	636.6	508.76	608.69	551.57	538.65	515.92	502.07	496.9	635.53	443.11	365.28	553.66	619.43	672.48	574.97	594.628	537.935	-0.144557	0.14871	0.927571
ENSG00000047634.10	protein_coding	SCML1	chrX:17755588-17773105	807.99	567.91	1122.32	1055.67	676.51	1000.56	1106.61	586.48	906.73	1052.79	740.63	765.3	761.24	750.49	827.36	748.19	863.81	767.27	740.67	870.088	801.775	-0.117962	0.377187	0.930443
ENSG00000047644.13	protein_coding	WWC3	chrX:9983602-10112518	1713.75	2110.96	1521.37	1631.4	1464.77	1560.19	1967.76	1304.61	1907.23	1688.45	1652.94	2591.25	1897.61	1767.45	2053.93	2120.88	2136.6	1762.03	2119.2	1686.89	1979.03	0.230427	0.0231316	0.836043
ENSG00000047648.17	protein_coding	ARHGAP6	chrX:11136239-11683821	135.66	117.77	152.64	135.7	91.8	122.7	122.74	50.87	125.69	145.69	189.65	146.67	188.56	201.59	297.41	331.2	190.52	120.73	170.69	117.285	198.273	0.757472	0.000220838	0.0746691
ENSG00000047662.4	protein_coding	FAM184B	chr4:17630929-17783135	871.84	1014.06	1065.46	1292.15	1284.17	959.66	916.02	833.84	948.63	1007.88	916.3	916.96	852.03	1163.66	1133.75	845.96	1042.36	905.96	827.51	1020.65	961.238	-0.0865166	0.375805	0.930443
ENSG00000047849.17	protein_coding	MAP4	chr3:47892182-48130769	10215.6	9347.09	9433.5	9836.31	8237.84	9821.01	9107.35	10228.4	10033.9	9439.15	10956.7	10464.8	8880.45	11322.2	10026.1	11936.2	11710.4	9647.26	9258.38	9584.57	10364.2	0.112819	0.075987	0.927571
ENSG00000047932.9	protein_coding	GOPC	chr6:117639374-117923691	2174.6	1746.65	2569.87	2214.12	2325.87	2099.87	2093.48	2912.44	1644.89	2183.41	1876.53	2303.89	2251.79	2156.66	2384.27	2371.27	2595.43	2282.86	1837.7	2197.98	2224.38	0.0172275	0.860607	0.984843
ENSG00000048028.7	protein_coding	USP28	chr11:113668596-113746292	1147.15	1226.65	1223.08	1048.69	1273.19	1150.19	1442.89	853.78	1366.58	1320.22	1059.04	1454.77	1248.11	1012.96	1357.31	1443.51	1364.55	1295.08	1035.14	1192.47	1259.07	0.0784087	0.427086	0.932917
ENSG00000048052.16	protein_coding	HDAC9	chr7:18126572-19036993	581.56	626.8	414.01	589.7	846.14	550.65	567.78	351.09	495.76	574.79	461.15	474.95	704.37	545.9	1055.91	767.15	900.72	403.09	570.98	558.165	645.9	0.21062	0.258742	0.927571
ENSG00000048140.13	protein_coding	TSPAN17	chr5:176074388-176086058	1331.69	1749.65	1226.08	1354.01	1273.19	1242.96	1431.91	1410.34	1378.55	1266.34	1363.48	1359.98	1224.17	1270.44	1071.87	1394.63	1273.78	1392.86	1593.14	1377.6	1321.07	-0.0604498	0.422659	0.931633
ENSG00000048162.15	protein_coding	NOP16	chr5:175810949-175815976	274.32	265.49	252.4	222.51	222.51	322.21	308.33	407.94	258.35	282.41	441.18	251.44	233.46	331.33	379.25	261.37	290.27	203.54	260.53	281.563	293.478	0.0597936	0.685449	0.962735
ENSG00000048342.11	protein_coding	CC2D2A	chr4:15471489-15603180	709.24	870.33	762.18	541.81	805.23	446.91	575.76	517.66	524.69	549.84	538	739.36	650.49	619.75	925.17	746.2	705.22	621.6	647.84	639.31	674.347	0.0769746	0.565583	0.946612
ENSG00000048392.7	protein_coding	RRM2B	chr8:103216730-103251346	626.44	799.47	421.99	630.61	576.73	562.63	656.58	843.81	692.27	637.66	626.84	630.6	517.8	499.99	720.57	857.93	923.66	646.54	753.65	645.615	681.525	0.0780929	0.559632	0.946612
ENSG00000048405.5	protein_coding	ZNF800	chr7:126986844-127071978	402	455.13	357.15	443.02	370.18	463.87	467.99	548.58	414.96	422.11	460.15	419.07	353.18	470.05	495.02	436.94	474.8	460.96	547.02	435.876	453.931	0.0585563	0.505681	0.941092
ENSG00000048471.9	protein_coding	SNX29	chr16:12070594-12668146	1501.27	1256.59	1066.46	1360	1608.46	1334.74	1571.61	1417.32	1380.55	1594.65	1546.14	1085.59	1466.61	1334.32	715.58	1445.51	1291.73	1482.66	1400.49	1388.55	1336.33	-0.0553117	0.652757	0.959369
ENSG00000048540.10	protein_coding	LMO3	chr12:16701307-16763528	1138.17	431.17	847.98	1272.2	1096.58	1367.66	832.2	801.92	489.77	970.96	1361.48	457.98	694.39	794.4	2495.05	643.45	705.22	1065.6	927.34	919.74	1011.59	0.137322	0.623718	0.957705
ENSG00000048544.5	protein_coding	MRPS10	chr6:42174539-42185603	573.58	711.64	554.68	693.47	617.64	552.65	559.79	534.61	672.32	659.61	783.55	536.81	706.37	489.02	484.04	683.35	662.32	638.56	565.98	607.819	620.961	0.0308612	0.751125	0.973563
ENSG00000048545.9	protein_coding	GUCA1A	chr6:42123144-42147794	65.84	35.93	78.81	36.92	22.95	75.81	26.94	41.89	36.91	49.9	53.9	48.89	51.88	101.8	185.63	93.77	123.69	33.92	26.95	46.8893	77.033	0.716219	0.0413713	0.903374
ENSG00000048649.9	protein_coding	RSF1	chr11:77371041-77532063	4632.5	4504.37	3459.75	4938.11	4528.02	4819.23	5346.47	4059.46	4028.92	4434.68	4803.11	4523.96	4817.85	4114.72	4600.88	5020.87	4630.29	5613.35	5050.93	4479.65	4761.06	0.0878989	0.245316	0.927571
ENSG00000048707.9	protein_coding	VPS13D	chr1:12290124-12572099	2290.31	2168.84	2080.04	2261.02	2042.5	2745.29	2606.38	2562.35	2385.03	2515.71	2305.73	2285.93	2407.43	2461.05	2147.74	2702.47	2704.16	2906.45	2690.17	2349.08	2512.68	0.0971306	0.16673	0.927571
ENSG00000048740.12	protein_coding	CELF2	chr10:11047259-11378666	2971.62	3953.42	2460.13	4400.3	2602.26	3791.74	2837.88	4146.23	2371.07	2612.51	3695.16	1729.16	2799.52	2494.98	1788.45	2266.53	2511.65	3954.09	4173.51	3281.63	2802.56	-0.227669	0.206472	0.927571
ENSG00000048828.12	protein_coding	FAM120A	chr9:96214004-96328397	1610	2024.12	1901.46	1638.39	1651.36	1844.49	1658.42	1518.06	1552.12	1770.28	1844.58	1839.92	1771.9	1612.76	1793.44	1674.95	1796.46	1441.75	1510.29	1710.94	1705.63	-0.00447914	0.945841	0.993612
ENSG00000048991.12	protein_coding	R3HDM1	chr2:136289025-136482840	2046.92	1844.47	1841.61	2208.13	2107.36	2153.74	1998.69	2048.68	2096.76	2138.5	2015.27	1798.01	1920.56	2187.6	1817.4	2091.95	1809.42	2011.47	2126.18	2038.48	1991.64	-0.0335419	0.513338	0.942183
ENSG00000049089.9	protein_coding	COL9A2	chr1:40766159-40783488	1615.99	3940.45	1203.13	3399.51	1149.47	264.35	1395.99	1269.7	1325.68	1137.61	1123.92	5064.76	1889.63	1573.83	1384.26	3225.21	3198.91	1191.32	2320.83	1729.36	2211.03	0.354476	0.349699	0.928477
ENSG00000049130.9	protein_coding	KITLG	chr12:88886570-88974628	836.92	929.22	743.23	1289.16	1136.5	341.17	1163.49	555.56	921.69	1231.41	622.85	1337.03	739.29	753.48	671.67	1267.94	1568.03	647.54	713.72	879.659	955.296	0.119004	0.617247	0.957705
ENSG00000049167.9	protein_coding	ERCC8	chr5:60169658-60240900	486.79	473.09	445.94	458.99	507.88	502.77	474.98	465.79	463.84	487.97	484.1	414.08	454.95	540.91	508.99	486.82	483.78	448.99	453.19	475.563	476.378	0.0024713	0.961295	0.996525
ENSG00000049192.10	protein_coding	ADAMTS6	chr5:64444563-64777747	439.91	606.84	594.58	404.11	517.86	287.3	469.99	389.99	549.63	440.07	512.05	1395.9	524.79	388.22	491.03	535.71	550.61	429.03	88.84	473.355	535.625	0.178301	0.547696	0.946612
ENSG00000049239.8	protein_coding	H6PD	chr1:9294834-9331396	3285.84	4168.01	5860.02	3486.31	4637.78	2276.44	3250.99	2573.32	3690.77	3412.82	3739.08	4284.49	4236.2	2925.12	3599.86	4147.98	3738.54	3055.12	1919.55	3692.16	3505.88	-0.0746919	0.658907	0.960431
ENSG00000049245.8	protein_coding	VAMP3	chr1:7831329-7841492	882.81	1071.95	1141.28	979.84	1092.59	747.17	780.32	762.02	881.79	866.18	1120.92	1118.52	1007.67	908.17	1470.09	1175.16	1137.12	767.27	744.66	926.641	1031.58	0.154768	0.227998	0.927571
ENSG00000049246.10	protein_coding	PER3	chr1:7844380-7905237	388.04	478.08	531.73	393.13	544.8	374.09	365.21	402.95	525.69	431.09	528.02	346.23	489.87	363.27	507.99	476.85	427.92	492.89	489.12	444.858	455.325	0.0335528	0.751906	0.973563
ENSG00000049323.11	protein_coding	LTBP1	chr2:33172039-33624576	7335.79	9361.06	18426	7848.7	5035.9	13749.4	8016.71	14805.6	12264.3	9962.06	14218.7	3554.11	10584.5	7326.26	14799.7	14903	13987.6	5943.61	8960.92	10760.4	10424	-0.0458155	0.862501	0.984843
ENSG00000049449.4	protein_coding	RCN1	chr11:31833939-32127301	6135.77	6420.7	7057.17	6071.61	4200.74	6133.02	4897.44	4180.15	6063.83	6488.36	7611.91	6653.23	6083.92	5957.02	8885.38	7330.29	7831.19	5147.4	4963.09	5684.49	6695.18	0.236092	0.0578057	0.927571
ENSG00000049541.6	protein_coding	RFC2	chr7:73645829-73668774	448.89	768.53	595.58	657.55	515.86	538.68	568.77	376.02	517.71	574.79	647.8	370.18	668.45	453.09	433.14	527.73	525.67	466.95	484.13	554.177	515.193	-0.105234	0.423258	0.931761
ENSG00000049618.16	protein_coding	ARID1B	chr6:157099063-157531913	4510.8	3265.74	3949.58	5110.73	4511.06	4853.14	5287.59	4697.8	4133.66	4698.12	4866.99	5906.89	4374.88	4276.4	3451.16	3594.32	3717.6	4635.55	4214.44	4480.01	4373.63	-0.0346704	0.741562	0.97319
ENSG00000049656.9	protein_coding	CLPTM1L	chr5:1317859-1345214	1545.16	1875.41	1649.07	1523.64	1424.86	1671.92	1553.65	1641.74	1714.71	1626.58	1791.68	1832.93	1623.24	1551.88	1515	1593.15	1806.43	1507.6	1585.16	1622.24	1643.37	0.0186669	0.740066	0.972979
ENSG00000049759.12	protein_coding	NEDD4L	chr18:55711599-56068772	5393.61	5039.34	3644.31	6017.73	3929.34	5736.98	5863.35	5630.38	5347.62	4696.13	6520.93	4629.72	5120.15	4459.03	2538.97	5709.21	4798.86	7414.29	5770.64	5178.08	5165.79	-0.003426	0.982177	0.997259
ENSG00000049769.8	protein_coding	PPP1R3F	chrX:49126306-49157929	531.68	395.24	461.9	418.08	511.87	607.52	604.7	538.6	446.88	518.91	460.15	477.94	415.04	658.68	718.58	428.96	427.92	537.79	631.87	501.83	527.582	0.0721983	0.555014	0.946612
ENSG00000049860.9	protein_coding	HEXB	chr5:73935848-74018472	610.48	1266.57	806.08	826.18	483.93	803.04	575.76	658.29	974.56	632.67	656.78	1376.94	710.36	672.65	1006.01	755.18	1036.38	611.62	810.55	778.322	826.913	0.0873684	0.637613	0.958179
ENSG00000049883.10	protein_coding	PTCD2	chr5:71616194-71656052	175.56	195.63	176.58	163.64	214.53	146.64	168.64	166.57	175.56	148.69	153.72	145.68	176.59	131.74	210.58	207.5	152.61	153.65	163.71	175.927	164.446	-0.0973602	0.328714	0.928028
ENSG00000050030.8	protein_coding	KIAA2022	chrX:73952684-74145320	598.51	682.69	422.99	861.1	582.72	771.12	662.57	991.43	602.49	489.97	452.16	322.28	656.48	507.98	37.92	506.78	402.98	936.89	1012.18	686.18	532.563	-0.365635	0.276613	0.927823
ENSG00000050130.13	protein_coding	JKAMP	chr14:59951161-59972128	1279.82	1411.3	1148.26	1291.15	1294.15	1143.21	1204.4	1133.06	1025.44	1155.57	1103.96	1231.27	1185.26	1209.57	1492.04	1118.3	1342.6	1232.22	1424.44	1214.53	1249.52	0.0409775	0.563637	0.946612
ENSG00000050165.13	protein_coding	DKK3	chr11:11984653-12031316	4869.91	4011.31	4236.89	3004.38	2848.72	2156.73	2798.96	4687.83	3983.04	3324.01	2886.66	7964.32	2971.12	5778.38	2989.07	5171.51	3677.7	5004.72	3955.9	3621.97	4372.34	0.271629	0.180386	0.927571
ENSG00000050344.8	protein_coding	NFE2L3	chr7:26191860-26226745	490.78	658.74	424.99	554.78	538.81	246.4	567.78	310.19	582.54	336.29	512.05	842.13	621.56	351.29	311.38	438.94	544.62	583.68	419.25	486.112	496.121	0.0294034	0.884497	0.985702
ENSG00000050393.7	protein_coding	MCUR1	chr6:13786789-13814800	1093.29	1421.28	958.71	1030.73	1018.75	835.96	778.32	1045.29	868.83	846.22	863.4	1000.78	1029.62	1011.96	1115.79	1067.42	1187	956.84	1283.7	1005.68	1036.27	0.043228	0.686059	0.962761
ENSG00000050405.9	protein_coding	LIMA1	chr12:50569571-50677329	2048.91	2538.14	2948.97	2193.16	2156.25	1548.22	1888.93	1964.9	2449.87	2250.27	3035.38	1763.09	2128.08	1803.37	1975.08	4278.66	2831.84	1883.75	1149.94	2193.04	2309.95	0.0749284	0.693039	0.964403
ENSG00000050426.11	protein_coding	LETMD1	chr12:51441745-51454207	1059.37	837.4	1086.41	788.26	840.15	1025.49	851.16	1240.78	1012.47	882.15	934.27	938.92	835.07	1003.98	1085.85	998.59	953.59	1078.57	933.32	971.277	964.43	-0.0102061	0.904807	0.98781
ENSG00000050438.12	protein_coding	SLC4A8	chr12:51785101-51902980	2056.89	1968.23	1663.03	2732.97	1996.6	2665.49	2780	2112.52	2475.81	2276.21	1835.6	1471.73	2126.08	1799.38	662.69	1708.87	1529.13	3818.4	3330.02	2272.39	2055.81	-0.144505	0.524457	0.943881
ENSG00000050555.13	protein_coding	LAMC3	chr9:133884469-133969860	572.58	102.8	333.21	445.02	138.69	57.86	198.57	141.63	158.6	178.62	108.8	365.19	224.48	1193.6	347.31	697.32	1297.72	385.13	384.31	238.774	518.248	1.118	0.0170813	0.810772
ENSG00000050628.16	protein_coding	PTGER3	chr1:71318036-71513491	214.47	513.02	226.46	154.66	96.79	184.55	181.61	380.01	285.29	235.5	327.39	753.33	77.82	346.3	99.8	111.73	188.52	140.68	150.73	248.539	243.182	-0.0314346	0.934538	0.992416
ENSG00000050748.12	protein_coding	MAPK9	chr5:179660143-179719099	1571.1	1831.49	1463.51	1668.32	1561.56	1558.19	1754.22	1851.19	1747.63	1564.71	1420.37	1482.71	1626.24	1328.33	1062.89	1749.77	1576.01	2064.35	1941.52	1667.47	1581.69	-0.0761924	0.452448	0.934794
ENSG00000050767.11	protein_coding	COL23A1	chr5:177664619-178017556	1521.22	2967.31	1831.63	1180.4	58.87	2959.77	1611.52	1343.51	3233.91	1535.77	1351.5	4552.9	2429.38	1200.59	1096.83	2214.65	3625.83	1311.05	711.72	1856.46	2003.02	0.109622	0.801995	0.98018
ENSG00000050820.12	protein_coding	BCAR1	chr16:75262928-75301951	1524.22	2074.03	2166.83	1849.92	1797.04	1764.69	2203.25	2276.09	1899.25	1811.19	2047.21	1898.79	1924.55	2051.87	1652.72	2105.91	2217.39	1726.11	1906.58	1950.59	1934.23	-0.0121496	0.875734	0.985702
ENSG00000051009.6	protein_coding	FAM160A2	chr11:6232565-6255941	719.21	889.3	891.87	716.42	938.93	700.29	720.45	676.24	898.75	826.26	831.46	710.42	946.81	769.45	858.3	822.01	923.66	835.12	817.53	794.607	834.103	0.0699844	0.36757	0.930443
ENSG00000051108.10	protein_coding	HERPUD1	chr16:56965960-56977798	916.72	1169.76	1117.33	1422.86	619.63	826.98	1075.68	1363.46	1161.1	800.32	1106.95	1390.91	1003.68	938.11	811.39	1228.03	1807.43	1082.56	1081.06	1074.84	1125.04	0.0658646	0.690165	0.963664
ENSG00000051128.14	protein_coding	HOMER3	chr19:19040010-19052070	975.58	769.53	893.87	595.69	1010.77	1046.44	1060.71	1266.71	823.94	958.98	1209.76	1573.51	1023.63	1429.13	1674.68	877.88	920.67	998.75	1007.19	938.137	1167.42	0.31545	0.0371445	0.903023
ENSG00000051180.12	protein_coding	RAD51	chr15:40986972-41024354	126.69	245.53	197.53	220.51	128.72	201.51	162.65	79.79	182.54	195.59	214.6	97.78	171.6	151.69	201.6	183.56	153.61	97.78	140.75	171.719	160.857	-0.0942695	0.63475	0.957705
ENSG00000051341.9	protein_coding	POLQ	chr3:121150278-121264853	280.3	696.67	432.97	477.95	268.41	396.03	423.09	174.55	385.04	327.31	401.26	153.66	450.96	262.47	399.21	494.8	412.96	219.51	309.44	392.777	343.157	-0.19484	0.40542	0.930443
ENSG00000051382.4	protein_coding	PIK3CB	chr3:138372860-138553780	404	514.02	314.25	388.14	358.21	367.1	301.35	413.93	335.16	315.34	293.46	387.14	318.26	348.3	502	389.06	366.07	462.96	540.03	377.351	392.262	0.0559125	0.66464	0.960431
ENSG00000051523.6	protein_coding	CYBA	chr16:88709691-88717560	232.42	475.09	329.21	210.54	203.55	176.57	221.52	507.68	242.39	221.53	321.4	553.77	291.33	276.44	488.03	384.07	584.52	153.65	203.63	288.776	347.839	0.268472	0.314063	0.928028
ENSG00000051596.5	protein_coding	THOC3	chr5:175344876-175461683	229.43	208.6	202.52	233.49	213.53	272.33	299.35	383.01	261.35	274.42	364.33	284.37	325.25	197.6	328.35	281.32	223.43	201.55	256.54	255.956	273.716	0.0967829	0.495895	0.939504
ENSG00000051620.6	protein_coding	HEBP2	chr6:138724668-138743334	727.19	839.39	668.41	796.24	854.12	561.63	578.75	368.04	689.28	638.66	641.81	941.91	789.17	669.65	742.53	626.49	594.5	601.64	614.9	675.895	686.126	0.0216739	0.874216	0.985702
ENSG00000051825.10	protein_coding	MPHOSPH9	chr12:123636867-123728561	887.8	1087.92	828.02	1050.68	1028.73	1051.43	534.85	331.14	889.77	1015.86	966.21	714.41	1027.62	991.01	1379.27	878.88	863.81	863.06	948.3	854.483	964.843	0.175243	0.334371	0.928028
ENSG00000052126.10	protein_coding	PLEKHA5	chr12:19282648-19529334	2990.58	5128.17	2862.17	3726.78	2901.61	1731.77	3716.98	1475.17	2283.29	2765.19	2459.45	6168.31	3157.69	2310.35	2976.1	3624.25	2629.35	3019.2	3127.39	2979.61	3223.73	0.113604	0.600578	0.953665
ENSG00000052723.7	protein_coding	SIKE1	chr1:115312100-115323306	2298.29	1902.35	2318.47	1933.74	2218.11	1993.13	2104.46	2112.52	1960.1	1992.81	2045.21	2256.99	2040.28	2321.33	2815.42	2587.75	2559.53	1753.05	1781.8	2093.46	2215.42	0.0816865	0.356701	0.930443
ENSG00000052749.9	protein_coding	RRP12	chr10:99116115-99161127	782.06	793.48	776.15	715.42	793.25	917.76	767.34	899.66	876.81	854.2	977.19	830.16	870.98	794.4	828.36	718.26	850.85	625.59	707.73	813.548	805.773	-0.0138547	0.857151	0.984761
ENSG00000052795.8	protein_coding	FNIP2	chr4:159690290-159829201	1967.12	1320.47	1855.57	2344.83	1696.26	1505.32	1755.21	1875.13	1689.77	1660.51	1282.63	1756.1	1846.73	1660.66	922.17	1997.18	1596.96	1999.49	1764.83	1778.85	1648.73	-0.109597	0.40316	0.930443
ENSG00000052802.8	protein_coding	MSMO1	chr4:166248775-166264312	5698.85	3428.43	4876.37	4203.73	4539	5305.04	4624.02	3993.63	5250.87	4641.24	3438.63	2137.26	4557.45	5219.5	3864.34	5262.29	4675.17	4149.65	5226.62	4657.77	4317.22	-0.109539	0.443057	0.934393
ENSG00000052841.10	protein_coding	TTC17	chr11:43380482-43516483	3565.15	3543.21	3824.88	3999.18	4336.44	3705.95	3210.08	3281.48	3568.08	3441.76	3998.6	3612.98	3721.39	4257.44	5899.3	4089.12	4562.46	3247.68	3483.75	3670.49	4031.45	0.135324	0.17601	0.927571
ENSG00000053108.12	protein_coding	FSTL4	chr5:132532147-132948255	151.62	341.35	265.37	356.21	128.72	376.08	304.34	476.76	212.47	218.54	320.41	90.8	279.35	96.81	67.87	151.63	206.48	333.25	550.01	290.325	231.514	-0.326566	0.337701	0.928028
ENSG00000053254.11	protein_coding	FOXN3	chr14:89591215-90085493	2685.33	2230.73	2579.85	3586.09	2577.32	4314.46	4210.92	4632.97	3475.31	3563.51	5158.45	3095.13	2847.41	2774.42	4194.68	3423.73	3450.27	3236.71	2919.76	3365.89	3466.41	0.0424547	0.781428	0.978457
ENSG00000053371.8	protein_coding	AKR7A2	chr1:19630459-19638640	625.45	760.54	826.03	721.41	750.35	852.92	636.63	720.13	907.73	834.25	957.23	639.58	887.95	666.66	837.34	607.53	667.31	657.52	798.57	755.686	755.393	-0.000560777	0.995527	0.999466
ENSG00000053372.4	protein_coding	MRTO4	chr1:19578033-19586622	624.45	651.75	692.35	731.39	585.71	689.32	584.74	652.31	579.55	668.59	905.32	524.84	683.42	722.55	551.91	582.59	672.3	681.46	585.95	643.506	657.893	0.0318983	0.727216	0.970009
ENSG00000053501.8	protein_coding	USE1	chr19:17326155-17330638	289.28	246.53	331.21	206.54	345.24	293.28	270.42	318.17	270.32	291.39	297.45	286.36	297.31	291.41	233.54	210.49	234.41	375.15	288.48	285.667	280.6	-0.0258186	0.817535	0.982799
ENSG00000053524.7	protein_coding	MCF2L2	chr3:182895831-183146566	196.51	177.66	121.71	161.64	157.65	219.46	188.59	239.38	140.65	151.68	196.64	105.77	116.73	173.65	254.5	133.68	115.71	117.73	213.62	178.14	157.969	-0.173368	0.331753	0.928028
ENSG00000053702.10	protein_coding	NRIP2	chr12:2934514-2944710	85.79	55.89	119.71	113.75	71.84	64.84	68.85	67.82	69.83	70.85	96.82	73.84	71.83	95.81	57.89	54.87	67.83	71.84	63.89	79.8142	72.5454	-0.137762	0.396297	0.930443
ENSG00000053747.11	protein_coding	LAMA3	chr18:21269407-21535030	123.69	187.64	486.84	168.63	65.85	83.8	165.64	99.74	254.36	178.62	74.86	302.33	188.56	101.8	113.77	160.61	187.53	184.58	121.78	181.8	161.445	-0.171306	0.598884	0.953665
ENSG00000053770.7	protein_coding	AP5M1	chr14:57735627-57756797	1065.36	1045	980.66	1097.58	1255.23	985.59	1244.32	964.5	968.58	1009.88	899.33	1075.61	1070.52	1035.92	1074.87	1083.38	1074.28	1272.13	1164.91	1067.42	1076.08	0.0116585	0.866787	0.985193
ENSG00000053900.6	protein_coding	ANAPC4	chr4:25378835-25420120	962.61	943.19	869.92	754.34	1186.39	718.25	908.04	650.31	935.66	896.12	851.42	852.11	980.73	815.36	1033.95	1026.52	896.73	918.93	826.52	880.968	909.839	0.0465219	0.629848	0.957705
ENSG00000053918.11	protein_coding	KCNQ1	chr11:2465914-2870339	93.77	77.85	35.91	67.85	50.89	96.76	50.89	34.91	169.58	45.9	68.87	36.92	108.75	13.97	35.93	39.9	54.86	29.93	132.76	75.3789	56.7802	-0.408772	0.268548	0.927823
ENSG00000054116.7	protein_coding	TRAPPC3	chr1:36602173-36615098	1020.47	1052.98	1195.15	1184.39	1266.21	984.59	1100.63	1273.69	1262.84	1099.69	1058.04	1389.92	1230.15	1066.85	924.17	1309.84	1226.9	1289.1	1036.14	1148.99	1163.08	0.0175768	0.82833	0.983047
ENSG00000054118.9	protein_coding	THRAP3	chr1:36690017-36770958	4798.09	4766.87	4953.18	5390.12	5413.07	4770.35	5044.12	4407.56	4886.78	5042.4	5231.31	5476.84	5255.84	4813.32	5478.14	5202.43	4984.39	4833.11	4362.17	4936.68	5068	0.037874	0.438814	0.934393
ENSG00000054148.13	protein_coding	PHPT1	chr9:139743176-139745488	1058.37	1147.8	1543.32	1169.42	1270.2	1083.35	1072.69	1348.5	1478.3	1256.36	1181.81	1389.92	1269.06	1181.62	1371.28	1212.07	1306.69	1121.47	1201.84	1241.33	1249.21	0.00913545	0.906719	0.98781
ENSG00000054267.16	protein_coding	ARID4B	chr1:235294949-235491534	2662.39	2371.46	2578.85	2736.97	2791.85	2543.79	2942.65	2475.57	2327.18	2663.4	2275.79	2692.03	2880.33	2426.12	2782.48	2899.99	2765.01	3025.18	2659.23	2603.41	2706.96	0.0562685	0.337042	0.928028
ENSG00000054277.8	protein_coding	OPN3	chr1:241753404-241840678	713.23	358.31	387.08	502.89	487.92	641.43	570.77	344.11	687.28	686.56	935.27	635.59	446.97	722.55	707.6	493.81	377.05	357.2	516.07	521.447	587.865	0.172963	0.367734	0.930443
ENSG00000054282.11	protein_coding	SDCCAG8	chr1:243419320-243663394	624.45	626.8	613.54	735.38	639.59	571.6	645.61	695.2	648.38	602.73	507.06	790.25	591.63	623.75	387.23	536.7	578.54	829.13	647.84	644.504	609.486	-0.0805974	0.471679	0.938305
ENSG00000054356.9	protein_coding	PTPRN	chr2:220154345-220174370	1072.34	1782.58	899.85	787.26	662.54	772.11	840.19	1513.07	1113.22	680.57	646.8	572.73	778.2	1110.77	457.09	1051.46	1588.98	1202.29	1603.12	1049.24	969.201	-0.114478	0.641005	0.958179
ENSG00000054392.8	protein_coding	HHAT	chr1:210501596-210849638	459.86	490.06	564.65	565.75	381.16	275.33	389.16	270.3	485.78	466.02	465.14	748.34	624.55	346.3	396.21	651.43	536.64	364.18	404.27	431.34	500.309	0.213996	0.224906	0.927571
ENSG00000054523.12	protein_coding	KIF1B	chr1:10270863-10441661	18390.3	14816.6	12322.6	16067.6	14551.9	18853.9	16230	14955.2	16099.7	14202.1	14922.4	11939.5	15827.4	17531.7	16508.3	14606.7	13535.8	21611.3	20958.4	15809.8	16164.4	0.032	0.771648	0.978059
ENSG00000054598.5	protein_coding	FOXC1	chr6:1610681-1614127	408.98	161.69	44.89	439.03	61.86	58.86	115.75	116.7	261.35	343.28	462.14	915.97	205.52	584.82	403.2	382.08	671.3	201.55	362.35	185.457	453.221	1.28913	0.00215391	0.439376
ENSG00000054611.9	protein_coding	TBC1D22A	chr22:47158518-47571336	437.91	446.15	457.91	409.1	443.02	419.97	458.01	393.98	393.02	390.18	474.12	418.07	447.96	439.12	493.02	372.1	438.89	399.1	422.24	428.785	429.481	0.00233909	0.968445	0.996755
ENSG00000054654.11	protein_coding	SYNE2	chr14:64319683-64693165	3937.23	5422.61	3633.33	7929.52	3466.36	7009.87	5035.14	3099.95	5006.48	4296.97	4096.42	2894.58	5259.83	3970.01	4539	4346.5	4218.33	3936.13	6420.48	4948.94	4397.82	-0.170331	0.329723	0.928028
ENSG00000054690.9	protein_coding	PLEKHH1	chr14:68000018-68056329	532.68	410.21	430.97	370.18	532.83	676.35	677.54	766.01	515.71	607.72	633.83	595.68	414.04	899.19	768.48	419.99	486.77	744.32	696.75	545.831	626.676	0.199266	0.231652	0.927571
ENSG00000054793.9	protein_coding	ATP9A	chr20:50213053-50385173	8276.45	6256.01	5823.11	8466.33	7277.96	7364.01	5863.35	11577.9	6515.7	5729.95	5696.45	5715.32	7455.75	6243.44	3558.94	8287.98	6635.21	10339.7	9589.79	7491.21	6925.25	-0.113331	0.517213	0.942968
ENSG00000054965.6	protein_coding	FAM168A	chr11:73111532-73309234	5923.3	6004.49	5213.56	6773.07	5850.11	6303.6	5640.83	8118.92	5814.46	5902.59	5781.3	5135.6	5865.43	4852.24	3371.32	5936.66	5171.92	7102	6846.71	6182.48	5596.58	-0.143642	0.215727	0.927571
ENSG00000054967.8	protein_coding	RELT	chr11:73087309-73108519	199.5	311.4	336.2	210.54	180.6	305.25	291.37	319.17	359.1	339.29	356.34	281.38	337.22	308.38	317.37	310.25	341.14	288.35	324.42	279.238	320.413	0.198436	0.102124	0.927571
ENSG00000054983.12	protein_coding	GALC	chr14:88304164-88460009	1702.77	1471.18	1626.12	1192.37	1375.97	1091.33	1126.57	1503.1	922.69	1208.46	1247.69	1570.51	1308.97	1524.93	2151.73	2283.48	1775.51	1215.26	1315.64	1334.68	1560.22	0.225257	0.129135	0.927571
ENSG00000055044.6	protein_coding	NOP58	chr2:203130439-203168389	1227.95	1178.74	1315.86	1297.14	1256.23	1336.73	1402.97	1233.8	1449.37	1670.49	1799.67	1208.32	1396.77	1043.9	1384.26	1338.77	1266.8	1149.41	1080.06	1299.87	1333.84	0.0372247	0.697042	0.964403
ENSG00000055070.12	protein_coding	SZRD1	chr1:16679070-16724640	3134.22	3435.42	3510.63	3400.5	3145.07	3522.39	3537.37	2571.32	3255.86	3593.45	4243.14	3489.26	3546.79	4008.94	3670.72	3232.19	3453.26	3029.17	3194.27	3279.2	3546.12	0.112898	0.11391	0.927571
ENSG00000055118.10	protein_coding	KCNH2	chr7:150642049-150675403	1510.25	499.04	900.85	1051.68	922.97	1845.49	1889.92	2404.76	1447.38	1317.23	1510.2	902	1111.43	1554.87	864.29	923.77	1022.41	1392.86	1667.01	1385.82	1226.61	-0.176062	0.447279	0.93461
ENSG00000055130.11	protein_coding	CUL1	chr7:148395006-148498128	2058.89	1997.17	1877.52	2190.17	2256.03	2154.74	2108.45	2397.77	1920.2	2114.55	2344.66	2161.2	2170.98	2055.86	2048.94	2178.74	1923.14	2243.94	2114.21	2106.77	2135.62	0.0196224	0.691745	0.964403
ENSG00000055147.13	protein_coding	FAM114A2	chr5:153369688-153418496	640.41	693.67	624.51	702.45	680.5	544.67	593.72	558.55	599.5	692.54	594.9	663.53	641.52	550.89	475.06	727.24	653.35	683.46	544.02	626.442	622.651	-0.00875828	0.914416	0.988722
ENSG00000055163.14	protein_coding	CYFIP2	chr5:156693089-156822606	4399.08	4672.05	3334.05	5015.94	3095.18	5097.55	5400.35	5616.42	6108.72	5736.94	4161.3	3524.18	4573.42	3599.76	1468.09	6310.76	5543.98	5652.26	6159.94	4748.81	4673.06	-0.0231993	0.911221	0.988641
ENSG00000055208.13	protein_coding	TAB2	chr6:149539777-149732749	2605.53	3612.08	2815.28	3338.64	2617.23	2170.7	2752.06	2395.78	2741.14	2623.48	3034.38	4730.5	2967.13	2640.69	3443.17	3661.16	3770.46	2500.37	2314.85	2783.16	3168.62	0.18713	0.154108	0.927571
ENSG00000055211.8	protein_coding	GINM1	chr6:149887430-149912884	867.85	1244.62	1180.18	1118.53	874.07	793.06	866.13	792.94	1133.17	944.02	840.44	1171.4	906.9	782.43	824.37	1129.27	1112.19	944.87	979.24	985.617	963.512	-0.032724	0.766215	0.977706
ENSG00000055332.11	protein_coding	EIF2AK2	chr2:37326353-37384208	2334.21	2929.39	2437.19	2117.33	2101.37	2000.11	1942.81	2226.22	2201.49	2048.69	1915.45	2606.22	2076.2	2190.59	1945.14	2743.37	2646.31	2257.91	1955.49	2254.46	2238.54	-0.0102236	0.911348	0.988641
ENSG00000055483.14	protein_coding	USP36	chr17:76783463-76837523	1020.47	1060.97	1162.23	839.15	1057.67	1091.33	1027.78	1282.67	1083.29	1145.59	1372.46	1453.77	1107.44	1288.41	1362.3	1058.44	1274.78	961.83	925.34	1069.51	1195.04	0.160109	0.0907512	0.927571
ENSG00000055609.13	protein_coding	KMT2C	chr7:151832010-152133090	4499.83	4425.52	4672.85	5483.91	4345.42	5696.08	6029.99	4786.57	4957.6	5419.61	4603.48	5440.92	5367.58	4862.22	4629.82	5284.24	5357.45	5945.6	5562.02	4988.64	5247.29	0.072926	0.308971	0.928028
ENSG00000055813.5	protein_coding	CCDC85A	chr2:56411258-56613308	68.83	129.75	146.65	96.79	87.81	121.7	104.77	168.56	91.77	113.76	79.85	23.95	84.8	54.89	40.92	158.62	64.84	141.68	99.82	112.959	86.3126	-0.388159	0.165902	0.927571
ENSG00000055917.11	protein_coding	PUM2	chr2:20448452-20551995	4682.38	4323.72	4144.11	4959.07	4592.88	4927.96	4528.23	4754.66	4145.63	4657.21	4093.42	4203.67	4490.61	4568.81	4242.59	4426.31	4479.67	4962.82	4793.4	4562.07	4491.85	-0.0223789	0.635063	0.957705
ENSG00000055950.12	protein_coding	MRPL43	chr10:102729215-102747272	908.74	850.37	970.68	774.29	964.87	832.97	846.17	965.49	811.97	992.91	936.27	904.99	830.08	868.25	871.27	828	824.91	981.79	890.4	880.619	892.888	0.0199616	0.725358	0.9693
ENSG00000055955.11	protein_coding	ITIH4	chr3:52846991-52865495	68.83	58.89	106.75	34.92	213.53	72.82	158.66	99.74	158.6	123.74	74.86	205.54	105.76	154.69	61.88	73.82	71.82	134.7	46.92	108.082	105.372	-0.0366367	0.909275	0.987926
ENSG00000056050.6	protein_coding	C4orf27	chr4:170650616-170679104	753.13	767.53	831.02	939.93	972.86	736.2	729.43	585.48	848.88	798.32	650.8	687.47	810.13	684.62	782.45	810.04	664.32	745.32	715.72	796.05	734.919	-0.115274	0.175484	0.927571
ENSG00000056097.11	protein_coding	ZFR	chr5:32354456-32444867	5480.39	4801.8	4600.03	5259.4	4821.37	5497.57	5537.06	5294.25	4829.92	5306.84	5089.58	5872.97	4967.5	5569.8	6203.7	5425.89	5212.81	5184.32	5483.16	5124.64	5431.66	0.0839405	0.0991401	0.927571
ENSG00000056277.11	protein_coding	ZNF280C	chrX:129336685-129402873	618.46	538.97	520.76	647.57	634.6	546.66	546.82	435.87	561.6	631.67	573.94	659.54	805.14	663.67	740.53	807.05	672.3	483.91	570.98	561.257	660.871	0.235708	0.0170973	0.810772
ENSG00000056487.11	protein_coding	PHF21B	chr22:45277042-45405880	4020.02	1777.59	2613.76	3696.85	3396.51	4732.44	5086.03	3477.97	4122.69	4306.94	3516.49	2530.38	3588.7	4945.05	1711.61	2608.7	2574.49	4971.8	4895.21	3658.21	3564.94	-0.0372603	0.860073	0.984843
ENSG00000056586.11	protein_coding	RC3H2	chr9:125606835-125667620	3192.08	3014.22	2788.35	3292.74	3038.3	3710.93	3892.6	3591.67	2915.71	3277.11	3082.29	3248.79	3391.15	3144.67	3058.93	3549.43	3795.4	3873.27	3354.98	3270.73	3377.6	0.0463851	0.51177	0.942137
ENSG00000056661.9	protein_coding	PCGF2	chr17:36890150-36906070	2390.07	2239.71	2657.66	2219.11	2708.03	2488.92	2423.77	2737.89	2455.86	2459.83	2477.41	2375.73	2417.41	2591.79	2487.07	2279.49	2119.64	2305.8	2494.52	2480.11	2400.87	-0.046849	0.346944	0.928477
ENSG00000056736.5	protein_coding	IL17RB	chr3:53880607-53899827	157.61	211.59	132.68	183.6	120.73	155.62	124.73	140.63	126.68	106.78	98.82	209.53	147.66	123.75	77.85	98.76	115.71	150.66	141.75	150.432	127.126	-0.242852	0.14575	0.927571
ENSG00000056972.14	protein_coding	TRAF3IP2	chr6:111877657-111927481	130.68	173.67	181.57	190.58	90.8	98.76	109.76	99.74	185.54	135.71	137.74	289.36	174.6	106.79	101.8	219.47	200.49	113.74	99.82	140.121	157.952	0.172817	0.445356	0.934393
ENSG00000056998.14	protein_coding	GYG2	chrX:2746829-2800859	687.29	1384.35	1265.98	506.88	609.66	463.87	667.56	787.95	712.22	633.67	508.06	1054.66	1095.47	600.79	1456.11	983.62	973.54	695.43	1128.97	787.307	913.032	0.21374	0.349677	0.928477
ENSG00000057019.11	protein_coding	DCBLD2	chr3:98514785-98620533	3165.14	2605.01	4056.32	3265.8	4719.6	3870.54	2960.61	3775.2	4103.74	3117.45	3019.41	1463.75	3209.57	3482.99	4303.47	2922.94	2538.58	2685.95	3215.23	3613.55	2995.93	-0.270412	0.0758288	0.927571
ENSG00000057252.8	protein_coding	SOAT1	chr1:179262925-179327815	620.46	790.49	790.12	711.43	653.56	564.62	655.59	641.33	633.42	622.69	619.85	864.08	727.32	601.79	780.45	776.13	659.33	483.91	528.05	673.445	666.36	-0.0152583	0.884785	0.985702
ENSG00000057294.9	protein_coding	PKP2	chr12:32943679-33049774	139.65	155.7	124.7	160.65	58.87	265.35	180.61	171.55	117.71	94.8	114.79	271.4	108.75	114.77	182.64	104.75	155.61	132.7	101.82	152.755	138.201	-0.14445	0.544587	0.946612
ENSG00000057608.11	protein_coding	GDI2	chr10:5807186-5884095	7727.82	6086.34	6844.67	8763.68	6434.82	7984.49	7583.64	6982.87	7638.89	7791.62	7759.63	8362.44	7404.86	7269.38	8511.12	8421.66	8174.32	7391.34	7285.92	7338.58	7837.23	0.094843	0.141385	0.927571
ENSG00000057663.8	protein_coding	ATG5	chr6:106632351-106773666	742.16	697.66	812.06	703.45	767.31	663.38	650.6	739.08	687.28	769.38	652.79	695.46	690.4	670.65	706.6	690.33	788.01	628.58	652.83	718.109	694.503	-0.0482208	0.379091	0.930443
ENSG00000057704.6	protein_coding	TMCC3	chr12:94960900-95044338	265.34	316.39	178.57	273.4	191.58	373.09	293.37	45.88	377.06	211.56	428.21	199.56	278.36	294.41	220.56	223.46	178.55	265.4	286.49	257.186	258.654	0.00821042	0.975221	0.997057
ENSG00000057757.5	protein_coding	PITHD1	chr1:24104895-24114722	1151.14	1293.52	1373.72	1170.42	1235.28	1033.48	1119.58	1566.93	1093.27	1191.49	1247.69	1155.44	1178.27	1144.7	1182.66	1194.12	1160.07	1263.15	1245.76	1226.37	1196.33	-0.0357749	0.59509	0.953584
ENSG00000057935.9	protein_coding	MTA3	chr2:42721709-42984087	1750.65	1819.51	1876.52	1534.62	1831.96	1468.41	1749.23	1877.13	1575.06	1509.83	1673.9	2016.52	1772.9	1820.34	1899.23	1985.2	1747.58	1805.93	1572.18	1720.34	1780.36	0.049473	0.456601	0.934823
ENSG00000058056.4	protein_coding	USP13	chr3:179370543-179507189	1144.16	1088.91	1120.33	1200.35	1130.51	1117.27	838.19	555.56	1145.14	1074.74	1307.58	793.24	1112.43	1139.71	1479.07	948.71	800.97	1000.74	1245.76	1037.82	1090.3	0.0711565	0.619692	0.957705
ENSG00000058063.11	protein_coding	ATP11B	chr3:182511288-182639423	1842.43	1556.02	1704.93	1728.19	1291.15	1674.91	1777.17	1250.75	1637.9	1569.7	1684.88	1622.4	1771.9	1562.86	1891.25	2206.67	2227.37	1487.65	1505.3	1607.05	1753	0.125408	0.204495	0.927571
ENSG00000058091.12	protein_coding	CDK14	chr7:90095738-90839905	3206.04	3707.9	2780.37	3336.64	2790.85	2514.86	2948.64	3009.19	3406.48	2801.11	3168.13	6227.18	2887.32	2054.87	1371.28	2722.42	2470.75	4267.38	2467.57	3077.88	3043.8	-0.0160645	0.935992	0.992416
ENSG00000058262.5	protein_coding	SEC61A1	chr3:127770484-127790526	8322.34	11180.6	10801.2	10621.6	7160.22	7080.7	7909.94	8779.21	9167.07	8276.6	9716.01	12649.9	10095.6	8196.51	7965.21	11307.7	14366.7	7777.47	7596.37	9002.54	9794.81	0.121685	0.370275	0.930443
ENSG00000058272.11	protein_coding	PPP1R12A	chr12:80167343-80329240	2960.65	2459.29	2781.37	3124.11	3781.67	2711.38	3125.26	2327.96	3133.16	3098.49	2831.76	3495.24	3202.59	2867.23	3818.43	3535.46	2975.47	2854.57	2686.18	2933.87	3136.54	0.0963695	0.288406	0.928028
ENSG00000058404.15	protein_coding	CAMK2B	chr7:44256749-44374176	338.16	447.14	268.36	302.33	350.23	317.23	161.65	748.06	370.07	356.25	231.57	165.63	235.46	260.48	46.91	296.28	237.4	548.76	585.95	367.026	296.469	-0.308002	0.352608	0.930443
ENSG00000058453.12	protein_coding	CROCC	chr1:17066768-17299474	1444.41	1979.21	1968.3	1125.52	1995.6	2573.71	2789.98	1687.62	2750.12	2393.97	2386.58	2721.96	2128.08	2198.58	2908.23	1437.53	1879.25	1985.53	1950.5	2034.94	2199.02	0.111872	0.494348	0.93898
ENSG00000058600.11	protein_coding	POLR3E	chr16:22308730-22346424	1041.41	988.11	1121.33	989.82	1116.54	1149.19	1093.64	1177.94	1065.34	1073.74	1215.75	1099.56	1061.54	1083.82	1271.48	980.63	1153.08	1029.68	994.22	1082.59	1096.35	0.0182214	0.743026	0.97319
ENSG00000058668.10	protein_coding	ATP2B4	chr1:203595689-203713209	11708.9	8982.79	12331.6	11533.6	9918.14	11229.6	12371.3	7847.62	11986	13904.8	11131.4	8842.38	13460.9	11028.8	5673.75	15450.7	11113.9	13037.6	10978.3	10878.8	11462.2	0.0753649	0.607844	0.955523
ENSG00000058673.11	protein_coding	ZC3H11A	chr1:203764782-203823252	6888.9	6040.43	6566.34	6279.16	6970.64	7242.31	6916.08	6024.36	6977.55	7540.15	7281.52	7216.98	7060.66	7019.88	8506.13	7685.44	7771.34	6760.76	6123.01	6656.19	7296.59	0.132524	0.0207849	0.827654
ENSG00000058729.6	protein_coding	RIOK2	chr5:96496571-96518964	629.44	584.88	632.49	707.44	698.46	551.65	666.56	660.29	571.57	634.67	697.71	643.57	660.47	616.76	651.71	685.34	694.24	520.83	527.05	633.642	633.235	-0.000926586	0.989477	0.998026
ENSG00000058799.9	protein_coding	YIPF1	chr1:54317392-54356407	840.91	743.58	728.26	722.41	874.07	645.42	748.39	806.9	613.47	733.46	682.74	800.22	673.44	830.33	818.38	699.31	739.13	747.32	779.6	747.046	750.392	0.00644894	0.925913	0.991008
ENSG00000058804.10	protein_coding	NDC1	chr1:54231133-54304533	973.58	1506.11	1271.97	1324.08	1173.41	1043.45	1080.67	755.04	997.5	1170.54	1239.7	771.29	1209.2	915.16	1183.65	1178.15	944.61	891.99	1026.16	1125.09	1053.05	-0.0954738	0.433576	0.933759
ENSG00000059122.12	protein_coding	FLYWCH1	chr16:2961938-3001209	1295.78	1328.45	1487.45	1710.23	1610.45	1739.75	1893.91	1699.59	1843.39	1694.44	1753.75	1302.11	1356.86	1798.38	1444.14	1774.71	1597.96	1674.23	1570.18	1623.22	1596.68	-0.0237899	0.78268	0.978457
ENSG00000059145.14	protein_coding	UNKL	chr16:1413206-1464752	857.87	717.62	960.71	793.25	1006.78	870.87	951.95	849.79	835.91	952	810.5	951.89	865	894.2	1103.81	785.1	797.98	958.84	912.36	871.64	903.168	0.0512629	0.493351	0.93898
ENSG00000059377.11	protein_coding	TBXAS1	chr7:139476850-139720125	11.97	18.96	36.91	18.96	14.97	24.94	23.95	54.86	36.91	23.95	33.94	22.95	17.96	38.92	30.94	26.93	31.92	16.96	20.96	26.936	26.5433	-0.0211863	0.937554	0.992531
ENSG00000059378.8	protein_coding	PARP12	chr7:139723544-139763521	23.94	39.92	65.84	24.95	4.99	33.92	49.89	119.69	26.93	41.91	39.93	45.9	18.96	11.98	20.96	24.94	43.89	27.94	34.94	43.3414	31.133	-0.477302	0.224558	0.927571
ENSG00000059573.4	protein_coding	ALDH18A1	chr10:97365696-97416463	2860.9	2961.33	3260.22	3042.29	2206.14	3169.26	2718.14	2640.15	3222.94	2894.91	3259.96	3507.22	3101.82	3013.94	3297.46	3154.38	4006.86	2216.01	2528.46	2897.93	3098.1	0.0963631	0.333171	0.928028
ENSG00000059588.5	protein_coding	TARBP1	chr1:234527059-234614849	2682.34	2661.9	2175.81	1829.97	2796.84	2476.95	2038.6	1981.85	3120.2	2735.25	2841.74	2331.82	2855.39	2748.47	4691.7	3779.87	3653.76	2819.65	2591.35	2418.27	3104.9	0.36057	0.00723805	0.619156
ENSG00000059691.7	protein_coding	PET112	chr4:152591656-152682175	435.92	412.21	385.08	428.06	427.06	434.94	384.17	515.66	352.12	424.11	437.19	405.1	357.17	454.09	386.23	339.18	345.13	388.13	431.23	419.468	396.755	-0.0803118	0.29715	0.928028
ENSG00000059728.6	protein_coding	MXD1	chr2:70124820-70170077	693.28	328.37	494.82	625.62	576.73	722.24	546.82	834.83	542.64	528.89	509.06	439.03	515.81	643.71	491.03	455.9	507.72	696.43	696.75	596.15	548.43	-0.120367	0.405133	0.930443
ENSG00000059758.3	protein_coding	CDK17	chr12:96672039-96794338	2759.15	2712.8	2786.35	2747.94	1194.37	2638.55	2548.5	3094.96	2725.18	2284.2	2446.47	4632.72	2815.48	2437.1	1796.44	3165.35	3255.76	2864.54	2614.31	2578.65	2831.24	0.134819	0.420926	0.931633
ENSG00000059769.15	protein_coding	DNAJC25	chr9:114393632-114432508	325.19	341.35	461.9	362.2	409.1	309.24	332.28	303.21	342.14	334.3	341.37	378.16	340.21	369.26	589.83	408.01	447.87	327.26	304.45	354.069	384.072	0.117348	0.331185	0.928028
ENSG00000059804.11	protein_coding	SLC2A3	chr12:8071826-8088871	1505.26	1293.52	972.68	1468.76	960.88	1501.33	1258.29	1928.99	2156.61	834.25	1203.77	1482.71	1347.88	1332.32	2244.55	1337.77	2366.01	867.05	1652.03	1449.59	1466.83	0.0170594	0.932314	0.992
ENSG00000059915.12	protein_coding	PSD	chr10:104162376-104181296	1229.95	1162.77	1339.8	1156.45	1188.38	1340.72	1417.94	1874.13	1516.21	1092.7	1036.08	1256.21	1313.96	1319.35	570.87	959.68	947.6	1588.42	1716.92	1358.48	1180.18	-0.202992	0.207095	0.927571
ENSG00000060069.12	protein_coding	CTDP1	chr18:77439801-77514510	708.24	674.71	668.41	634.6	736.38	820	893.07	819.87	726.18	786.35	960.22	770.29	740.29	798.39	873.27	641.45	730.15	730.35	802.56	742.384	783.333	0.0774591	0.329343	0.928028
ENSG00000060138.8	protein_coding	YBX3	chr12:10851683-10875911	920.71	1347.42	993.63	956.89	294.35	1140.21	856.15	678.24	1551.12	1079.73	2081.15	1123.51	961.77	868.25	1385.25	1199.1	1790.47	690.44	700.74	970.97	1188.04	0.291088	0.253251	0.927571
ENSG00000060237.12	protein_coding	WNK1	chr12:861759-1020618	6820.07	7227.15	6449.61	7516.43	6289.14	8217.92	7665.46	6878.14	6592.51	7281.69	8131.94	7684.94	7260.2	6891.14	10128.9	7620.59	8334.92	7307.53	7257.97	7072.94	7789.98	0.139311	0.0542022	0.927571
ENSG00000060339.9	protein_coding	CCAR1	chr10:70480769-70552134	3588.09	3776.76	3443.78	3737.76	3740.76	3588.23	4311.7	2748.86	3502.24	3985.62	3800.96	4244.58	3885.01	3436.09	4097.87	3663.15	3579.94	3750.55	3279.11	3604.24	3772.29	0.0657439	0.347835	0.928477
ENSG00000060491.11	protein_coding	OGFR	chr20:61436187-61445352	1151.14	1189.72	1575.24	976.85	1088.6	1266.9	1499.76	1612.81	1330.67	1316.23	1312.57	1291.13	1361.85	1343.3	1003.01	1077.4	1381.51	1473.68	1357.56	1299.08	1291.82	-0.00807898	0.935627	0.992416
ENSG00000060642.6	protein_coding	PIGV	chr1:27113963-27124889	272.32	216.58	270.36	248.45	226.5	236.42	288.38	256.33	293.27	198.58	207.62	229.49	228.47	242.51	283.44	273.34	270.32	248.44	278.5	256.513	246.071	-0.0599602	0.481784	0.938305
ENSG00000060656.15	protein_coding	PTPRU	chr1:29563028-29653325	848.89	1360.39	1069.45	870.08	502.89	439.93	1248.31	1311.59	1021.45	1059.77	1068.02	1530.6	771.22	1338.31	1863.31	3187.3	1927.12	623.59	866.44	963.664	1423.57	0.56291	0.0466672	0.917176
ENSG00000060688.8	protein_coding	SNRNP40	chr1:31732417-31769662	1065.36	960.16	1041.52	1029.73	1031.73	1119.27	930.99	952.53	936.66	1123.64	1232.72	931.93	1036.6	1149.69	1235.55	1001.58	883.76	821.15	910.37	1007.55	1032.7	0.0355714	0.657735	0.960431
ENSG00000060709.9	protein_coding	RIMBP2	chr12:130880682-131200826	1138.17	539.97	1075.43	1056.67	962.88	1074.38	1285.23	1879.12	978.55	482.98	500.07	647.56	1632.22	1396.19	583.84	1368.69	773.04	1054.62	2031.35	1110.04	1047.06	-0.0842739	0.757603	0.974665
ENSG00000060718.14	protein_coding	COL11A1	chr1:103342023-103574052	12904	18672.2	20076.1	16873.8	27237	768.12	13792.2	10386	16101.7	14250	8557.16	17191.8	17211.2	12557.7	13622	23022.4	33328.7	10847.6	8735.32	15201.2	15932.4	0.0677733	0.856037	0.984724
ENSG00000060749.10	protein_coding	QSER1	chr11:32914724-33014862	3133.22	2948.35	2559.89	3582.1	2397.72	3091.45	2693.19	2333.94	2467.83	2227.32	2932.57	2461.54	3123.77	2913.14	3064.92	3264.12	3067.24	2958.33	3107.42	2800.85	2912.04	0.0561618	0.53603	0.945525
ENSG00000060762.14	protein_coding	MPC1	chr6:166778407-166796486	386.04	498.05	430.97	424.07	566.75	313.23	337.27	320.17	391.02	372.22	330.39	250.44	390.1	305.39	203.6	391.06	365.08	457.97	316.43	407.508	338.266	-0.26867	0.065397	0.927571
ENSG00000060971.13	protein_coding	ACAA1	chr3:38144620-38178733	790.04	895.28	936.77	653.56	978.84	668.37	888.08	982.45	760.1	794.33	755.6	879.05	874.98	782.43	534.94	770.14	1002.46	989.77	673.79	839.277	805.748	-0.0588169	0.609656	0.956593
ENSG00000060982.10	protein_coding	BCAT1	chr12:24964295-25102393	3601.06	2840.56	3047.73	3918.36	1770.1	3390.72	2871.8	2179.34	4424.93	2788.14	3328.84	2640.14	3215.56	3131.7	5588.92	4047.22	6148.45	1999.49	2783.01	3116.07	3567.15	0.195044	0.342563	0.928271
ENSG00000061273.13	protein_coding	HDAC7	chr12:48176505-48226915	2297.3	1982.2	2922.03	1724.2	2359.8	2408.12	2545.51	2332.94	2540.65	2587.56	2966.51	3242.8	2803.51	2675.62	3731.6	2587.75	2801.91	2204.03	1965.47	2345.86	2756.68	0.232813	0.039717	0.903023
ENSG00000061337.11	protein_coding	LZTS1	chr8:20103676-20161474	1577.08	1431.26	1018.57	2310.91	1524.64	2507.87	2976.58	2516.47	1520.2	1617.6	1912.46	1040.69	1754.94	1727.53	172.66	1286.89	1027.4	1566.47	2035.35	1931.51	1414.2	-0.449744	0.131916	0.927571
ENSG00000061455.9	protein_coding	PRDM6	chr5:122424816-122523745	119.7	17.97	64.85	293.35	58.87	43.89	142.69	13.96	33.92	68.86	50.91	99.78	94.78	26.95	14.97	106.74	97.75	63.86	67.88	87.689	69.2465	-0.340654	0.471718	0.938305
ENSG00000061656.5	protein_coding	SPAG4	chr20:34203814-34208971	98.75	147.72	137.67	57.87	19.96	42.9	85.81	85.78	90.77	81.83	137.74	119.73	106.75	100.8	150.7	181.56	208.47	44.9	52.91	85.248	118.54	0.475632	0.148025	0.927571
ENSG00000061676.9	protein_coding	NCKAP1	chr2:183789605-183903586	6343.25	6455.63	6067.53	6179.38	6061.64	6577.93	6037.97	6773.41	6050.86	6408.53	6154.61	5577.62	5503.27	6595.73	6312.48	6304.77	6049.7	6913.42	7153.16	6283.07	6297.33	0.00327076	0.947175	0.993847
ENSG00000061794.8	protein_coding	MRPS35	chr12:27863706-27909228	842.91	799.47	910.83	1037.71	902.01	826.98	846.17	914.63	776.06	889.13	1013.12	743.35	816.11	860.27	828.36	844.96	771.05	827.14	883.41	872.974	847.69	-0.0424014	0.507067	0.941092
ENSG00000061918.8	protein_coding	GUCY1B3	chr4:156680144-156728743	517.71	467.1	540.71	617.64	452	590.56	591.72	802.92	670.32	498.95	489.09	588.69	449.96	749.49	559.89	572.62	410.96	492.89	626.87	583.41	543.942	-0.101057	0.406787	0.930655
ENSG00000061936.5	protein_coding	SFSWAP	chr12:132195626-132284282	2381.09	2321.55	2517	2164.23	2825.77	2233.54	2766.03	2271.1	2528.68	2858.99	2568.25	2774.84	2419.4	2572.83	2333.37	2174.75	2209.41	2357.69	2388.71	2445.44	2465.82	0.0119732	0.856442	0.984761
ENSG00000061938.12	protein_coding	TNK2	chr3:195590235-195638816	1706.76	1888.38	2567.87	1418.87	1986.62	2113.84	2747.07	2704.98	2453.86	2224.32	2332.68	2457.55	1817.79	1944.09	1613.8	1579.19	1868.27	2404.58	1799.77	2176.47	2004.2	-0.118963	0.358096	0.930443
ENSG00000061987.10	protein_coding	MON2	chr12:62860597-62991363	2507.77	2477.25	2725.5	2661.13	2588.3	2451.01	2555.49	2023.75	2459.85	2310.14	2554.27	2471.51	2730.68	2521.93	3171.71	3230.2	3107.14	2669.98	2196.06	2494.45	2696.36	0.112293	0.156692	0.927571
ENSG00000062038.9	protein_coding	CDH3	chr16:68670092-68756519	271.33	220.58	290.31	323.29	103.77	292.29	264.43	378.02	417.95	322.32	413.23	500.89	308.29	410.17	394.22	625.49	397	213.52	337.39	284.662	392.252	0.462532	0.0295	0.866619
ENSG00000062194.11	protein_coding	GPBP1	chr5:56469775-56560506	3937.23	3483.33	4003.45	3847.52	3647.96	3908.45	3955.47	3591.67	3676.8	4160.25	3928.73	3568.08	3896.98	3859.24	4439.2	4084.13	4015.84	3847.33	3797.18	3783.54	3959.7	0.0656526	0.112592	0.927571
ENSG00000062282.10	protein_coding	DGAT2	chr11:75470557-75512579	87.78	104.8	215.49	112.75	99.78	63.84	101.78	131.66	133.67	107.77	140.74	151.66	161.63	98.8	126.75	202.51	155.61	94.79	67.88	116.839	130.813	0.162994	0.450659	0.934794
ENSG00000062370.12	protein_coding	ZNF112	chr19:44830708-44871377	421.95	481.08	387.08	480.94	505.89	414.99	510.9	444.85	389.03	452.05	410.24	442.02	470.91	382.23	302.4	451.91	457.84	575.7	446.2	448.521	439.15	-0.0304604	0.754347	0.973563
ENSG00000062485.14	protein_coding	CS	chr12:56665483-56694176	5029.51	3843.64	3717.13	4103.95	4461.17	5036.7	3731.95	5093.77	4608.47	4731.05	4903.92	4030.06	4112.48	5240.46	5216.66	4418.33	3882.18	4160.62	4588.76	4402.92	4528.45	0.0405569	0.625913	0.957705
ENSG00000062582.9	protein_coding	MRPS24	chr7:43906157-43909492	493.77	396.24	577.62	515.86	561.76	553.65	520.88	551.57	523.69	585.77	630.83	400.11	566.69	518.96	433.14	429.96	451.86	492.89	457.18	521.671	496.739	-0.0706549	0.451501	0.934794
ENSG00000062598.13	protein_coding	ELMO2	chr20:44994688-45061704	2527.72	2444.32	2614.76	2453.59	2679.1	2226.56	2311.01	2855.59	2680.3	2687.35	2450.46	2954.44	2562.07	2598.77	2273.49	2966.83	2620.37	2675.97	2334.81	2532.55	2612.46	0.0448171	0.457352	0.934996
ENSG00000062650.13	protein_coding	WAPAL	chr10:88195013-88281572	2128.72	2094.99	2030.16	2316.89	2096.38	2213.59	2248.15	2013.77	1929.17	2076.63	2255.82	2017.52	2113.11	2238.5	2596.85	2428.13	2151.56	2032.42	1929.54	2119.09	2184.01	0.0435331	0.442061	0.934393
ENSG00000062716.6	protein_coding	VMP1	chr17:57784553-57919616	1455.39	1628.88	1421.61	1507.68	1208.34	1372.65	1284.23	1618.8	1492.27	1432.99	1423.36	1643.35	1400.76	1328.33	1417.19	1493.39	2213.4	1569.46	1555.21	1443.31	1547.74	0.100782	0.260322	0.927571
ENSG00000062725.5	protein_coding	APPBP2	chr17:58520520-58603580	3332.73	3170.92	2809.3	3024.33	3053.27	3091.45	3032.46	2977.27	2813.96	2852	2802.81	3236.82	2931.22	2942.08	3166.72	3433.71	3377.46	3352.45	3016.59	3033.97	3111.18	0.0362592	0.456333	0.934823
ENSG00000062822.8	protein_coding	POLD1	chr19:50887461-50921273	650.39	1220.66	1066.46	791.26	818.2	1232.99	1009.82	825.86	1137.16	1145.59	1210.76	609.65	1143.35	804.38	1151.72	847.95	863.81	657.52	839.49	972.531	927.423	-0.0685165	0.655405	0.959909
ENSG00000063046.13	protein_coding	EIF4B	chr12:53399942-53435993	8071.96	6024.46	7444.24	6490.69	7074.41	9253.39	6148.74	7200.31	8885.77	9375.29	9857.75	7257.89	7717.14	6886.15	10932.3	9064.1	9120.93	8089.77	5798.59	7399.33	8409.99	0.18471	0.112485	0.927571
ENSG00000063127.11	protein_coding	SLC6A16	chr19:49792895-49828482	356.12	168.68	327.22	167.63	333.27	281.31	216.53	168.56	185.54	256.46	267.5	208.54	183.58	532.93	593.82	255.38	217.45	173.61	237.57	244.984	292.684	0.256661	0.308182	0.928028
ENSG00000063169.6	protein_coding	GLTSCR1	chr19:48111453-48206533	898.77	832.4	1045.51	827.18	1058.67	1169.14	1228.35	879.72	1084.29	1040.81	1037.08	958.87	990.71	993	1070.88	766.15	832.89	1096.53	910.37	1002.67	969.729	-0.0481922	0.596706	0.953665
ENSG00000063176.11	protein_coding	SPHK2	chr19:49122548-49133974	804	874.32	748.22	690.48	874.07	722.24	1102.62	577.5	713.22	752.42	828.47	835.15	679.43	760.47	692.63	641.45	691.25	909.95	761.63	789.63	755.284	-0.0641574	0.535175	0.945377
ENSG00000063177.8	protein_coding	RPL18	chr19:49118585-49122793	9717.88	7488.65	11456.7	9308.48	11290.1	10840.5	8773.07	11202.9	11257.8	10432.1	12556.8	9917.99	9977.91	11171.5	13529.2	9474.11	10224.1	8996.73	8258.18	10148.5	10453.9	0.0427747	0.67031	0.960635
ENSG00000063180.4	protein_coding	CA11	chr19:49141199-49149569	1105.26	854.36	1369.73	914.98	1216.32	1042.45	1268.26	1046.28	1212.97	1229.42	1190.8	1686.26	1357.86	1095.8	1111.8	1017.54	894.74	1150.41	835.5	1114.51	1157.01	0.0539879	0.659551	0.960431
ENSG00000063241.3	protein_coding	ISOC2	chr19:55964352-55973710	380.06	520	559.66	348.23	398.12	411	435.06	425.89	546.63	416.13	543.99	625.61	507.82	478.04	490.03	465.87	439.89	429.03	423.24	447.185	481.966	0.108059	0.29926	0.928028
ENSG00000063244.8	protein_coding	U2AF2	chr19:56165512-56186081	4199.57	4318.72	5024.02	5427.04	4966.06	5420.76	5389.37	4444.46	4382.04	5331.79	5692.46	4066.97	5098.2	4857.23	4461.15	3994.35	4120.58	4642.54	4647.66	4841.34	4691.29	-0.0454198	0.566719	0.946612
ENSG00000063245.10	protein_coding	EPN1	chr19:56186592-56221224	2707.28	2652.92	2877.14	2753.93	2847.72	2907.9	2906.73	2985.25	2956.6	2778.16	3091.28	2804.78	2799.52	2662.64	2547.95	2540.86	2630.35	3108	2861.86	2843.94	2782.54	-0.0314892	0.477043	0.938305
ENSG00000063322.9	protein_coding	MED29	chr19:39881943-39891277	1300.77	1557.02	1381.7	1266.21	1426.86	1245.96	1165.49	1448.24	1304.74	1282.3	1401.41	1477.72	1461.62	1332.32	1420.18	1415.58	1452.33	1591.41	1434.43	1344.11	1426.93	0.0862651	0.116669	0.927571
ENSG00000063438.12	protein_coding	AHRR	chr5:304291-438406	138.66	292.44	323.23	198.56	97.78	293.28	254.45	249.35	307.23	241.49	166.69	388.14	171.6	196.6	183.64	222.46	440.88	225.49	125.77	239.443	236.278	-0.0191994	0.938418	0.992576
ENSG00000063587.11	protein_coding	ZNF275	chrX:152599613-152618384	1533.19	1735.67	1556.29	1618.43	1179.4	1348.71	1426.92	1372.44	1562.09	1375.11	1414.38	1913.75	1490.55	1444.1	1250.52	1738.8	1806.43	1423.79	1486.33	1481.46	1534.38	0.0506322	0.564955	0.946612
ENSG00000063601.12	protein_coding	MTMR1	chrX:149861435-149933576	1283.81	1129.84	1196.15	1281.18	1233.28	1232.99	1337.12	1210.86	1069.33	1053.78	1106.95	953.88	1327.93	1245.49	1135.75	1129.27	1107.2	1177.35	1515.28	1219.39	1175.29	-0.053148	0.478209	0.938305
ENSG00000063660.4	protein_coding	GPC1	chr2:241375088-241407493	4547.71	2946.35	3463.74	2575.32	3788.65	4004.22	3523.4	5816.9	3124.19	4152.27	4942.85	4053	2841.42	5335.27	3352.35	2688.51	2677.23	4211.51	4599.74	3754.5	3885.42	0.0494493	0.762562	0.976229
ENSG00000063761.11	protein_coding	ADCK1	chr14:78266426-78401355	317.21	272.48	344.18	269.41	313.31	276.32	272.41	288.25	358.1	369.22	309.43	325.28	282.35	306.38	297.41	316.24	309.22	305.31	279.5	301.298	310.033	0.0412346	0.568007	0.946612
ENSG00000063854.8	protein_coding	HAGH	chr16:1845621-1877195	801.01	624.8	680.38	674.51	808.22	896.81	781.31	1132.06	685.29	747.43	699.7	631.6	650.49	828.33	698.61	596.56	534.65	844.1	932.33	787.155	716.381	-0.135921	0.26325	0.927571
ENSG00000063978.11	protein_coding	RNF4	chr4:2463947-2627047	1943.18	2142.89	2119.94	2135.29	1855.91	2011.09	1860.99	2308.01	2025.93	2028.73	2138.04	2267.97	1958.47	2024.93	1937.16	1993.19	2080.74	1958.59	1969.47	2044.8	2035.73	-0.00641778	0.889181	0.985702
ENSG00000064012.17	protein_coding	CASP8	chr2:202098166-202152434	93.77	101.8	105.75	90.8	46.9	7.98	81.82	62.84	88.78	76.84	60.89	228.49	120.72	67.86	49.9	142.66	180.54	74.83	64.88	75.6039	106.762	0.497862	0.167984	0.927571
ENSG00000064042.13	protein_coding	LIMCH1	chr4:41361624-41702061	2371.11	4750.9	4155.09	2962.47	1839.95	5760.93	2177.3	8998.64	3605.98	2680.36	3655.23	6567.42	3980.79	2492.99	3148.76	4778.46	3774.45	3051.12	1499.31	4069.15	3562.89	-0.19168	0.498947	0.939769
ENSG00000064102.10	protein_coding	ASUN	chr12:27058114-27091259	617.47	570.91	653.44	575.73	598.68	547.66	656.58	490.73	595.51	652.63	619.85	584.7	580.66	635.72	610.79	662.4	665.32	544.77	522.06	589.634	607.89	0.0439904	0.489878	0.938305
ENSG00000064115.6	protein_coding	TM7SF3	chr12:27126128-27167367	893.78	1283.54	825.03	1045.69	915.98	952.67	1014.81	1038.3	1222.94	914.08	801.52	1325.06	873.98	876.24	932.15	1263.95	1211.93	1107.5	895.39	1021.42	1020.18	-0.00174928	0.987649	0.998026
ENSG00000064199.2	protein_coding	SPA17	chr11:124543694-124567414	595.52	689.68	442.94	600.68	483.93	463.87	552.81	279.27	443.89	565.81	513.05	421.07	562.7	548.9	439.13	394.05	426.92	554.75	666.8	505.843	509.317	0.0098729	0.944757	0.993592
ENSG00000064225.8	protein_coding	ST3GAL6	chr3:98451080-98540045	146.64	90.83	102.75	94.79	118.74	174.57	125.73	75.8	122.69	127.73	75.86	125.72	110.74	103.79	213.58	74.82	88.78	91.79	124.78	116.949	113.759	-0.0399073	0.839741	0.983047
ENSG00000064300.4	protein_coding	NGFR	chr17:47572655-47592379	1269.85	464.11	1997.24	1106.56	1374.97	2821.11	2809.94	3513.88	1741.64	2416.92	4127.36	1653.33	3011.03	2248.48	2169.7	1361.71	899.72	701.42	1590.15	1899.92	2017.98	0.0869734	0.794835	0.979092
ENSG00000064309.10	protein_coding	CDON	chr11:125825691-125933230	5837.51	7374.87	9909.36	6896.8	5341.23	7315.13	7653.49	3943.76	8851.86	8283.58	8037.12	5337.15	8509.31	4988.97	4659.76	8166.27	9090.01	5628.32	5893.42	7013.78	6859.39	-0.0321112	0.850306	0.983787
ENSG00000064313.7	protein_coding	TAF2	chr8:120743015-120845103	1660.88	1470.18	1508.4	1622.42	1470.76	1663.94	1616.51	1506.09	1426.43	1640.55	1598.04	1639.36	1610.27	1653.67	1806.42	1686.93	1815.41	1446.74	1539.24	1549.51	1643.66	0.0851001	0.076437	0.927571
ENSG00000064393.11	protein_coding	HIPK2	chr7:139246316-139477577	6453.98	5690.1	4841.45	6747.12	5541.79	9059.87	7726.33	11279.7	6395	6824.65	6158.6	5325.18	6019.07	7156.61	4282.51	6035.42	6153.43	7486.13	7931.76	7081.71	6337.34	-0.16022	0.279029	0.927823
ENSG00000064419.9	protein_coding	TNPO3	chr7:128594948-128695198	2029.96	2128.92	1939.37	2077.42	1984.63	2089.89	1906.89	2020.75	1951.12	1742.34	1916.45	1815.97	1978.42	2062.85	2178.68	2033.09	1783.49	1941.62	2135.17	2014.33	1958.81	-0.0403228	0.378428	0.930443
ENSG00000064489.17	protein_coding	MEF2BNB-MEF2B	chr19:19256376-19302967	92.77	160.69	75.82	46.9	108.76	109.73	92.8	131.66	112.72	115.76	121.77	216.52	97.77	155.69	139.72	101.75	124.68	101.77	117.79	103.538	129.323	0.320815	0.101348	0.927571
ENSG00000064490.8	protein_coding	RFXANK	chr19:19303008-19312678	653.38	725.61	736.24	610.65	713.43	710.26	641.62	717.14	772.07	715.5	1066.03	769.29	704.37	801.39	1083.85	768.14	801.97	677.47	627.87	697.822	801.589	0.200002	0.0452511	0.911227
ENSG00000064545.10	protein_coding	TMEM161A	chr19:19229978-19249322	498.76	647.76	645.46	468.97	547.79	732.21	579.75	525.64	642.39	621.69	716.67	557.76	631.54	567.86	781.45	537.7	627.41	538.79	526.06	587.637	610.693	0.0555234	0.568243	0.946612
ENSG00000064547.9	protein_coding	LPAR2	chr19:19734477-19739739	1593.05	1310.49	1864.55	1045.69	1947.71	1932.28	1855	2363.86	1918.2	2015.76	1835.6	1320.07	1777.89	2054.87	1540.94	1256.96	1425.39	1946.61	1879.63	1758.98	1705.37	-0.0446528	0.747278	0.973563
ENSG00000064601.12	protein_coding	CTSA	chr20:44518783-44527459	1025.45	1642.85	1506.41	1067.65	1278.18	917.76	1131.56	1110.12	1222.94	1133.62	963.22	1940.69	1159.32	978.03	885.24	1066.42	1446.34	1386.87	911.36	1211.44	1187.11	-0.0292607	0.845299	0.98342
ENSG00000064607.12	protein_coding	SUGP2	chr19:19101697-19144832	6206.59	6602.35	6170.28	5763.29	6387.92	7640.33	7537.74	6777.4	7253.86	7215.83	7157.75	6321.97	7158.43	7073.77	7411.31	6550.18	6452.68	6996.23	7642.28	6704.42	6998.04	0.0618392	0.286218	0.928028
ENSG00000064651.9	protein_coding	SLC12A2	chr5:127419458-127525380	1057.38	726.61	940.76	824.18	989.82	1169.14	1062.71	847.8	724.19	944.02	885.36	1285.15	1112.43	1479.03	2268.5	1178.15	1289.74	931.9	1156.92	926.953	1253.12	0.434955	0.0062653	0.587718
ENSG00000064652.6	protein_coding	SNX24	chr5:122179134-122365049	476.82	424.19	436.96	615.64	392.14	300.27	474.98	306.2	340.15	388.18	385.29	698.45	432	428.14	503	458.89	432.9	427.04	479.14	418.593	463.304	0.14641	0.293703	0.928028
ENSG00000064655.14	protein_coding	EYA2	chr20:45523263-45817492	238.41	104.8	235.44	266.41	178.61	454.89	444.04	564.53	78.8	273.43	801.52	104.77	247.43	296.4	316.37	179.57	37.9	46.89	169.7	285.104	247.397	-0.204657	0.654013	0.959626
ENSG00000064666.10	protein_coding	CNN2	chr19:1026298-1039068	3619.02	4878.65	5141.73	4279.57	7398.69	2906.9	3988.4	3954.73	5339.64	4045.49	4909.91	3698.79	4568.43	3586.79	4535.01	7038	4248.25	4238.45	2391.71	4611.93	4326.08	-0.0923081	0.599803	0.953665
ENSG00000064687.8	protein_coding	ABCA7	chr19:1040102-1065571	1115.23	1282.54	1192.16	609.66	1239.27	1162.16	2239.17	1340.52	1368.58	1399.06	1039.08	1897.79	1212.19	1231.52	1351.32	1391.64	1195.97	1562.48	1495.32	1283.25	1377.64	0.10239	0.542034	0.946612
ENSG00000064692.14	protein_coding	SNCAIP	chr5:121647049-121799914	1405.51	1118.86	1665.03	1774.09	1823.98	1541.23	1337.12	1686.62	1598	1407.04	1297.6	2650.12	1913.57	1130.73	1089.84	1146.23	1436.37	1485.65	932.33	1550.05	1448.95	-0.0973086	0.557433	0.946612
ENSG00000064703.7	protein_coding	DDX20	chr1:112297867-112310638	774.08	942.19	822.04	1014.76	952.9	721.24	923.01	771	761.1	802.31	893.35	902	967.76	802.39	691.63	923.77	812.94	774.26	729.69	853.591	830.009	-0.0404174	0.62026	0.957705
ENSG00000064726.5	protein_coding	BTBD1	chr15:83685174-83736106	1849.41	1986.19	2047.12	2073.43	1867.88	1964.2	1766.19	2406.75	1828.43	1766.29	2000.3	1909.76	1872.67	1744.49	1953.13	1861.5	1984.98	1784.98	1708.93	1976.62	1858.7	-0.0887416	0.113563	0.927571
ENSG00000064763.5	protein_coding	FAR2	chr12:29302036-29493913	80.8	124.76	99.76	65.85	27.94	60.85	79.83	94.75	54.86	59.87	71.87	115.74	80.81	56.89	89.82	122.7	154.61	57.87	67.88	76.6013	87.8065	0.196959	0.431553	0.933759
ENSG00000064932.11	protein_coding	SBNO2	chr19:1107636-1174282	631.43	628.8	609.55	491.92	554.78	872.87	831.21	790.95	806.98	810.3	912.31	964.86	638.52	696.6	1113.79	626.49	854.84	702.42	714.72	690.941	803.484	0.217706	0.0991448	0.927571
ENSG00000064933.12	protein_coding	PMS1	chr2:190649107-190742355	880.81	927.22	914.82	845.14	872.08	810.02	894.07	699.18	791.02	853.21	902.33	804.22	916.88	797.4	1002.01	957.69	924.66	801.19	777.6	848.263	873.718	0.0426567	0.507727	0.941092
ENSG00000064961.14	protein_coding	HMG20B	chr19:3572775-3579086	1503.27	1718.71	1922.41	1379.96	2177.2	1580.14	1643.45	1365.45	1829.42	1625.58	1837.6	1667.3	1846.73	1742.5	1733.56	1482.42	1302.7	1905.71	1419.45	1680	1656.35	-0.0204517	0.831719	0.983047
ENSG00000064989.8	protein_coding	CALCRL	chr2:188207856-188313187	334.17	251.52	756.2	331.27	287.37	221.46	254.45	133.65	336.16	285.4	252.53	190.58	321.26	280.44	322.36	272.34	281.29	264.4	196.65	322.916	266.724	-0.275808	0.225344	0.927571
ENSG00000064995.12	protein_coding	TAF11	chr6:34845555-34855866	1032.44	984.11	1029.54	1004.78	1063.66	960.65	995.85	956.52	948.63	984.93	1082	1079.6	927.85	1028.93	1236.55	1054.45	933.64	978.79	898.39	997.354	1020.51	0.0331179	0.55322	0.946612
ENSG00000064999.12	protein_coding	ANKS1A	chr6:34857042-35059179	3769.64	2524.16	2578.85	3026.33	3227.89	4187.77	3457.54	8434.1	3152.12	3745.13	3932.72	3131.05	2744.65	4570.81	2086.86	3344.92	2840.81	3794.45	4512.9	3817.6	3470.43	-0.137551	0.505003	0.941092
ENSG00000065000.11	protein_coding	AP3D1	chr19:2100988-2164464	5341.74	5860.77	5958.79	5283.35	5586.69	5519.52	5354.45	6388.41	6017.95	5709	6055.79	6527.51	5397.51	5588.76	5229.63	5189.46	5984.86	5808.91	5163.73	5701.3	5665.52	-0.00908232	0.863025	0.984897
ENSG00000065029.10	protein_coding	ZNF76	chr6:35226686-35263762	1246.9	995.09	1305.88	917.98	1267.21	1048.44	1051.73	1230.8	1209.97	1333.2	1168.84	1313.09	1167.3	1257.47	1067.88	1059.44	993.49	1269.14	1006.19	1141.56	1163.6	0.0275963	0.737105	0.97202
ENSG00000065054.9	protein_coding	SLC9A3R2	chr16:2075357-2089027	335.17	452.13	433.96	305.33	620.63	426.96	400.14	663.28	479.8	381.2	447.17	378.16	424.02	303.39	421.16	483.83	412.96	443	356.36	457.489	405.125	-0.175367	0.194104	0.927571
ENSG00000065057.3	protein_coding	NTHL1	chr16:2089816-2097867	196.51	299.43	277.34	246.46	215.53	291.29	257.44	293.24	278.3	271.43	278.48	236.48	261.4	234.53	219.56	236.43	186.53	197.55	249.55	261.726	237.194	-0.141989	0.144973	0.927571
ENSG00000065060.12	protein_coding	UHRF1BP1	chr6:34759857-34850915	1276.83	1270.57	1131.3	1271.2	1049.69	1607.07	1213.38	1664.68	1369.57	1297.27	1476.27	1184.37	1171.29	1501.98	1689.65	1344.75	1413.42	1397.85	1543.23	1317.14	1402.01	0.0900828	0.330963	0.928028
ENSG00000065135.7	protein_coding	GNAI3	chr1:110091233-110136975	3777.62	3855.61	3870.77	4299.52	3671.91	3467.53	3877.64	3492.93	3489.27	3746.12	3767.03	3700.79	3726.38	3495.97	3199.66	3983.38	3372.47	3866.29	3811.16	3755.87	3666.92	-0.0345757	0.49076	0.938467
ENSG00000065150.14	protein_coding	IPO5	chr13:98605912-98676551	8293.41	8247.2	9803.61	9210.69	6543.58	10900.4	8840.93	5914.64	9349.61	9890.21	14734.7	7037.38	9401.24	8613.67	11506.2	8788.77	8114.47	5411.8	7385.74	8567.12	9088.42	0.0852198	0.588588	0.952101
ENSG00000065154.7	protein_coding	OAT	chr10:126085872-126107545	1441.42	1820.51	1945.36	1468.76	1351.02	1111.29	1076.68	1601.84	1677.8	1350.16	1447.32	1470.74	1624.24	1584.81	1393.24	1963.26	1959.04	1538.53	1645.05	1499.41	1597.64	0.0915473	0.421668	0.931633
ENSG00000065183.10	protein_coding	WDR3	chr1:118472343-118503049	1177.08	1042	1176.19	1157.45	1171.42	973.62	1097.63	1149.02	1013.47	1269.33	1179.82	977.83	1173.28	1017.95	949.12	1276.92	1161.06	963.83	1014.18	1106.43	1098.33	-0.0105992	0.879809	0.985702
ENSG00000065243.14	protein_coding	PKN2	chr1:89149905-89301938	1861.38	2100.97	2057.09	2070.44	2043.5	1928.29	2285.07	1556.96	1875.31	2110.56	2012.27	2232.05	2082.18	2007.96	2481.08	2345.33	2343.07	1882.76	1739.88	1975.44	2123.71	0.104412	0.168812	0.927571
ENSG00000065268.6	protein_coding	WDR18	chr19:983174-994569	762.11	844.38	830.02	797.24	820.19	1061.41	847.17	687.22	929.67	975.95	1105.95	790.25	796.16	838.31	915.19	733.23	622.43	1004.74	827.51	842.157	860.971	0.0318749	0.754107	0.973563
ENSG00000065308.4	protein_coding	TRAM2	chr6:52362200-52441713	1608.01	2183.82	2358.37	2218.11	1757.13	1907.34	1870.96	1590.87	2474.81	2113.56	1733.79	1475.72	2249.79	1358.27	1397.23	2522.91	3141.05	1518.58	2027.36	1996.6	1953.83	-0.0312447	0.840453	0.983047
ENSG00000065320.4	protein_coding	NTN1	chr17:8924859-9147317	114.72	1250.6	331.21	79.82	354.22	490.8	295.36	2693.01	477.8	129.73	647.8	221.51	369.15	340.32	206.59	482.83	458.84	351.21	858.46	676.394	406.643	-0.734102	0.141701	0.927571
ENSG00000065328.12	protein_coding	MCM10	chr10:13203554-13253104	356.12	722.62	464.89	675.51	369.19	616.49	558.79	286.26	462.84	597.74	606.88	267.41	633.53	344.31	360.29	460.89	367.07	295.33	412.26	501.412	434.571	-0.206406	0.303774	0.928028
ENSG00000065357.15	protein_coding	DGKA	chr12:56321103-56347811	768.09	990.1	1105.36	745.36	872.08	469.85	694.5	712.15	857.85	814.29	630.83	1438.81	960.78	660.67	756.5	1035.5	1116.18	609.63	478.14	801.706	850.132	0.0846134	0.656761	0.960431
ENSG00000065413.12	protein_coding	ANKRD44	chr2:197831741-198175897	422.95	622.81	495.82	549.79	868.09	258.37	380.18	557.55	448.88	439.08	320.41	914.97	702.37	300.4	227.55	655.42	389.02	544.77	286.49	511.603	478.046	-0.0978743	0.701601	0.964403
ENSG00000065427.10	protein_coding	KARS	chr16:75661622-75682541	2743.19	2360.48	2400.27	2669.12	2452.59	2757.26	2468.67	3239.59	2471.82	2631.47	3243	2278.94	2487.24	2741.49	2448.15	2597.72	2393.94	2384.63	2475.56	2618.11	2568.21	-0.027761	0.700247	0.964403
ENSG00000065457.6	protein_coding	ADAT1	chr16:75630879-75657198	895.78	790.49	619.52	774.29	677.51	747.17	888.08	755.04	691.27	609.72	600.89	816.19	926.86	743.5	426.16	825.01	690.25	708.4	861.45	759.906	720.843	-0.0761362	0.531634	0.945377
ENSG00000065485.13	protein_coding	PDIA5	chr3:122785909-122944074	685.3	929.22	890.87	871.08	498.9	589.56	647.6	724.12	896.76	801.32	710.68	1183.37	715.34	655.68	973.07	985.62	1219.91	552.75	789.58	748.157	858.734	0.19887	0.208543	0.927571
ENSG00000065491.8	protein_coding	TBC1D22B	chr6:37225548-37300746	726.2	747.57	711.3	662.54	487.92	663.38	701.49	613.41	788.03	640.65	834.46	953.88	674.44	687.62	581.85	955.69	732.15	787.23	599.92	677.982	744.788	0.135584	0.218943	0.927571
ENSG00000065518.7	protein_coding	NDUFB4	chr3:120315156-120321347	1161.12	1033.02	1098.38	1086.6	1179.4	1284.86	1150.52	1054.26	1211.97	1232.41	1163.85	1078.61	1116.42	1160.67	1465.1	1032.51	912.69	1085.55	1213.82	1140.01	1146.16	0.00775707	0.916026	0.988954
ENSG00000065526.6	protein_coding	SPEN	chr1:16174359-16266955	5166.17	4416.54	5028.01	6238.25	5826.16	7400.92	6863.19	6229.83	6301.24	6672.97	5951.98	4880.17	5776.63	5586.76	5293.5	5252.31	4992.37	6871.52	6562.22	5941.14	5784.04	-0.0386624	0.692074	0.964403
ENSG00000065534.14	protein_coding	MYLK	chr3:123328896-123603178	455.87	1052.98	447.93	584.71	316.3	316.23	455.02	218.43	461.84	514.92	510.06	256.43	442.97	489.02	761.49	883.86	661.33	274.38	1034.14	478.813	582.86	0.283687	0.317449	0.928028
ENSG00000065548.13	protein_coding	ZC3H15	chr2:187350883-187374090	1700.78	1615.9	1861.56	1808.01	1909.79	1585.13	1788.14	1671.66	1754.61	2002.79	1770.72	1718.19	1738.98	1503.97	1570.89	1709.87	1791.47	1713.14	1490.33	1743.95	1701.03	-0.0359504	0.52765	0.944767
ENSG00000065559.10	protein_coding	MAP2K4	chr17:11924141-12047147	1782.57	1867.42	1650.06	1746.15	1807.02	1582.13	1751.22	1946.95	1472.32	1649.53	1459.3	1867.85	1653.17	1680.62	1585.86	1861.5	1838.35	1863.8	1682.98	1733.98	1714.3	-0.016473	0.786302	0.978457
ENSG00000065600.8	protein_coding	TMEM206	chr1:212537273-212588243	896.77	775.51	525.75	652.56	758.33	759.15	699.49	797.93	654.36	612.71	707.69	653.55	672.44	678.64	867.28	734.23	589.51	538.79	795.57	724.428	685.04	-0.0806533	0.424617	0.93213
ENSG00000065609.10	protein_coding	SNAP91	chr6:84262599-84419410	1569.1	873.33	864.94	1660.34	1186.39	1557.2	1003.83	2356.88	1259.85	1050.79	941.26	659.54	1080.5	1369.25	273.46	920.78	845.86	1998.5	2303.87	1370.21	1144.38	-0.259828	0.370734	0.930443
ENSG00000065613.9	protein_coding	SLK	chr10:105726959-105788991	1793.55	1892.37	1812.68	1872.87	1710.23	1796.61	1709.31	1603.84	1825.43	1855.1	2182.96	2147.23	2040.28	1767.45	1986.06	2060.02	1796.46	1559.49	1602.12	1779.65	1899.72	0.094187	0.154414	0.927571
ENSG00000065615.8	protein_coding	CYB5R4	chr6:84569362-84673238	381.05	444.15	212.49	412.09	276.39	400.02	424.09	200.48	297.26	287.4	329.39	222.51	376.13	281.43	121.76	213.48	301.24	393.11	409.27	338.669	293.572	-0.206164	0.320944	0.928028
ENSG00000065621.9	protein_coding	GSTO2	chr10:106028631-106059616	37.91	33.93	16.96	25.94	41.91	19.95	14.97	24.94	23.94	31.93	7.99	85.81	49.88	12.97	80.84	68.83	37.9	61.86	53.9	26.7161	49.1928	0.880734	0.0151024	0.793829
ENSG00000065665.16	protein_coding	SEC61A2	chr10:12171636-12211960	1244.91	1294.52	1189.16	1306.12	1213.33	1019.51	1235.34	1120.09	1120.2	996.9	1017.12	906.99	1096.46	1222.54	1015.99	1317.82	1217.92	1358.94	1336.6	1193.69	1148.73	-0.0553871	0.501334	0.940365
ENSG00000065675.10	protein_coding	PRKCQ	chr10:6469105-6622263	101.75	149.71	72.83	143.68	45.9	48.88	133.71	59.84	130.67	100.79	88.84	383.15	118.73	52.89	84.83	172.58	175.56	91.79	43.92	98.5532	131.308	0.413977	0.250637	0.927571
ENSG00000065717.10	protein_coding	TLE2	chr19:2997636-3047633	729.19	890.29	1754.81	605.66	816.2	272.33	687.52	613.41	1201.99	775.37	530.02	2303.89	1090.48	620.75	562.88	1358.72	473.8	845.1	169.7	841.268	873.07	0.0535307	0.883166	0.985702
ENSG00000065802.7	protein_coding	ASB1	chr2:239335383-239360891	1717.74	1925.31	1584.22	1834.95	1496.7	2086.9	1456.86	1852.19	1850.37	1823.17	1744.77	1550.56	1725.01	1875.23	1872.29	1983.21	1885.23	1658.26	2098.23	1756.14	1821.6	0.0527963	0.47545	0.938305
ENSG00000065809.9	protein_coding	FAM107B	chr10:14560556-14816896	2306.27	2225.74	1555.29	2685.08	2148.27	2072.94	1816.08	1562.94	1736.66	1969.86	1969.35	1413.86	2358.54	1856.27	1172.67	2144.82	1493.22	2236.96	2400.69	2012.14	1901.62	-0.0814981	0.563908	0.946612
ENSG00000065882.11	protein_coding	TBC1D1	chr4:37892708-38140796	1572.1	2729.77	1643.08	1529.63	943.92	1815.56	1630.48	929.59	1684.79	1551.74	1933.42	1419.85	1700.07	1756.47	1410.2	1627.07	2355.04	1494.63	1453.39	1608.77	1670.19	0.0540539	0.745543	0.973426
ENSG00000065883.10	protein_coding	CDK13	chr7:39989636-40136733	2377.1	1982.2	2136.9	2306.91	2381.75	2402.13	2568.46	1990.83	2165.58	2299.17	2250.83	2719.96	2268.75	2315.34	2781.48	2351.32	2215.4	2165.12	2020.37	2256.87	2338.78	0.0514267	0.446225	0.934573
ENSG00000065911.7	protein_coding	MTHFD2	chr2:74425689-74444692	1098.27	1468.19	1696.95	2256.03	397.12	850.92	1123.58	1136.05	1602.99	1119.65	1656.93	682.49	1416.72	904.18	1407.21	2302.44	3235.81	886	1306.65	1292.23	1491.81	0.207196	0.479102	0.938305
ENSG00000065923.5	protein_coding	SLC9A7	chrX:46464753-46618490	141.65	286.45	113.73	134.7	127.72	148.64	95.79	239.38	170.57	99.79	115.79	109.76	155.64	171.65	100.8	159.61	259.34	248.44	266.52	162.07	168.735	0.058138	0.812104	0.981938
ENSG00000065970.4	protein_coding	FOXJ2	chr12:8185299-8208099	1098.27	1112.87	1296.91	1187.38	1194.37	1109.29	992.86	1067.23	1169.08	1121.64	1097.97	1188.36	1157.32	1034.92	931.15	1111.32	1102.21	1131.45	951.29	1136.47	1082.76	-0.0698442	0.227776	0.927571
ENSG00000065978.13	protein_coding	YBX1	chr1:43148098-43168020	8688.43	6820.93	7879.2	8926.32	7308.89	10631	6638.68	8282.5	10324.2	9492.04	9797.86	7449.47	8867.48	9856.18	9693.78	8335.86	8926.42	9841.82	9510.93	8388.91	9177.18	0.129569	0.155552	0.927571
ENSG00000065989.11	protein_coding	PDE4A	chr19:10527449-10580305	325.19	329.37	283.32	220.51	177.61	268.34	280.4	516.66	340.15	262.45	329.39	453.99	284.34	223.55	243.52	340.18	324.18	464.95	388.3	304.617	331.485	0.121948	0.502188	0.940431
ENSG00000066027.6	protein_coding	PPP2R5A	chr1:212458879-212535200	198.51	411.21	343.18	303.33	217.52	203.5	268.42	270.3	281.3	301.37	299.45	323.28	280.35	272.45	461.09	637.46	332.16	209.53	287.48	277.475	340.462	0.295136	0.121274	0.927571
ENSG00000066032.14	protein_coding	CTNNA2	chr2:79412357-80875905	4761.18	4764.87	2734.48	6155.43	3522.24	4621.71	3633.16	1765.42	2908.72	2457.83	3099.26	2366.75	3857.07	2403.17	7420.29	2670.55	2596.43	4349.2	6936.55	3874.13	3815.71	-0.0219223	0.932702	0.992
ENSG00000066044.9	protein_coding	ELAVL1	chr19:8023463-8070543	4437.98	3689.93	3733.09	4297.53	3813.6	4407.23	4373.57	4066.44	3707.73	4043.5	4416.82	3543.14	3843.11	4492.96	4279.51	3949.46	3830.31	3841.34	4242.39	4058.57	4048.25	-0.00367019	0.948018	0.994022
ENSG00000066084.8	protein_coding	DIP2B	chr12:50898768-51142450	3601.06	2767.7	2605.78	3596.07	2929.54	3795.73	3628.17	3427.1	2858.85	2903.89	3259.96	2969.41	3253.47	3305.35	2459.12	3121.46	2699.17	3638.8	3665.42	3245.56	3127.61	-0.0534066	0.559604	0.946612
ENSG00000066117.10	protein_coding	SMARCD1	chr12:50478755-50494495	4675.39	3419.45	3479.7	4074.02	4244.65	4692.54	4189.96	4445.46	4102.74	4669.18	4762.18	3724.73	3904.96	5164.61	3924.22	3459.64	3418.35	4033.91	4401.1	4147.1	4146.29	-0.000281665	0.99745	0.999789
ENSG00000066135.8	protein_coding	KDM4A	chr1:44115829-44171186	3087.34	2446.31	2857.18	3104.16	3465.36	2946.8	3308.86	3529.84	2990.52	3133.41	2845.73	3251.78	3002.05	3274.41	2547.95	3340.93	2957.52	3290.58	2853.88	3081.82	3049.83	-0.0150555	0.82834	0.983047
ENSG00000066136.15	protein_coding	NFYC	chr1:41157320-41237275	1400.52	1158.78	1475.48	1486.72	1688.28	1152.19	1330.13	1127.07	1224.94	1527.79	1453.31	1212.31	1451.64	1373.24	1101.82	1320.81	1105.2	1398.85	1264.73	1338.23	1320.97	-0.0187341	0.832649	0.983047
ENSG00000066248.10	protein_coding	NGEF	chr2:233743396-233877982	38.9	76.85	44.89	52.88	41.91	131.68	216.53	51.87	61.85	60.87	88.84	17.96	100.77	16.97	73.85	50.88	78.8	64.85	120.78	79.7069	67.4569	-0.240739	0.528599	0.945301
ENSG00000066279.12	protein_coding	ASPM	chr1:197053258-197115824	2014	3367.55	2653.67	2253.03	2156.25	2592.67	2391.84	749.06	2275.31	2230.31	2678.04	1168.41	2942.19	2196.58	3011.03	2648.6	1536.11	1529.55	2173.1	2272.6	2211.39	-0.039386	0.855927	0.984724
ENSG00000066322.8	protein_coding	ELOVL1	chr1:43829068-43833696	387.04	494.05	548.69	389.14	226.5	293.28	352.24	414.92	382.04	340.28	406.25	566.74	426.01	418.16	411.18	552.66	668.31	331.25	351.37	387.546	447.223	0.206625	0.210238	0.927571
ENSG00000066379.10	protein_coding	ZNRD1	chr6:30026676-30032686	327.19	255.51	286.32	292.36	325.28	390.05	347.25	320.17	278.3	369.22	417.23	310.31	302.3	396.2	375.26	263.36	309.22	241.46	286.49	313.603	327.105	0.0608138	0.582312	0.950103
ENSG00000066422.4	protein_coding	ZBTB11	chr3:101367733-101396339	1147.15	1153.79	1074.44	1305.12	1034.72	1252.94	1243.32	930.58	1060.35	1143.6	978.19	1164.42	1115.42	1105.78	892.23	1129.27	1255.82	1323.02	1083.06	1133.6	1119.08	-0.0186003	0.81081	0.981869
ENSG00000066427.17	protein_coding	ATXN3	chr14:92524896-92572965	876.82	776.51	865.93	960.88	892.03	736.2	938.97	736.09	686.28	783.35	726.65	941.91	739.29	895.2	1044.93	762.16	861.82	893.99	835.5	829.97	848.48	0.0318206	0.703095	0.964403
ENSG00000066455.8	protein_coding	GOLGA5	chr14:93260576-93306308	1227.95	1214.67	1330.83	1432.84	1101.57	1031.48	1131.56	1262.72	1122.19	1156.57	1245.69	1823.95	1259.09	1283.42	1597.83	1450.5	1697.71	1090.54	1143.95	1206.2	1374.92	0.188881	0.0660058	0.927571
ENSG00000066468.16	protein_coding	FGFR2	chr10:123237848-123357972	1426.46	1037.01	3109.58	1398.92	2712.02	1286.86	1818.08	1904.06	1634.91	2136.51	2125.07	2603.22	1527.47	2473.03	9627.91	4682.69	3267.73	1258.16	1430.43	1814.21	3113.22	0.779067	0.0208351	0.827654
ENSG00000066557.5	protein_coding	LRRC40	chr1:70610488-70671303	1267.85	1102.89	1086.41	1423.86	1324.08	1166.15	1037.76	1211.85	1078.3	1111.66	1120.92	1050.67	1093.47	1421.14	1062.89	1145.23	927.65	1151.41	1264.73	1188.8	1134.98	-0.066836	0.395208	0.930443
ENSG00000066583.7	protein_coding	ISOC1	chr5:128430444-128449721	358.11	432.17	941.75	545.8	603.67	195.52	347.25	322.16	419.95	474	247.54	272.4	509.82	342.31	468.07	509.77	431.91	289.35	279.5	462.932	382.467	-0.275467	0.244083	0.927571
ENSG00000066629.12	protein_coding	EML1	chr14:100204030-100408397	1390.55	1660.82	1558.28	1462.78	1266.21	1467.42	1699.33	1407.35	1152.12	1524.79	1640.96	1248.23	1507.51	1265.45	1663.7	1502.37	1223.9	994.76	1541.23	1451.65	1411.29	-0.0406767	0.680824	0.961839
ENSG00000066651.12	protein_coding	TRMT11	chr6:126307576-126360937	533.68	416.2	487.84	437.04	459.99	507.76	450.03	478.76	440.9	580.78	605.88	400.11	416.04	575.84	694.62	429.96	630.41	393.11	449.19	468.02	517.595	0.145252	0.203234	0.927571
ENSG00000066654.8	protein_coding	THUMPD1	chr16:20744986-20753406	1926.22	1678.78	1841.61	1838.95	2110.35	1632.01	1767.19	1592.86	1560.1	1868.07	1903.48	2004.55	1752.94	1973.03	2204.63	1774.71	1789.47	1798.95	1598.13	1772.01	1866.8	0.0751803	0.263125	0.927571
ENSG00000066697.10	protein_coding	MSANTD3	chr9:103189438-103213511	768.09	730.6	689.36	905	862.1	651.41	712.46	754.04	620.45	673.58	671.76	734.37	715.34	770.45	571.87	699.31	549.61	855.07	852.47	743.724	709.383	-0.0682015	0.470216	0.938305
ENSG00000066735.10	protein_coding	KIF26A	chr14:104605060-104647231	1465.36	1447.23	942.75	1076.63	174.62	895.81	1389	1658.69	1203.99	994.91	2573.24	4732.5	1709.05	1258.47	1039.94	1274.92	1232.88	1113.49	1117.99	1139.34	1704.74	0.581349	0.0892697	0.927571
ENSG00000066739.7	protein_coding	ATG2B	chr14:96747595-96830207	2043.93	1691.76	1770.78	1880.85	1854.91	2227.56	2429.76	2030.73	1999	2240.29	1997.3	2034.48	1997.38	2169.64	2154.73	2386.24	2210.41	2149.16	2213.03	1992.14	2155.26	0.113545	0.0731275	0.927571
ENSG00000066777.4	protein_coding	ARFGEF1	chr8:68085747-68255912	2340.19	1771.61	1842.6	2141.28	2361.79	2104.86	2399.82	2702.98	1820.45	2006.78	1890.5	1843.91	1930.53	2119.74	1965.1	2258.54	2303.17	2223.99	2073.28	2165.06	2061.55	-0.0706776	0.381088	0.930443
ENSG00000066827.11	protein_coding	ZFAT	chr8:135490031-135725292	203.49	160.69	207.5	198.56	237.48	249.39	227.51	238.38	200.5	229.52	198.63	207.54	217.5	225.55	203.6	206.5	192.51	198.55	199.64	213.723	207.954	-0.0394824	0.611777	0.957318
ENSG00000066855.11	protein_coding	MTFR1	chr8:66556969-66683496	817.97	715.63	700.33	800.24	670.52	700.29	776.33	545.58	726.18	686.56	666.77	896.01	663.46	783.42	954.11	888.85	697.24	597.65	646.84	717.007	748.091	0.0612261	0.53853	0.945943
ENSG00000066923.13	protein_coding	STAG3	chr7:99775186-99819111	815.97	698.66	588.6	723.41	730.39	713.26	879.1	623.38	610.47	580.78	533.01	727.39	645.51	748.49	561.89	713.28	546.62	714.39	796.57	709.249	656.792	-0.110856	0.256545	0.927571
ENSG00000066926.6	protein_coding	FECH	chr18:55215515-55254004	654.38	908.26	624.51	606.66	743.36	425.96	537.84	672.25	682.29	476	612.87	686.48	632.54	562.87	483.04	743.2	758.08	634.57	595.93	650.613	618.557	-0.0728919	0.556281	0.946612
ENSG00000066933.11	protein_coding	MYO9A	chr15:72114632-72410918	1978.09	1606.92	1646.07	2106.36	1504.68	1992.13	2023.63	1628.77	1920.2	1731.36	2013.27	1879.83	1975.43	2204.57	2368.3	2564.8	2443.82	1982.53	2132.17	1822.98	2129.61	0.224286	0.00950937	0.712663
ENSG00000067057.11	protein_coding	PFKP	chr10:3109712-3179904	521.7	1481.16	304.27	1230.29	476.95	529.71	484.95	795.93	704.24	615.71	508.06	472.95	322.25	331.33	655.7	493.81	1396.47	434.02	1117	725.468	634.729	-0.19277	0.536228	0.945525
ENSG00000067064.6	protein_coding	IDI1	chr10:1085848-1095110	5083.38	2900.44	4294.75	4296.53	4391.32	5234.21	4708.84	4839.44	4573.56	4886.73	4950.83	2060.43	4165.36	5356.23	3683.7	4748.53	3641.79	3451.22	4801.38	4480.28	4174.62	-0.101943	0.489921	0.938305
ENSG00000067082.10	protein_coding	KLF6	chr10:3818188-3827473	3091.33	2656.91	1907.45	2840.74	2057.47	2234.54	2132.4	2714.95	2626.43	2328.11	3469.58	3506.22	2531.14	3222.52	2506.03	3787.85	2599.42	2819.65	3050.53	2473.58	2982.1	0.269731	0.0167483	0.810772
ENSG00000067113.12	protein_coding	PPAP2A	chr5:54720682-54830878	259.36	222.57	417.01	284.37	289.36	357.13	299.35	372.03	285.29	313.34	236.56	357.21	268.38	241.51	338.33	257.38	320.19	291.34	204.63	309.608	282.888	-0.130213	0.30584	0.928028
ENSG00000067141.12	protein_coding	NEO1	chr15:73344051-73597547	7109.35	8161.36	7576.93	6329.05	8211.9	5837.74	6276.46	6229.83	6083.78	6681.95	6116.68	6389.82	6796.27	7648.62	10554.1	9544.94	6712.02	7755.52	7650.27	6868.49	7585.02	0.14316	0.186622	0.927571
ENSG00000067167.3	protein_coding	TRAM1	chr8:71485677-71520622	2823.99	3698.91	3901.69	3562.15	1972.65	2468.97	2649.28	2534.42	3028.42	2868.97	2959.52	3863.43	3027	2708.55	3928.21	3849.7	5632.75	2258.91	2700.15	2960.05	3379.72	0.191279	0.240574	0.927571
ENSG00000067177.10	protein_coding	PHKA1	chrX:71798664-71934167	182.55	227.56	209.5	131.71	47.89	248.39	154.67	200.48	202.49	149.69	267.5	352.22	192.55	177.64	413.18	239.42	293.26	136.69	161.71	178.361	238.387	0.418505	0.107224	0.927571
ENSG00000067182.3	protein_coding	TNFRSF1A	chr12:6437923-6451280	1077.33	1416.29	1234.06	1198.36	783.27	651.41	989.86	697.19	1200	868.17	805.51	1896.79	1007.67	938.11	895.22	1174.16	1550.08	986.78	1027.16	1027.53	1114.97	0.11782	0.514792	0.942585
ENSG00000067191.11	protein_coding	CACNB1	chr17:37329709-37353956	1498.28	1095.9	1195.15	1233.28	1260.22	1422.52	1453.86	1927	1201.99	1260.35	1197.78	1095.57	1175.28	1498.99	836.34	1080.39	1246.85	1475.67	1524.26	1365.36	1239.15	-0.139929	0.242773	0.927571
ENSG00000067208.10	protein_coding	EVI5	chr1:92974253-93257961	1011.49	907.26	1000.61	953.9	1018.75	728.22	758.36	902.66	829.92	798.32	912.31	1081.6	888.94	675.64	1016.98	966.66	1010.44	884.01	684.77	901.242	891.969	-0.0149219	0.880294	0.985702
ENSG00000067221.9	protein_coding	STOML1	chr15:74275547-74286963	344.15	322.38	382.09	374.18	430.05	374.09	408.12	504.69	409.97	336.29	379.3	293.35	389.1	326.34	156.69	380.08	276.3	486.9	427.23	394.413	345.159	-0.192444	0.211397	0.927571
ENSG00000067225.13	protein_coding	PKM	chr15:72491370-72524164	12379.3	13479.2	9743.76	16070.6	10128.7	14297.1	12662.7	11067.3	10976.5	14390.7	17085.4	10991.6	11947.4	14774.3	14424.4	11696.8	14706.8	9819.87	14225.5	12311.7	13406.3	0.122881	0.276288	0.927823
ENSG00000067248.5	protein_coding	DHX29	chr5:54552073-54603550	1393.54	1301.51	1461.51	1334.06	1592.49	1194.08	1508.75	1302.62	1278.8	1364.13	1319.56	1389.92	1402.75	1226.53	1174.67	1371.69	1320.66	1436.76	1161.91	1374.15	1316.86	-0.06144	0.310414	0.928028
ENSG00000067334.9	protein_coding	DNTTIP2	chr1:94333373-94345474	1221.97	1228.65	1295.91	1236.27	1268.21	1028.49	1339.11	1363.46	1082.29	1394.07	1589.06	1203.33	1219.18	1157.67	1097.82	1194.12	1177.02	1259.16	1143.95	1229.37	1243.54	0.0165283	0.822082	0.983047
ENSG00000067365.10	protein_coding	METTL22	chr16:8715540-8740081	504.75	396.24	551.68	348.23	534.82	574.6	484.95	603.43	456.86	647.64	610.87	624.61	487.87	730.53	738.54	491.81	584.52	757.29	561.99	495.063	623.568	0.332934	0.00343474	0.466707
ENSG00000067369.9	protein_coding	TP53BP1	chr15:43699407-43802926	6643.51	7705.24	5864.01	6796.02	6126.5	7417.88	7875.01	6067.25	6212.46	5831.74	6164.59	6815.87	7465.72	6340.25	6202.7	7468.96	7435.19	7594.89	7081.29	6745.32	6840.12	0.020135	0.783583	0.978457
ENSG00000067445.15	protein_coding	TRO	chrX:54946895-54957864	8609.63	8138.41	8764.09	6806	8884.42	6908.12	8108.51	7735.91	8189.52	8094.98	7228.62	11835.7	8467.41	8796.31	7885.37	9209.75	8687.02	7986	6855.7	8016.07	8504.69	0.0853638	0.339683	0.928028
ENSG00000067533.5	protein_coding	RRP15	chr1:218458629-218511325	657.37	454.13	554.68	781.28	486.93	860.9	894.07	477.76	517.71	572.8	735.64	491.91	529.77	512.97	537.93	709.29	634.4	1124.47	552.01	631.646	640.117	0.019221	0.912413	0.988694
ENSG00000067560.6	protein_coding	RHOA	chr3:49396578-49450431	8049.02	9179.41	9567.18	8334.63	7598.25	6629.8	7431.97	6413.35	8109.72	7524.18	8562.15	9303.35	8446.45	8371.16	9832.5	9897.09	9412.19	7008.21	7488.56	7923.7	8584.59	0.115574	0.186953	0.927571
ENSG00000067596.6	protein_coding	DHX8	chr17:41561233-41621831	1857.39	2027.12	1860.56	1914.78	2006.58	1805.59	1795.13	1761.43	1696.76	1809.2	1911.46	2012.53	1934.52	1936.11	1689.65	1825.59	1767.53	1701.17	1715.92	1858.37	1830.37	-0.0219037	0.632095	0.957705
ENSG00000067606.11	protein_coding	PRKCZ	chr1:1981909-2116834	685.3	749.56	635.48	799.24	832.17	773.11	869.13	1348.5	717.21	746.43	645.8	766.3	765.23	743.5	616.78	691.33	607.46	832.12	1104.02	823.299	751.898	-0.130879	0.339376	0.928028
ENSG00000067704.8	protein_coding	IARS2	chr1:220267444-220321380	2360.14	2201.78	2234.67	2225.09	2462.57	2286.41	2207.24	2168.37	2159.6	2352.05	2233.86	2282.93	2240.81	2238.5	2507.03	2435.12	2070.76	2072.33	2077.27	2256.21	2251.07	-0.0032913	0.939471	0.992802
ENSG00000067715.9	protein_coding	SYT1	chr12:79257773-79845788	3653.93	2793.65	2137.9	3642.97	3263.81	3845.61	3794.81	3498.92	3509.22	3080.52	2859.71	1735.15	2679.8	3499.96	634.74	2183.73	2086.72	4991.75	4508.91	3348.98	2826.1	-0.24491	0.333162	0.928028
ENSG00000067798.9	protein_coding	NAV3	chr12:78224685-78606790	1417.48	1228.65	1909.44	1353.02	2009.57	1354.69	1405.97	1502.1	1455.36	1152.58	908.32	783.26	1070.52	1393.2	571.87	1213.07	701.23	1444.74	988.23	1515.14	1022.7	-0.567069	0.000372785	0.115318
ENSG00000067829.13	protein_coding	IDH3G	chrX:153051221-153059978	851.89	860.35	935.77	751.34	1014.76	848.93	892.08	977.46	973.56	955.99	1029.09	1070.62	864	1013.96	826.36	812.04	841.87	981.79	874.43	900.682	927.016	0.0415758	0.554335	0.946612
ENSG00000067836.8	protein_coding	ROGDI	chr16:4846969-4852951	936.67	814.44	933.77	749.35	1207.34	803.04	898.06	1396.37	1075.31	935.03	863.4	1013.75	995.7	991.01	753.51	1034.5	873.79	1206.28	996.21	979.373	966.318	-0.019361	0.866781	0.985193
ENSG00000067840.7	protein_coding	PDZD4	chrX:153067621-153096020	6405.1	4793.81	5584.68	5101.75	7347.81	7159.51	7692.41	8832.07	8259.34	7348.55	5349.1	4918.08	7075.63	6849.22	1899.23	5208.42	4549.49	9406.8	8744.31	6797.39	6134.88	-0.147944	0.490544	0.938467
ENSG00000067842.13	protein_coding	ATP2B3	chrX:152783134-152848397	129.68	128.75	133.68	110.76	98.78	259.37	145.69	292.24	276.31	252.47	175.67	142.68	146.66	107.78	105.79	130.68	150.62	245.45	233.58	175.028	169.139	-0.0493751	0.839415	0.983047
ENSG00000067900.5	protein_coding	ROCK1	chr18:18529701-18691812	2092.8	1700.74	1897.47	2016.55	2081.41	2177.68	2341.95	1594.86	2008.97	2283.2	2110.09	1844.91	2007.35	2061.85	2652.74	2432.13	2211.41	2067.34	2011.39	1990.27	2168.24	0.123559	0.117944	0.927571
ENSG00000067955.9	protein_coding	CBFB	chr16:67063019-67134961	1571.1	1595.94	2070.06	1922.76	1359	1015.52	1670.4	1192.9	1853.36	1662.5	1524.18	3879.39	1830.76	1391.2	1853.33	2480.01	2016.9	1355.94	821.53	1583.45	1881.57	0.248869	0.251335	0.927571
ENSG00000067992.8	protein_coding	PDK3	chrX:24483338-24557954	127.68	138.73	144.65	99.78	68.85	166.59	128.72	92.76	130.67	138.71	147.73	181.6	222.49	178.64	263.48	200.52	235.4	156.65	201.64	122.05	192.684	0.658767	3.18644531897171e-05	0.0121915
ENSG00000068001.9	protein_coding	HYAL2	chr3:50355221-50360337	1616.99	2101.97	2000.23	1562.56	1853.91	1601.09	1681.37	1829.25	1662.84	1676.48	1779.7	2136.26	1866.68	1785.41	1683.66	1676.95	1644.84	1537.54	1625.08	1767.8	1741.26	-0.0218245	0.75771	0.974665
ENSG00000068024.12	protein_coding	HDAC4	chr2:239969864-240323348	2008.02	2190.8	3046.73	2129.31	1592.49	2263.47	2142.38	3736.3	2518.7	2159.46	2648.1	2084.37	2336.59	2102.77	1527.97	2759.33	3143.05	2350.7	2314.85	2403.13	2342.72	-0.0367319	0.802771	0.980454
ENSG00000068028.13	protein_coding	RASSF1	chr3:50367219-50378411	447.89	503.04	540.71	394.13	382.16	419.97	369.2	408.94	449.87	437.08	475.12	519.85	442.97	540.91	546.92	494.8	518.69	457.97	438.21	435.102	487.252	0.163317	0.0378958	0.903023
ENSG00000068078.13	protein_coding	FGFR3	chr4:1795034-1810599	1169.1	31.94	3477.7	360.21	3067.24	4390.27	2772.02	7525.46	2244.39	2469.81	3210.06	2707.99	1630.23	5218.5	15199.9	2859.09	3066.24	1153.4	3929.95	2782.04	4144.51	0.575061	0.368553	0.930443
ENSG00000068097.10	protein_coding	HEATR6	chr17:58120555-58156292	1110.24	889.3	764.18	797.24	941.92	1048.44	819.23	824.86	850.87	911.08	948.24	848.12	911.89	983.02	966.08	906.81	810.95	797.2	883.41	894.032	896.682	0.0042705	0.953586	0.994441
ENSG00000068120.10	protein_coding	COASY	chr17:40713485-40718295	957.62	954.17	986.65	802.23	835.16	1362.67	1027.78	1223.82	1115.21	1131.62	1119.93	1070.62	914.88	1202.58	1387.25	882.87	1031.39	899.97	1099.03	1029.48	1074.01	0.0610976	0.569589	0.946612
ENSG00000068137.10	protein_coding	PLEKHH3	chr17:40819932-40829048	813.98	727.61	1007.6	773.3	665.53	1079.36	1158.5	966.49	1084.29	924.06	1000.15	988.81	906.9	900.19	1105.81	792.09	1068.3	874.03	962.27	919.628	952.26	0.0503046	0.632721	0.957705
ENSG00000068305.13	protein_coding	MEF2A	chr15:100017370-100256671	1235.93	1102.89	1100.38	1352.02	1082.61	1235.98	1204.4	1055.26	1273.81	1151.58	1290.61	1441.8	1247.11	1350.28	1503.02	1335.77	1727.63	1232.22	1195.85	1182.59	1347.59	0.188434	0.0136205	0.775452
ENSG00000068308.9	protein_coding	OTUD5	chrX:48779305-48815648	1782.57	1598.94	1899.47	1640.38	1856.91	1796.61	1740.25	1947.94	1886.28	2023.75	1969.35	2138.25	1737.98	1858.26	1975.08	1798.66	1875.26	1783.98	1678.99	1794.37	1883.96	0.0702856	0.182488	0.927571
ENSG00000068323.11	protein_coding	TFE3	chrX:48886242-48901012	1329.7	1650.84	1323.84	1236.27	1153.46	1344.71	1441.89	1429.29	1459.35	1210.46	1328.54	1686.26	1386.79	1301.38	1195.63	1524.32	1805.43	1548.51	1330.61	1374.37	1431.79	0.0590496	0.495661	0.939394
ENSG00000068354.10	protein_coding	TBC1D25	chrX:48397845-48420997	495.77	399.24	438.95	455	435.04	491.8	520.88	688.21	419.95	454.05	525.03	451	419.03	509.97	343.32	390.06	444.87	496.88	511.08	482.759	454.529	-0.0869309	0.406415	0.930443
ENSG00000068366.14	protein_coding	ACSL4	chrX:108872579-108976632	1433.44	1018.05	1241.04	1582.51	1225.3	1422.52	1886.93	2004.79	1465.33	1468.91	1277.63	1533.6	1392.78	1650.68	1203.61	1680.94	1295.72	1442.75	2186.08	1475.55	1513.27	0.0364194	0.780149	0.978457
ENSG00000068383.14	protein_coding	INPP5A	chr10:134351324-134596979	842.91	818.43	935.77	935.94	760.32	848.93	818.23	898.67	909.72	876.16	937.26	836.14	867.99	903.18	637.74	1027.52	892.74	980.79	811.54	863.213	877.107	0.0230357	0.757005	0.974645
ENSG00000068394.9	protein_coding	GPKOW	chrX:48970334-48980151	565.6	424.19	481.85	534.82	530.83	546.66	494.93	621.39	450.87	502.94	595.9	464.97	443.97	591.81	474.06	437.94	437.89	511.85	535.04	516.793	499.637	-0.0487071	0.561714	0.946612
ENSG00000068400.9	protein_coding	GRIPAP1	chrX:48830134-48858675	2251.41	1898.36	2054.1	1878.86	2306.92	2204.61	2100.47	2786.76	2410.97	2272.22	2354.64	2343.8	2018.33	2613.74	2051.93	1964.26	2126.62	2451.48	2232.99	2210.27	2243	0.0212051	0.78112	0.978457
ENSG00000068438.10	protein_coding	FTSJ1	chrX:48334541-48344752	910.74	858.36	944.75	882.06	973.85	834.96	870.12	959.51	963.59	903.1	942.26	955.88	893.93	1024.94	727.56	883.86	905.71	857.07	808.55	910.881	890.285	-0.0329952	0.570079	0.946612
ENSG00000068489.8	protein_coding	PRR11	chr17:57232860-57282066	923.71	1533.06	1183.18	909.99	924.96	1069.39	1022.79	477.76	1256.86	917.07	1080	562.75	1145.35	1149.69	1146.73	1151.22	811.95	810.17	1016.18	1033.52	979.11	-0.078026	0.652449	0.959369
ENSG00000068615.12	protein_coding	REEP1	chr2:86441116-86565206	1586.06	1517.09	1093.39	1787.06	1487.72	1654.96	1289.22	2903.46	1386.53	1185.51	1047.06	676.5	1352.87	1036.91	121.76	1274.92	1037.38	2512.34	2490.53	1633.94	1273.58	-0.359472	0.284092	0.928028
ENSG00000068650.14	protein_coding	ATP11A	chr13:113344643-113541482	1622.97	3075.11	1425.6	2290.95	993.81	2371.21	2787.99	2525.44	2443.89	2304.16	3104.25	4740.48	2158.01	2622.72	3604.85	2569.79	4469.69	1661.26	2231	2170.77	2946.62	0.440852	0.0446214	0.91108
ENSG00000068654.11	protein_coding	POLR1A	chr2:86247339-86333278	2544.68	2663.9	2204.74	2786.86	2648.16	2333.3	2850.85	2712.96	2395.01	2724.27	3083.29	2581.27	2680.8	2163.65	1662.7	2636.63	2827.85	2281.86	2195.06	2571.16	2483.74	-0.0499074	0.602284	0.953693
ENSG00000068697.6	protein_coding	LAPTM4A	chr2:20232411-20251789	4933.75	5828.83	7168.9	5878.04	4827.36	4685.55	4501.29	3802.13	6391.01	5265.93	5472.87	7488.38	6707.48	4214.52	4641.8	6420.49	7377.34	4220.49	3873.05	5335.21	5568.23	0.0616754	0.676057	0.961423
ENSG00000068724.11	protein_coding	TTC7A	chr2:47143296-47303276	458.86	603.84	486.84	499.9	508.88	467.86	473.98	572.51	476.81	490.97	507.06	572.73	532.77	529.93	746.52	513.76	729.16	510.85	603.92	505.497	573.766	0.182759	0.0478905	0.923313
ENSG00000068745.10	protein_coding	IP6K2	chr3:48725436-48777786	3876.38	3194.88	3692.19	3892.42	4556.96	3742.86	4347.62	4565.15	3883.29	4041.5	3623.29	4849.24	3897.98	3804.35	4330.41	4100.1	3292.67	4217.5	4071.69	3972.41	4022.87	0.0182098	0.811684	0.981869
ENSG00000068784.8	protein_coding	SRBD1	chr2:45615819-45839304	564.6	647.76	680.38	545.8	689.48	389.05	497.93	415.92	487.78	604.73	591.9	509.87	555.71	498	683.64	681.35	586.52	609.63	468.16	546.521	578.951	0.0831661	0.468899	0.938305
ENSG00000068793.13	protein_coding	CYFIP1	chr15:22892005-23006016	1328.7	2316.56	2107.97	2008.57	2826.77	1332.74	2003.68	2642.14	2133.66	2175.43	2898.63	2729.94	2214.87	2430.11	3942.18	2650.6	2225.37	1749.06	2322.83	2077.87	2533.9	0.286258	0.0688492	0.927571
ENSG00000068796.12	protein_coding	KIF2A	chr5:61601989-61833076	2188.57	2136.91	1865.55	2360.8	1966.67	2301.38	2639.31	2305.02	2100.75	2131.52	2169.98	2134.26	2185.94	2164.65	2173.69	2434.12	2367.01	2507.35	2418.66	2207.21	2268.72	0.0396508	0.517083	0.942968
ENSG00000068831.14	protein_coding	RASGRP2	chr11:64494383-64512928	98.75	171.67	87.79	63.86	109.76	72.82	85.81	219.43	122.69	76.84	110.79	126.72	104.76	86.83	74.85	105.74	106.73	112.75	144.74	114.733	105.075	-0.126861	0.552261	0.946612
ENSG00000068878.10	protein_coding	PSME4	chr2:54091204-54197977	2515.75	2171.84	2176.81	2717.01	2188.18	2524.83	2430.76	2512.48	2178.55	2447.85	3092.27	2579.28	2490.24	2659.65	2801.45	2607.7	2767	2022.44	2165.11	2379.58	2563.3	0.107296	0.155131	0.927571
ENSG00000068885.10	protein_coding	IFT80	chr3:159974774-160117668	2000.03	2653.91	2176.81	1820.99	2477.54	1639.99	2236.18	1345.51	1766.58	2043.7	1638.97	1594.46	2199.91	1692.6	1909.21	2212.66	2153.55	1944.62	1817.74	2013.06	1920.74	-0.067727	0.555958	0.946612
ENSG00000068903.15	protein_coding	SIRT2	chr19:39369197-39390502	1774.59	1493.14	1798.71	1392.93	1901.81	1771.67	1845.02	2189.32	2000	1775.27	2201.92	1894.79	1750.95	1874.23	1130.76	1571.2	1458.31	2071.33	1572.18	1796.35	1730.09	-0.0542205	0.63005	0.957705
ENSG00000068912.9	protein_coding	ERLEC1	chr2:54014181-54045956	1417.48	1486.15	1559.28	1495.7	1229.29	1438.49	1169.48	1590.87	1274.81	1333.2	1244.7	1618.41	1318.95	1452.08	1764.5	1535.29	1750.57	1277.12	1427.44	1406.84	1472.23	0.0655412	0.431326	0.933759
ENSG00000068971.9	protein_coding	PPP2R5B	chr11:64685025-64701945	1319.72	960.16	963.7	906	1192.37	1429.51	1293.21	2031.72	1353.61	1268.33	1121.92	1250.23	1054.56	1699.58	1083.85	1130.27	1139.12	1448.74	1740.88	1272.22	1293.75	0.024203	0.870052	0.985523
ENSG00000069020.14	protein_coding	MAST4	chr5:65892176-66465423	1389.55	1076.94	1686.98	1757.13	1642.38	1339.73	1806.1	907.64	2026.93	1699.43	798.52	1626.39	1828.77	1088.81	668.67	1396.63	1739.6	1636.31	1556.21	1514.82	1403.93	-0.109671	0.5683	0.946612
ENSG00000069188.12	protein_coding	SDK2	chr17:71330523-71640228	2533.71	5445.57	3033.76	3554.16	2737.97	3835.63	2538.52	2487.54	2319.2	3060.57	3205.07	2992.36	3508.88	3318.33	7297.53	2989.78	3222.85	1774	5348.4	3165.12	3671.78	0.214219	0.328886	0.928028
ENSG00000069248.8	protein_coding	NUP133	chr1:229577045-229644103	2851.92	2366.47	2148.87	2190.17	2188.18	2491.91	2249.15	2288.06	2077.8	2239.29	2358.63	2225.06	2092.16	2415.14	2887.28	2397.21	2166.52	2167.12	2367.75	2316.95	2331.62	0.00910452	0.893573	0.985852
ENSG00000069275.12	protein_coding	NUCKS1	chr1:205681947-205719404	14799.3	16177	16181.4	15941.9	14927.1	17017.4	16439.5	11680.7	16257.3	17920.3	17062.4	12892.4	17377.8	14547.7	18304.7	19300.4	15444.9	12435	13804.2	15491.3	15909	0.0383848	0.679649	0.961601
ENSG00000069329.11	protein_coding	VPS35	chr16:46690054-46723430	5042.48	5222.99	4110.2	5233.46	4561.95	4346.38	4777.69	4117.31	3948.12	4407.73	4080.45	5248.35	4792.91	4773.4	3922.22	4772.47	4783.9	4700.41	4881.24	4595.62	4636.31	0.0127166	0.854148	0.984666
ENSG00000069345.7	protein_coding	DNAJA2	chr16:46989299-47007699	1896.29	1805.54	1879.52	2092.39	1919.77	1977.17	1923.85	2284.07	1862.34	1971.85	1804.66	2205.11	1923.55	1969.04	1909.21	2011.14	1973.01	2133.19	1960.48	1960.1	1986.12	0.019026	0.693408	0.964403
ENSG00000069399.8	protein_coding	BCL3	chr19:45250962-45263301	136.66	197.62	224.46	140.69	22.95	63.84	94.8	148.61	160.6	96.8	170.68	362.2	145.66	124.75	131.74	164.6	256.35	106.76	65.88	132.249	162.542	0.297562	0.386467	0.930443
ENSG00000069424.10	protein_coding	KCNAB2	chr1:6051526-6161253	581.56	589.87	562.66	433.05	580.72	592.55	691.51	824.86	755.11	695.54	625.84	794.24	537.76	603.79	399.21	606.53	558.59	769.27	621.88	623.542	621.264	-0.00528113	0.967116	0.996755
ENSG00000069493.9	protein_coding	CLEC2D	chr12:9809270-9848413	171.57	179.66	170.59	174.62	175.61	130.68	151.67	104.73	161.6	116.75	134.75	219.51	168.61	167.66	251.5	203.51	156.6	135.69	133.76	157.859	168.836	0.0969872	0.514829	0.942585
ENSG00000069509.5	protein_coding	FUNDC1	chrX:44382885-44402247	383.05	379.27	352.16	431.05	433.05	393.04	376.19	351.09	339.15	412.13	362.33	412.09	553.72	381.23	357.29	359.13	338.14	450.98	483.13	382.005	411.019	0.105611	0.255587	0.927571
ENSG00000069535.11	protein_coding	MAOB	chrX:43625858-43741693	29.93	139.73	41.9	41.91	17.96	28.93	37.92	86.77	16.96	28.94	24.95	216.52	31.93	29.94	84.83	17.96	86.78	40.91	29.95	49.1118	59.2701	0.271237	0.573785	0.947175
ENSG00000069667.11	protein_coding	RORA	chr15:60780483-61521518	594.52	782.5	569.64	763.32	849.13	353.14	528.86	720.13	679.3	568.8	348.36	1440.8	623.56	498	477.05	943.72	881.77	1033.67	582.95	648.949	739.869	0.189164	0.412154	0.930655
ENSG00000069696.6	protein_coding	DRD4	chr11:637293-640706	21.95	62.88	31.92	48.89	59.87	28.93	26.94	87.77	40.9	25.95	33.94	14.97	16.96	25.95	91.82	24.94	29.92	16.96	106.81	45.5611	38.821	-0.230966	0.557118	0.946612
ENSG00000069702.6	protein_coding	TGFBR3	chr1:92145902-92371892	1651.9	1265.57	4191	1446.81	1658.35	4050.11	1877.95	1080.2	4144.63	3061.56	3082.29	204.55	2860.38	1352.28	3236.58	2042.07	2049.81	1150.41	1545.23	2374.06	2058.52	-0.20575	0.580601	0.950068
ENSG00000069712.9	protein_coding	KIAA1107	chr1:92632542-92650280	523.7	299.43	312.26	357.21	410.1	399.03	319.31	638.34	302.24	291.39	269.5	276.39	301.3	498	271.46	329.2	332.16	498.88	500.1	395.735	356.838	-0.149264	0.405516	0.930443
ENSG00000069849.6	protein_coding	ATP1B3	chr3:141594966-141645356	2402.04	2332.53	1693.96	2417.67	1956.69	2449.02	2509.59	1590.87	2158.6	2639.45	2256.82	1856.88	1898.61	2184.61	2831.39	2165.77	2042.83	2227.98	2938.73	2167.88	2304.31	0.0880443	0.426116	0.93215
ENSG00000069869.11	protein_coding	NEDD4	chr15:56119120-56285944	224.44	318.39	311.26	255.44	334.26	179.56	253.45	299.22	370.07	227.52	222.59	645.57	414.04	216.56	428.15	492.81	440.88	176.6	143.74	282.9	340.847	0.268832	0.28516	0.928028
ENSG00000069943.5	protein_coding	PIGB	chr15:55611158-55647846	159.6	218.58	165.6	162.64	197.56	108.73	130.72	122.68	134.66	136.71	156.71	182.59	136.68	167.66	149.7	147.64	168.57	181.59	130.77	155.644	155.864	0.00204079	0.987022	0.998026
ENSG00000069956.7	protein_coding	MAPK6	chr15:52244303-52358462	4814.05	2894.45	3346.02	5014.94	3937.32	4441.15	4343.63	4645.94	3882.29	4466.61	4138.34	3307.66	4250.16	4132.69	3994.08	4107.08	3990.9	4525.8	5181.7	4146.64	4209.5	0.0217056	0.828462	0.983047
ENSG00000069966.14	protein_coding	GNB5	chr15:52413117-52483566	934.68	1135.82	946.74	970.86	776.29	922.75	903.05	956.52	988.53	811.29	712.68	952.89	897.92	725.54	510.99	742.21	906.71	1124.47	1160.92	948.359	854.561	-0.150251	0.230094	0.927571
ENSG00000069974.11	protein_coding	RAB27A	chr15:55495164-55611311	221.45	325.38	240.43	225.5	197.56	129.68	158.66	139.64	259.35	181.62	109.8	517.85	245.43	169.66	209.58	338.18	393.01	181.59	88.84	210.85	243.556	0.208037	0.463342	0.938272
ENSG00000069998.8	protein_coding	CECR5	chr22:17618401-17646177	741.16	1011.06	822.04	868.09	835.16	920.75	938.97	918.61	941.64	881.15	981.18	783.26	892.93	850.29	771.47	933.74	942.62	847.09	893.4	888.61	877.713	-0.0178008	0.774126	0.9783
ENSG00000070010.13	protein_coding	UFD1L	chr22:19437464-19466738	1339.67	1500.13	1562.27	1470.76	1303.13	1387.61	1339.11	1262.72	1264.84	650.63	596.89	744.35	694.39	758.47	855.3	680.36	656.34	594.66	693.75	1381.14	692.516	-0.995938	5.22540899984224e-47	1.89930553621766e-43
ENSG00000070018.4	protein_coding	LRP6	chr12:12268959-12419946	3533.23	3584.13	5389.14	3816.59	3442.41	4070.06	3964.45	4358.68	3426.43	3890.82	3616.3	3561.1	3944.87	3645.67	4490.1	4601.88	4704.1	4139.67	3149.35	3953.9	3974.39	0.00745471	0.937721	0.99254
ENSG00000070047.7	protein_coding	PHRF1	chr11:576486-612222	1669.85	1685.77	1804.69	1836.95	1659.34	1981.16	1855	1891.09	1839.4	1925.95	2167.99	1897.79	1907.59	1991	1422.18	1390.64	1794.46	1633.32	1705.94	1802.58	1783.68	-0.0152064	0.846696	0.983433
ENSG00000070061.10	protein_coding	IKBKAP	chr9:111629797-111696396	3058.41	2791.65	2809.3	2659.14	3128.11	2634.56	2943.65	2559.35	2575.56	2823.06	2597.19	2905.55	2974.12	3000.96	2634.78	2923.94	2641.32	2672.98	2714.13	2795.53	2788.8	-0.00347354	0.942673	0.993592
ENSG00000070081.11	protein_coding	NUCB2	chr11:17229700-17371521	1505.26	2090.99	2102.98	1651.36	1266.21	852.92	1211.39	1207.86	1563.09	1346.17	1463.29	2182.16	1492.55	1266.45	1350.32	1717.85	1927.12	1508.6	1443.41	1494.67	1569.79	0.0707429	0.645602	0.958192
ENSG00000070087.9	protein_coding	PFN2	chr3:149682691-149768575	10425.1	10118.6	8658.35	11790	9785.43	8355.59	8489.69	6922.03	8464.83	8550.02	8578.12	7841.6	9732.48	10340.2	8851.45	10013.8	8639.15	8442.97	11111.1	9223.29	9210.09	-0.00206749	0.98216	0.997259
ENSG00000070159.9	protein_coding	PTPN3	chr9:112137746-112260590	105.74	208.6	149.64	154.66	331.27	71.82	158.66	134.65	205.49	198.58	182.66	145.68	213.51	66.87	114.77	198.52	122.69	132.7	125.77	168.948	150.175	-0.169931	0.492433	0.93898
ENSG00000070214.11	protein_coding	SLC44A1	chr9:108006903-108201452	1554.14	2379.44	1694.96	1309.11	1274.19	1665.93	1154.51	970.48	1608.98	1359.14	1768.73	2574.29	1686.1	1884.21	1878.28	1629.06	1700.7	1388.87	1264.73	1512.42	1713.41	0.180016	0.246552	0.927571
ENSG00000070269.9	protein_coding	TMEM260	chr14:56955072-57117324	826.95	996.09	959.71	929.95	951.9	753.16	885.09	880.71	878.8	754.41	812.5	883.04	874.98	896.2	824.37	993.6	1052.34	944.87	834.5	895.819	887.08	-0.0141425	0.83423	0.983047
ENSG00000070366.8	protein_coding	SMG6	chr17:1963133-2207065	2278.34	2255.68	2208.73	2257.02	2182.19	2324.32	2179.3	2312	2316.21	2336.09	2677.04	2540.36	2562.07	2420.13	2118.8	2704.47	2319.13	2613.11	2105.22	2257.09	2439.64	0.112207	0.0257416	0.851887
ENSG00000070367.11	protein_coding	EXOC5	chr14:57670518-57735726	3910.29	3182.9	2883.12	3877.45	3623.02	3356.8	3633.16	3021.16	3312.71	3408.83	3178.12	3248.79	3509.88	3642.67	2944.16	3802.81	3154.02	3955.09	3851.09	3422.29	3469.55	0.0197848	0.784707	0.978457
ENSG00000070371.11	protein_coding	CLTCL1	chr22:19166986-19279239	451.88	449.14	406.03	434.04	488.92	383.06	528.86	363.06	549.63	234.51	271.5	186.59	207.52	178.64	191.62	250.4	213.46	203.54	216.61	450.513	215.438	-1.0643	8.4227337675688e-28	1.02048438538902e-24
ENSG00000070404.5	protein_coding	FSTL3	chr19:676392-683385	288.28	397.24	617.53	334.26	201.56	400.02	434.06	508.68	474.81	354.26	440.19	463.97	476.9	388.22	303.4	337.19	640.38	337.24	306.45	406.272	404.818	-0.00517205	0.977703	0.997259
ENSG00000070413.13	protein_coding	DGCR2	chr22:19023795-19109967	3147.19	3780.76	3218.32	3169.01	3364.58	3515.41	3096.32	3394.19	3228.92	1670.49	1674.9	1466.74	1479.58	1628.72	1411.2	1364.7	1568.03	1903.71	1884.62	3323.86	1605.27	-1.05004	1.33723409047914e-55	9.72102322073811e-52
ENSG00000070423.13	protein_coding	RNF126	chr19:647526-663277	686.3	659.74	722.28	589.7	772.3	790.07	789.3	763.02	830.92	788.34	950.24	689.47	732.31	787.42	699.61	628.48	621.43	861.06	719.71	733.735	747.807	0.027406	0.750631	0.973563
ENSG00000070444.9	protein_coding	MNT	chr17:2287354-2304412	1316.73	947.19	1439.57	1127.51	1443.82	1468.41	1458.85	1614.81	1394.51	1484.88	1551.13	1348.01	1354.86	1478.03	1320.38	1100.34	1224.9	1483.66	1297.67	1356.82	1364.39	0.00802018	0.930316	0.991851
ENSG00000070476.10	protein_coding	ZXDC	chr3:126156444-126194762	1092.29	1091.91	906.84	1194.37	899.02	1059.41	1069.69	827.85	985.53	1057.78	1135.9	1088.58	1063.54	1074.84	942.13	1005.57	1035.38	1192.31	1268.72	1014.1	1086.48	0.0994543	0.170643	0.927571
ENSG00000070495.10	protein_coding	JMJD6	chr17:74708919-74722866	891.79	675.71	725.27	743.36	823.19	1000.56	895.07	855.78	809.97	817.28	649.8	706.43	799.15	850.29	599.81	669.38	792.99	1090.54	939.31	824.521	791.5	-0.0589669	0.583584	0.950103
ENSG00000070501.7	protein_coding	POLB	chr8:42195972-42229326	787.05	522	714.3	854.12	921.97	715.25	712.46	709.16	691.27	744.43	684.73	627.61	740.29	778.43	611.79	628.48	517.69	742.33	739.67	736.397	681.545	-0.111674	0.253924	0.927571
ENSG00000070540.8	protein_coding	WIPI1	chr17:66417089-66453654	842.91	640.77	453.92	676.51	345.24	479.83	521.87	530.62	719.2	503.94	590.91	1659.32	663.46	697.6	1036.94	981.63	1267.79	503.86	533.04	578.986	843.85	0.543459	0.0201394	0.815893
ENSG00000070610.10	protein_coding	GBA2	chr9:35736863-35749983	2171.61	2308.58	2223.7	1705.24	2346.83	2145.76	2412.8	2563.34	2330.17	2154.47	2343.66	2693.02	2276.73	2346.28	2281.48	2048.05	2220.38	2344.72	2107.22	2245.34	2281.6	0.0231158	0.732981	0.971152
ENSG00000070614.10	protein_coding	NDST1	chr5:149865381-149937773	4947.72	5373.7	5987.72	5007.96	5189.56	4611.73	5697.71	5766.03	5133.16	5062.36	5408.99	5851.01	5638.95	4845.25	3812.44	6234.94	5291.61	5324	4524.88	5301.7	5199.44	-0.0280975	0.727431	0.970009
ENSG00000070669.12	protein_coding	ASNS	chr7:97481430-97501854	2702.29	1607.92	2179.8	3630.99	1575.53	2231.55	2029.62	2104.54	3157.1	2145.49	2091.13	1591.47	2331.6	2389.19	2184.67	2885.03	3962.97	2464.45	3151.34	2357.7	2519.73	0.0958889	0.584135	0.950103
ENSG00000070718.7	protein_coding	AP3M2	chr8:42010464-42029191	1210	1441.24	1202.13	1301.13	1477.74	1006.54	1134.55	1295.64	1162.09	1058.77	1015.12	889.03	1336.91	919.15	905.21	1461.47	1084.26	1506.6	1233.79	1247.9	1141.03	-0.129161	0.254393	0.927571
ENSG00000070729.9	protein_coding	CNGB1	chr16:57917503-58005020	252.37	217.58	110.74	142.69	139.69	122.7	80.83	131.66	61.85	71.85	97.82	88.8	143.67	301.39	29.94	102.75	99.75	106.76	186.66	140.011	122.94	-0.18759	0.566412	0.946612
ENSG00000070756.9	protein_coding	PABPC1	chr8:101698044-101735037	12109.9	9631.54	11863.7	10296.3	9630.78	13953.9	9935.57	10423.9	14634.4	14027.5	15874.6	11274	11784.7	13115.6	19420.5	15048.6	17984.5	10535.3	9678.63	11386.7	13874.4	0.285079	0.0334147	0.889498
ENSG00000070759.12	protein_coding	TESK2	chr1:45809555-45956872	72.82	97.81	121.71	63.86	142.69	61.85	90.8	64.83	97.76	102.78	133.75	143.68	119.72	93.81	169.66	109.73	89.77	64.85	55.9	90.4585	108.368	0.260606	0.22361	0.927571
ENSG00000070761.3	protein_coding	C16orf80	chr16:58147496-58163354	1157.13	1115.86	1048.5	1187.38	1197.36	1056.42	1131.56	961.5	1052.37	1078.73	1009.13	914.97	1134.37	1176.63	877.26	1024.53	1024.41	1196.3	1226.8	1100.9	1066.31	-0.0460486	0.500285	0.939769
ENSG00000070770.4	protein_coding	CSNK2A2	chr16:58191811-58231824	2076.84	1660.82	1762.79	2162.23	1758.13	1885.39	1828.06	1896.08	1879.3	1673.48	1994.31	1775.06	1723.01	2073.83	1840.35	1931.33	1751.57	1712.14	1801.77	1878.85	1827.69	-0.0398314	0.480217	0.938305
ENSG00000070778.8	protein_coding	PTPN21	chr14:88932122-89021077	1412.49	1173.75	890.87	1010.77	1036.72	1469.41	1126.57	1095.16	786.03	1080.73	1128.91	1069.63	978.74	1697.59	1240.54	891.85	1084.26	1208.28	1343.59	1111.31	1172.41	0.077217	0.547841	0.946612
ENSG00000070785.12	protein_coding	EIF2B3	chr1:45316450-45452282	428.94	379.27	444.94	429.05	454	361.12	398.14	507.68	465.83	466.02	483.11	411.09	503.83	411.17	386.23	448.92	396	413.07	516.07	429.886	443.551	0.0451455	0.556616	0.946612
ENSG00000070808.11	protein_coding	CAMK2A	chr5:149599054-149669854	413.97	279.46	221.47	275.39	289.36	347.15	282.39	430.88	410.97	324.32	261.52	217.52	270.37	347.3	110.78	247.4	284.28	396.11	450.19	327.896	290.979	-0.172321	0.388532	0.930443
ENSG00000070814.13	protein_coding	TCOF1	chr5:149737202-149779871	1814.5	1847.46	1923.41	1795.04	1886.84	2083.91	2090.49	1886.1	1982.04	2242.29	2376.6	1804	1845.73	2240.49	2209.62	2220.64	1974.01	1593.41	1610.11	1923.31	2011.69	0.0648151	0.411307	0.930655
ENSG00000070831.11	protein_coding	CDC42	chr1:22379120-22419437	4901.83	4728.94	5789.19	5426.04	5412.07	4347.38	4720.82	5796.95	5403.48	5200.07	5492.83	5655.45	4763.98	4872.2	5266.56	5956.61	5627.76	5820.88	4452.01	5169.63	5310.83	0.0388767	0.572348	0.946773
ENSG00000070882.8	protein_coding	OSBPL3	chr7:24836158-25021253	217.46	551.94	199.52	314.31	306.32	284.31	290.37	146.62	292.27	344.28	268.5	220.51	307.29	220.56	422.16	277.33	331.16	288.35	435.22	289.236	311.536	0.10715	0.593415	0.953573
ENSG00000070950.5	protein_coding	RAD18	chr3:8817088-9005457	399.01	432.17	454.91	560.76	410.1	492.8	451.03	317.18	401.99	481.99	467.14	353.22	462.93	426.14	479.05	433.95	366.07	325.27	411.26	435.55	420.701	-0.0500417	0.624397	0.957705
ENSG00000070961.10	protein_coding	ATP2B1	chr12:89981828-90103077	1706.76	2909.43	1832.63	3191.96	2321.88	2364.22	2617.35	1914.03	2453.86	2379	2821.78	1326.06	2417.41	1640.7	1712.6	2497.97	2702.16	1910.69	2390.71	2368.01	2179.91	-0.119411	0.427156	0.932917
ENSG00000071051.9	protein_coding	NCK2	chr2:106361354-106510730	1968.11	2729.77	1943.36	2141.28	2084.41	1883.4	2236.18	2109.52	2268.33	1965.87	2168.98	3023.29	2571.05	1679.62	1890.25	2422.15	2057.79	2126.21	2338.8	2151.6	2224.4	0.0480108	0.630884	0.957705
ENSG00000071054.11	protein_coding	MAP4K4	chr2:102313312-102511149	16148.9	11041.8	11843.8	17816.7	12070.4	18605.5	15044.5	14484.4	15295.7	15005.5	17040.5	14148.6	16635.5	15333.2	12647.9	14379.3	14576.1	15349.4	16624.2	14705.8	15174	0.0452206	0.640312	0.958179
ENSG00000071073.7	protein_coding	MGAT4A	chr2:99235569-99347589	842.91	697.66	611.54	671.52	513.87	741.19	930.99	923.6	754.11	846.22	766.58	595.68	560.7	979.03	998.02	703.3	1196.97	637.56	988.23	743.044	827.23	0.15484	0.304377	0.928028
ENSG00000071082.6	protein_coding	RPL31	chr2:101618177-101640494	7678.94	6170.18	9861.48	7727.96	8555.15	9878.87	5823.44	9073.44	9792.51	8717.67	8240.74	8442.26	8937.32	8259.39	12583	9996.85	10348.8	7488.13	5723.73	8284.66	8873.8	0.0991087	0.460431	0.93717
ENSG00000071127.12	protein_coding	WDR1	chr4:10075963-10118573	2333.21	4090.16	2485.07	2984.42	2543.39	2136.78	2476.66	2763.82	2977.55	2604.52	3190.09	3129.06	2896.3	2116.74	2380.28	3567.38	3711.61	2823.64	2872.84	2754.56	2929.25	0.0887061	0.471663	0.938305
ENSG00000071189.17	protein_coding	SNX13	chr7:17830385-17980124	1517.23	1585.96	1733.86	1531.62	1616.44	1409.56	1558.64	1414.33	1238.9	1549.74	1512.2	1499.67	1511.5	1381.22	1724.58	1642.03	1704.69	1608.38	1324.62	1511.84	1545.86	0.0321096	0.621695	0.957705
ENSG00000071205.7	protein_coding	ARHGAP10	chr4:148653214-148993931	117.71	192.63	263.37	175.61	253.44	136.67	119.74	159.59	206.48	158.67	197.63	142.68	202.53	112.77	158.69	196.53	194.51	112.75	56.9	180.582	153.365	-0.235687	0.277334	0.927823
ENSG00000071242.7	protein_coding	RPS6KA2	chr6:166822852-167319939	2614.51	2828.58	1808.69	3005.37	1934.74	2570.72	2660.26	2192.31	2902.74	2010.77	2178.97	1364.97	2225.85	2428.12	1043.93	2253.56	3016.37	2887.49	2945.71	2501.99	2235.57	-0.162431	0.34686	0.928477
ENSG00000071243.11	protein_coding	ING3	chr7:120590803-120617270	519.71	430.18	421.99	510.87	569.74	455.89	527.86	416.92	411.97	532.88	560.96	443.02	514.81	436.12	375.26	409.01	374.05	448.99	419.25	473.904	451.435	-0.0700761	0.455474	0.934819
ENSG00000071246.6	protein_coding	VASH1	chr14:77228532-77249354	3796.58	3530.24	2931.01	3636.98	3032.32	3704.95	3844.71	3169.77	3277.8	3207.26	3217.04	4458.11	3233.52	4519.91	3032.99	3248.15	3023.35	3401.34	3931.94	3436.04	3527.36	0.0378429	0.678604	0.961423
ENSG00000071282.7	protein_coding	LMCD1	chr3:8543393-8609805	108.73	106.8	119.71	134.7	28.94	103.75	91.8	273.29	106.73	115.76	158.71	232.48	91.79	158.68	109.78	162.61	187.53	71.84	107.81	119.383	139.698	0.226703	0.432038	0.933759
ENSG00000071462.7	protein_coding	WBSCR22	chr7:73097355-73119491	1177.08	1418.28	1369.73	1221.31	1253.24	1164.16	1241.32	1123.08	1295.76	1362.14	1402.4	1406.88	1291.01	1240.5	1336.35	1179.15	1392.48	1044.65	1169.9	1251.55	1282.55	0.0352935	0.580553	0.950068
ENSG00000071537.9	protein_coding	SEL1L	chr14:81937893-82000205	3732.73	3839.64	4062.31	4346.42	3153.05	3019.62	3357.76	3833.05	3372.56	3418.81	3418.67	3662.87	3561.76	3627.7	3381.3	4374.43	5580.88	3420.29	3383.93	3635.24	3783.06	0.0575054	0.570556	0.946612
ENSG00000071539.9	protein_coding	TRIP13	chr5:892758-919472	369.08	615.82	461.9	519.85	351.23	354.13	330.29	240.38	401.99	413.13	558.97	218.52	468.91	376.24	269.47	385.07	373.06	215.51	320.42	404.964	359.93	-0.170076	0.37451	0.930443
ENSG00000071553.12	protein_coding	ATP6AP1	chrX:153656978-153664862	3496.32	4596.19	3631.34	3867.47	3625.01	3281.98	3422.62	4261.93	3181.04	3248.17	3144.18	3110.1	3365.21	3624.71	2852.34	3338.93	4190.4	3706.65	4268.34	3707.1	3484.9	-0.0891729	0.310797	0.928028
ENSG00000071564.10	protein_coding	TCF3	chr19:1609291-1652604	7528.31	8173.34	7799.39	6583.49	8379.53	8747.63	8403.87	6259.75	7931.16	8289.57	9410.58	8657.78	8190.05	8745.41	9469.22	7284.4	7058.15	7001.22	7103.25	7756.27	8120.96	0.0662871	0.41124	0.930655
ENSG00000071575.7	protein_coding	TRIB2	chr2:12857015-12882860	5984.14	4587.21	3745.07	3936.32	5427.04	5028.71	4545.19	6545.01	5624.93	5110.26	4533.61	6573.41	5165.05	6705.51	4003.06	5692.25	4458.72	7150.89	6188.89	5047.07	5558.16	0.139162	0.277319	0.927823
ENSG00000071626.12	protein_coding	DAZAP1	chr19:1407568-1435719	2311.26	2240.71	2445.17	2665.12	2389.73	2363.23	2593.41	2051.67	2526.68	2420.91	2761.89	2122.29	2364.53	2440.09	1995.04	2140.83	2143.58	1982.53	2348.78	2398.55	2272.05	-0.0781715	0.242422	0.927571
ENSG00000071655.12	protein_coding	MBD3	chr19:1576639-1592882	2370.12	2451.3	2441.18	2039.5	2332.86	2784.2	2900.74	2900.47	2194.51	2542.65	2895.64	2219.07	2390.47	2622.72	2087.86	1976.23	2040.84	2608.12	2646.25	2490.54	2402.99	-0.0516317	0.557706	0.946612
ENSG00000071794.11	protein_coding	HLTF	chr3:148747914-148804341	2813.02	2376.45	2483.08	3309.7	2646.17	3007.65	2490.63	2985.25	2748.13	3286.09	2627.14	2166.19	2524.16	3369.22	2845.36	3239.18	2863.76	3068.09	3422.86	2762.23	2941.2	0.0905733	0.310932	0.928028
ENSG00000071859.10	protein_coding	FAM50A	chrX:153672473-153679002	1477.33	1442.24	1478.47	1263.22	1343.04	1596.1	1313.17	1810.3	1688.78	1538.76	1626.99	1840.91	1365.84	1692.6	1784.46	1351.73	1751.57	1539.53	1433.43	1490.29	1592.58	0.0957717	0.236438	0.927571
ENSG00000071889.12	protein_coding	FAM3A	chrX:153733350-153744566	682.31	663.73	875.91	610.65	845.14	751.16	650.6	805.91	816.96	788.34	805.51	885.04	776.2	877.24	785.44	697.32	710.2	810.17	686.77	744.707	782.223	0.0709073	0.364572	0.930443
ENSG00000071894.10	protein_coding	CPSF1	chr8:145618444-145634753	3595.08	4255.85	6564.34	3680.88	5863.08	4581.81	4140.07	3915.83	4993.51	6409.52	6221.48	5136.6	5246.86	6296.34	6865.39	5341.1	3027.34	3672.72	4126.59	4621.16	5234.39	0.179768	0.251957	0.927571
ENSG00000071967.7	protein_coding	CYBRD1	chr2:172378757-172414643	1309.75	2046.08	3340.03	2025.53	1164.43	1252.94	1353.08	1143.03	1833.41	1441.97	641.81	2463.53	1760.93	1191.6	1441.14	2530.89	2119.64	1333.99	1101.02	1718.7	1602.65	-0.100856	0.680816	0.961839
ENSG00000071994.6	protein_coding	PDCD2	chr6:170884383-170893780	1183.06	1064.96	1139.28	1234.28	1277.19	1249.95	1142.54	1126.08	1170.07	1240.39	1216.75	1014.75	1130.38	1141.7	1175.67	1175.16	1012.44	1171.36	1117	1176.38	1139.56	-0.0458746	0.340793	0.928028
ENSG00000072041.12	protein_coding	SLC6A15	chr12:85253492-85307394	1313.74	1473.18	2367.35	977.84	1262.22	1021.5	1345.1	968.49	1747.63	1766.29	687.73	1186.37	1037.6	1087.81	472.06	1278.91	910.7	2269.88	1336.6	1386.34	1203.39	-0.20417	0.394523	0.930443
ENSG00000072042.8	protein_coding	RDH11	chr14:68143518-68162531	3065.39	2618.98	2695.57	3038.3	2625.21	3311.91	3079.36	3354.29	2743.14	2907.89	2683.03	2638.14	2490.24	3149.66	2828.39	2716.44	2918.62	3140.92	3543.64	2948.02	2901.7	-0.0228477	0.7498	0.973563
ENSG00000072062.9	protein_coding	PRKACA	chr19:14202500-14228896	2703.29	2751.73	2881.13	2859.7	2217.11	2492.91	2398.83	2272.1	2565.58	2420.91	2755.9	3445.35	2852.4	2493.98	2557.93	3137.42	2771.99	2627.08	2120.19	2571.37	2718.32	0.0801732	0.335568	0.928028
ENSG00000072071.12	protein_coding	LPHN1	chr19:14260750-14316999	4159.67	4747.9	5847.05	4277.57	4551.97	4291.52	5421.31	5289.27	5502.24	4861.78	4810.09	5081.72	5043.33	4360.23	3433.19	5865.83	5082.14	5762.02	4436.04	4898.72	4873.64	-0.00740624	0.938519	0.992576
ENSG00000072110.9	protein_coding	ACTN1	chr14:69340860-69446157	2229.47	3204.86	2167.83	2770.89	3269.79	1644.98	3005.52	2124.48	3748.62	3053.58	1930.43	4705.56	3174.65	2170.63	3489.08	4626.82	4651.23	1630.33	2494.52	2685.16	3192.68	0.249761	0.233646	0.927571
ENSG00000072121.11	protein_coding	ZFYVE26	chr14:68194091-68283307	1343.66	1479.17	1415.62	1288.16	1285.17	1332.74	1351.09	1212.85	1052.37	1268.33	1120.92	1757.1	1343.89	1441.1	1344.33	1309.84	1468.29	1332	1213.82	1306.76	1359.96	0.0575741	0.464084	0.938272
ENSG00000072133.6	protein_coding	RPS6KA6	chrX:83318984-83442933	254.37	220.58	191.54	197.56	224.51	267.35	269.42	725.12	218.45	218.54	218.6	223.5	212.51	264.47	216.57	316.24	271.31	225.49	337.39	285.433	250.462	-0.188558	0.393473	0.930443
ENSG00000072134.11	protein_coding	EPN2	chr17:19118928-19240028	1730.7	1871.41	1695.95	1663.33	1620.43	1893.37	1566.62	1814.29	1965.08	1788.24	1837.6	1957.66	1803.83	1649.68	1533.96	1841.55	1853.31	2011.47	1674.99	1757.91	1795.23	0.030305	0.599525	0.953665
ENSG00000072135.8	protein_coding	PTPN18	chr2:131113580-131132982	309.23	572.9	365.13	382.16	492.91	387.05	338.27	483.74	429.92	334.3	381.29	356.21	357.17	309.38	705.6	351.15	379.04	394.11	519.07	417.925	408.733	-0.0320879	0.836668	0.983047
ENSG00000072163.14	protein_coding	LIMS2	chr2:128395956-128439360	68.83	104.8	88.79	27.94	107.76	88.78	123.73	491.72	90.77	82.83	71.87	152.66	47.89	190.62	174.65	79.81	238.4	79.82	188.66	132.57	130.72	-0.0202752	0.960802	0.996441
ENSG00000072195.10	protein_coding	SPEG	chr2:220299568-220363009	2357.15	2674.87	3586.44	1827.97	2602.26	3161.28	3152.2	3593.67	3458.35	2957.78	2690.02	2409.65	2891.31	2436.1	2092.85	2393.22	2770.99	2979.29	2586.36	2934.91	2620.76	-0.163333	0.159116	0.927571
ENSG00000072201.9	protein_coding	LNX1	chr4:54325468-54567572	493.77	246.53	165.6	521.85	259.43	279.32	263.43	86.77	252.37	179.62	158.71	160.64	250.42	88.82	4.99	207.5	169.57	598.65	570.98	285.453	238.99	-0.256303	0.589787	0.952219
ENSG00000072210.14	protein_coding	ALDH3A2	chr17:19551449-19580911	1282.82	1660.82	1628.12	1536.61	1173.41	1138.22	1425.92	1071.22	1348.63	1232.41	1296.6	1703.22	1404.75	1066.85	1728.57	1478.43	2028.87	1491.64	1281.7	1362.86	1471.3	0.110455	0.353843	0.930443
ENSG00000072274.8	protein_coding	TFRC	chr3:195754054-195809060	2453.91	2504.2	2262.6	3027.33	1687.28	2551.77	2746.08	3042.1	3060.35	2666.39	3729.1	2055.44	2810.5	2136.7	2460.12	3722.01	4743	2293.83	2453.6	2592.85	2907.07	0.165029	0.299464	0.928028
ENSG00000072310.12	protein_coding	SREBF1	chr17:17713713-17740325	1752.65	2309.57	2630.72	1552.58	1389.94	2571.72	2629.33	2463.6	2520.69	2468.81	3419.67	2392.69	1709.05	3117.73	2359.32	1910.39	2096.7	1943.62	2150.14	2202.31	2356.81	0.0978172	0.520819	0.943065
ENSG00000072364.8	protein_coding	AFF4	chr5:132211071-132299326	8738.31	8612.5	6654.13	9360.36	6227.28	9439.94	8589.47	8146.85	8429.91	7298.66	8669.95	8983.06	7785.98	8284.34	8691.77	10046.7	10477.5	9594.38	8992.86	8244.3	8882.52	0.107572	0.216702	0.927571
ENSG00000072401.10	protein_coding	UBE2D1	chr10:60094735-60130513	1393.54	1039.01	1106.36	1331.07	1352.02	1251.94	1232.34	1121.09	1173.07	1365.13	1090.98	980.82	1222.17	1181.62	887.24	1106.33	999.47	1205.28	1377.53	1222.27	1141.66	-0.0984331	0.256383	0.927571
ENSG00000072415.4	protein_coding	MPP5	chr14:67707826-67802536	828.94	1055.98	709.31	761.32	832.17	989.58	722.44	677.24	639.4	784.35	910.31	683.48	752.26	1000.99	1558.91	756.17	1106.2	760.29	968.26	801.82	928.123	0.211037	0.152013	0.927571
ENSG00000072422.12	protein_coding	RHOBTB1	chr10:62629196-62761198	1734.69	1086.92	1146.27	1363.99	952.9	1376.64	1032.77	861.76	1441.39	1349.16	1847.58	2039.47	1204.21	1624.73	1724.58	1216.06	1223.9	943.87	1141.95	1221.93	1431.55	0.228424	0.143844	0.927571
ENSG00000072501.12	protein_coding	SMC1A	chrX:53401070-53449677	5083.38	5171.09	5530.81	6158.42	5201.54	6218.81	5754.59	4139.25	4999.49	5862.67	5006.73	3733.71	7512.62	5184.57	4543.99	5051.8	4329.05	3996.99	5585.97	5361.93	5080.81	-0.0776939	0.503742	0.940608
ENSG00000072506.8	protein_coding	HSD17B10	chrX:53458206-53461320	967.6	1046.99	1090.4	1028.73	1103.57	744.18	821.23	816.88	844.89	960.98	1068.02	959.87	1148.34	959.07	719.57	1004.57	871.79	850.08	846.48	940.496	938.879	-0.00248273	0.97942	0.997259
ENSG00000072518.16	protein_coding	MARK2	chr11:63606400-63678491	1386.56	1337.44	1259	1262.22	1394.93	1402.57	1462.84	1309.6	1337.65	1382.09	1421.37	1219.29	1275.05	1452.08	1017.98	1139.25	1218.92	1386.87	1312.64	1350.31	1282.56	-0.0742719	0.237281	0.927571
ENSG00000072571.14	protein_coding	HMMR	chr5:162887175-162918947	572.58	860.35	745.22	614.64	601.67	698.29	620.66	202.47	716.21	735.45	750.61	366.19	698.38	738.51	806.4	582.59	357.1	320.28	603.92	625.79	595.943	-0.0705029	0.754485	0.973563
ENSG00000072609.13	protein_coding	CHFR	chr12:133398773-133532890	1275.83	1191.72	1168.21	1192.37	1265.21	1283.86	1544.67	1526.04	1269.82	1156.57	1216.75	1390.91	1186.25	1354.28	1106.81	1097.35	1174.03	1468.69	1419.45	1301.97	1257.11	-0.0505878	0.503584	0.940608
ENSG00000072657.4	protein_coding	TRHDE	chr12:72481046-73059422	121.7	93.82	89.79	279.38	268.41	133.67	127.72	260.32	245.39	131.72	145.73	91.8	206.52	105.79	58.88	82.8	255.35	124.72	175.68	180.023	137.9	-0.384557	0.179504	0.927571
ENSG00000072682.14	protein_coding	P4HA2	chr5:131527531-131631008	2055.9	1656.83	2340.42	2209.13	132.71	1479.39	1546.66	1387.4	2597.5	1686.45	3045.36	1631.38	1903.59	1507.97	2190.66	2554.83	5881.12	1152.4	1127.98	1711.77	2268.17	0.406043	0.272219	0.927823
ENSG00000072736.14	protein_coding	NFATC3	chr16:68118654-68263162	1235.93	1459.2	1447.55	1548.59	1232.28	1323.77	1426.92	1002.4	1302.74	1432.99	1521.18	1399.89	1343.89	1278.43	1697.63	1736.8	1653.82	1103.51	1047.12	1331.04	1421.53	0.0948854	0.362991	0.930443
ENSG00000072756.12	protein_coding	TRNT1	chr3:3168600-3192563	507.74	611.83	576.62	593.69	533.82	606.52	622.66	550.57	572.57	597.74	564.95	659.54	579.66	553.89	691.63	614.52	728.16	583.68	576.96	575.113	615.073	0.0969113	0.117457	0.927571
ENSG00000072778.15	protein_coding	ACADVL	chr17:7120444-7128592	4038.97	6319.89	6257.07	3393.52	4844.32	3659.06	4195.95	4856.39	5399.49	4616.29	4346.95	7454.46	5552.15	4440.07	5271.55	4888.19	6061.67	4691.43	3834.12	4773.85	5115.69	0.0997741	0.470603	0.938305
ENSG00000072786.8	protein_coding	STK10	chr5:171469077-171615390	491.78	632.79	410.02	509.88	359.21	375.08	640.62	454.82	532.67	495.96	562.96	812.2	568.68	433.13	423.16	608.53	792.99	566.72	512.08	489.651	577.641	0.23842	0.0999429	0.927571
ENSG00000072803.13	protein_coding	FBXW11	chr5:171288553-171433877	3259.91	2925.39	2571.86	2921.56	2869.68	3389.72	3121.27	3804.12	2804.98	2921.86	3130.2	2843.69	2699.75	3272.42	3203.65	3125.45	3183.95	3465.19	3227.21	3074.28	3107.34	0.0154312	0.82255	0.983047
ENSG00000072818.7	protein_coding	ACAP1	chr17:7239848-7254797	128.68	120.77	224.46	129.71	187.59	83.8	118.74	141.63	138.65	145.69	182.66	172.62	139.68	197.6	233.54	140.66	155.61	113.74	132.76	141.56	161.456	0.189729	0.260567	0.927571
ENSG00000072832.10	protein_coding	CRMP1	chr4:5749811-5894785	18011.3	11180.6	11406.8	19890.2	15230.4	19153.2	20452.9	24555.2	16890.8	15456.5	15604.1	10757.1	15246.7	17746.3	3851.36	11723.7	11437.1	20240.4	22471.7	17419	14453.5	-0.269247	0.247146	0.927571
ENSG00000072840.8	protein_coding	EVC	chr4:5712924-5830772	1406.51	1744.66	1571.25	1501.69	1300.13	788.07	1307.18	805.91	1680.8	1273.32	1626.99	1967.63	1655.17	1178.63	1235.55	2133.85	2092.71	1326.01	1034.14	1345.13	1552.4	0.206751	0.240196	0.927571
ENSG00000072849.6	protein_coding	DERL2	chr17:5374571-5390131	1246.9	1483.16	1357.76	1386.94	1224.3	995.57	1116.59	1096.15	1029.43	1070.75	1195.79	1436.81	1235.14	1151.68	1010	1311.83	1345.6	1133.45	939.31	1215.2	1183.04	-0.0387011	0.680211	0.961736
ENSG00000072864.8	protein_coding	NDE1	chr16:15737124-15820210	757.12	794.48	911.82	604.67	748.35	878.85	632.64	492.72	919.7	731.46	930.28	540.8	763.23	950.09	1110.8	735.22	569.56	508.85	637.86	748.928	747.815	-0.00214468	0.989082	0.998026
ENSG00000072952.14	protein_coding	MRVI1	chr11:10594638-10715535	184.54	361.31	225.46	170.62	351.23	194.52	219.53	139.64	295.26	245.48	170.68	325.28	326.25	245.51	396.21	368.11	232.41	245.45	273.51	238.012	282.889	0.2492	0.191942	0.927571
ENSG00000072954.2	protein_coding	TMEM38A	chr19:16771938-16800840	237.41	177.66	195.53	198.56	209.54	322.21	279.4	231.4	258.35	212.55	371.31	211.53	206.52	239.52	136.73	169.59	167.58	322.27	185.67	234.452	222.327	-0.0766074	0.659901	0.960431
ENSG00000072958.4	protein_coding	AP1M1	chr19:16308389-16346160	2624.48	2128.92	2159.85	2106.36	2351.82	2711.38	2512.58	2819.68	2099.75	2432.89	2388.58	2344.8	2182.95	2881.2	2523	2140.83	2100.69	2602.14	2709.14	2390.53	2430.62	0.0239911	0.758658	0.974665
ENSG00000073008.10	protein_coding	PVR	chr19:45147098-45166850	557.62	603.84	630.5	563.76	447.01	562.63	705.48	698.19	739.15	665.6	834.46	540.8	734.3	588.82	391.22	895.84	1014.43	637.56	610.9	612.019	691.393	0.175931	0.236934	0.927571
ENSG00000073009.8	protein_coding	IKBKG	chrX:153769414-153796782	124.69	91.82	101.76	93.79	88.8	114.72	113.75	137.64	111.72	137.71	142.74	115.74	103.76	118.76	107.79	122.7	155.61	110.75	96.83	108.745	121.238	0.156894	0.162104	0.927571
ENSG00000073050.7	protein_coding	XRCC1	chr19:44047192-44084625	1489.3	1418.28	1616.14	1617.43	1638.39	1554.2	1502.76	1546.98	1220.95	1577.68	1651.94	1261.2	1432.68	1431.12	1688.65	1297.86	1271.78	1266.15	1363.55	1511.6	1424.26	-0.0858655	0.239659	0.927571
ENSG00000073060.11	protein_coding	SCARB1	chr12:125261402-125367214	634.43	860.35	818.05	838.15	731.39	731.21	723.44	789.95	939.65	771.38	969.21	685.48	782.19	690.61	791.43	1120.29	1004.46	606.63	715.72	785.18	813.74	0.0515443	0.645597	0.958192
ENSG00000073111.9	protein_coding	MCM2	chr3:127317066-127341276	1306.76	2949.35	2135.9	2296.94	1424.86	2446.02	2035.61	1270.7	1960.1	2387.98	2353.64	1149.45	2264.76	1513.95	1758.51	1565.22	1339.61	1086.55	1712.93	1980.69	1713.26	-0.209261	0.260701	0.927571
ENSG00000073150.9	protein_coding	PANX2	chr22:50609160-50618723	214.47	166.68	200.52	100.78	160.65	184.55	165.64	206.46	243.39	219.54	139.74	235.48	199.54	264.47	123.75	202.51	207.48	269.39	248.55	182.571	211.045	0.209092	0.203341	0.927571
ENSG00000073169.9	protein_coding	RP3-402G11.5	chr22:50639408-50656045	479.81	465.11	572.63	396.13	575.73	551.65	674.54	563.54	591.52	577.79	599.89	598.67	506.83	574.84	542.92	417.99	504.72	500.87	511.08	541.185	533.561	-0.0204689	0.826312	0.983047
ENSG00000073331.13	protein_coding	ALPK1	chr4:113206665-113363776	307.24	222.57	291.31	593.69	295.35	218.47	598.71	126.67	227.43	438.08	267.5	596.68	391.09	178.64	149.7	615.51	420.94	309.3	179.68	320.159	354.713	0.147861	0.633055	0.957705
ENSG00000073417.10	protein_coding	PDE8A	chr15:85523671-85682376	1173.09	1376.36	1761.8	1299.14	1183.39	704.28	998.85	918.61	1164.09	1168.54	1377.45	1982.6	1520.48	1095.8	1197.63	1910.39	1107.2	859.06	604.91	1175.51	1282.41	0.125564	0.528128	0.945113
ENSG00000073464.7	protein_coding	CLCN4	chrX:10125024-10205700	1603.02	1539.05	970.68	1564.55	1176.41	1359.68	1462.84	1975.87	1640.9	1133.62	1111.94	1897.79	1617.26	1213.56	953.11	1602.13	1296.72	1798.95	2148.14	1477	1477.32	0.00031359	0.99841	0.999789
ENSG00000073536.13	protein_coding	NLE1	chr17:33455772-33469334	637.42	533.98	590.59	633.6	604.67	632.45	589.73	765.01	633.42	638.66	757.6	573.73	596.62	562.87	545.92	646.44	688.26	641.55	545.02	624.541	619.666	-0.0113054	0.880027	0.985702
ENSG00000073578.12	protein_coding	SDHA	chr5:218356-256815	1453.39	1819.51	1438.57	1609.45	1538.61	1751.72	1461.85	2131.47	1730.67	1735.35	1722.81	1466.74	1456.63	1717.55	1511	1556.24	1694.71	1638.31	1971.46	1659.47	1647.08	-0.010812	0.892638	0.985824
ENSG00000073584.14	protein_coding	SMARCE1	chr17:38781214-38804760	7049.5	5805.88	7110.04	6747.12	8028.31	6308.59	6998.9	6572.93	6253.36	7751.7	7243.59	6101.46	7131.5	6801.32	7196.73	6583.1	5812.3	6257.9	6356.59	6763.85	6723.62	-0.00860634	0.895566	0.985852
ENSG00000073605.14	protein_coding	GSDMB	chr17:38060848-38076107	753.13	507.03	697.34	559.77	811.21	814.01	711.47	646.32	725.19	773.37	631.83	1276.17	739.29	936.12	1763.5	949.71	815.94	590.67	679.78	691.718	915.637	0.404593	0.0266734	0.851887
ENSG00000073614.7	protein_coding	KDM5A	chr12:389295-498620	2566.63	2570.08	2104.98	2736.97	2233.08	2585.68	2984.56	2151.41	2382.04	2432.89	2648.1	2589.25	2812.49	2494.98	3021.01	3257.13	3078.21	2561.23	2680.19	2479.49	2757.55	0.153342	0.0426165	0.904528
ENSG00000073670.9	protein_coding	ADAM11	chr17:42836399-42859214	302.25	307.41	426.98	134.7	325.28	697.3	407.12	869.74	575.56	549.84	617.86	382.15	341.21	541.91	728.56	359.13	395	438.01	384.31	449.594	473.798	0.0756497	0.7703	0.978052
ENSG00000073711.6	protein_coding	PPP2R3A	chr3:135684515-135866733	1851.4	1375.36	1500.42	1867.88	1914.78	1733.76	1770.18	1720.53	1647.88	1293.28	1297.6	1366.97	1691.09	1379.23	1599.83	1835.57	1563.05	2287.84	1924.55	1709.13	1623.9	-0.073804	0.492521	0.93898
ENSG00000073712.9	protein_coding	FERMT2	chr14:53323986-53419153	2473.86	2892.46	2936	3168.02	2511.47	2540.79	2706.16	2321.97	2895.76	2476.79	3351.79	2821.74	2873.35	2240.49	3208.64	4038.25	4139.53	2209.02	2056.31	2716.28	2941.59	0.114967	0.375743	0.930443
ENSG00000073792.11	protein_coding	IGF2BP2	chr3:185361527-185542844	3609.04	2602.01	3773	2947.5	3899.41	4577.82	3511.43	3448.05	3696.75	4130.32	4072.46	4000.12	3379.18	4688.57	6846.43	3953.45	3902.13	2777.74	2827.92	3562.78	4057.83	0.187706	0.200813	0.927571
ENSG00000073803.9	protein_coding	MAP3K13	chr3:185000729-185206885	1707.76	1583.96	1090.4	1910.79	1400.91	1462.43	1206.4	1614.81	1490.27	1177.52	1243.7	1062.64	1390.78	1035.92	743.53	1166.18	1081.26	1618.35	1738.88	1496.41	1225.88	-0.287696	0.0396825	0.903023
ENSG00000073849.10	protein_coding	ST6GAL1	chr3:186648274-186796341	891.79	656.74	698.33	1027.73	844.14	986.59	1042.75	863.76	927.68	836.24	767.58	1260.2	830.08	1137.71	1599.83	1163.19	800.97	879.02	1180.88	882.168	1045.57	0.245165	0.0828686	0.927571
ENSG00000073910.15	protein_coding	FRY	chr13:32605437-32870794	1522.22	716.63	840.99	1833.96	1133.5	1904.35	1491.78	2312.99	1151.12	1376.11	974.2	636.59	1168.3	851.29	360.29	995.6	939.62	1915.68	1923.55	1434.17	1114.12	-0.364312	0.180094	0.927571
ENSG00000073921.13	protein_coding	PICALM	chr11:85668727-85780924	4437.98	3728.85	3983.5	4439.21	4115.93	3591.23	4245.84	3697.4	3966.08	3804	3756.05	4635.71	3905.96	4285.38	3422.21	4682.69	4431.79	4458.95	3711.34	4022.89	4109.41	0.0306979	0.650652	0.958928
ENSG00000073969.14	protein_coding	NSF	chr17:44668035-44834830	1659.88	1408.3	1485.46	1517.65	1451.8	1420.53	1352.08	1950.93	1538.15	1331.2	1388.43	1208.32	1554.4	1257.47	1054.91	1786.68	1721.64	1912.69	1331.61	1531.64	1454.74	-0.0743232	0.492299	0.93898
ENSG00000074047.16	protein_coding	GLI2	chr2:121493199-121750229	1879.33	1625.88	2693.57	1646.37	3004.38	2342.28	1853	2105.53	2587.53	2630.47	2477.41	2447.57	2716.71	2468.04	2805.44	2186.72	1862.29	1728.11	1457.38	2193.1	2278.01	0.0548058	0.70342	0.964403
ENSG00000074054.13	protein_coding	CLASP1	chr2:122095352-122407163	6187.64	4672.05	4825.49	6497.67	5685.47	6616.84	6878.16	5724.14	5587.03	6193.98	6013.87	5855.01	6070.95	6598.73	5338.42	6171.09	5373.41	6374.63	6577.2	5852.72	6056.73	0.0494312	0.508433	0.941166
ENSG00000074071.9	protein_coding	MRPS34	chr16:1821891-1823156	751.14	811.45	833.01	620.63	806.22	1005.54	907.04	865.75	801.99	828.26	939.26	729.38	827.09	958.07	967.08	617.51	695.24	699.42	818.53	822.531	807.985	-0.0257425	0.794411	0.979079
ENSG00000074181.4	protein_coding	NOTCH3	chr19:15270444-15311792	8275.46	10222.4	9136.21	7909.56	6603.45	10903.4	10285.8	10550.6	10240.4	10526.9	13123.7	10649.4	8649.98	12588.7	11351.5	8964.35	10847.6	6163.11	10369.4	9347.47	10323.4	0.143277	0.258145	0.927571
ENSG00000074201.4	protein_coding	CLNS1A	chr11:77225981-77348850	2192.56	1921.32	2108.97	1852.91	2123.32	2067.95	1973.74	2005.79	1942.14	2138.5	2189.95	1688.25	1875.66	1967.04	2402.24	1951.29	1717.65	1921.67	1990.43	2020.97	1984.27	-0.0264389	0.672843	0.960845
ENSG00000074211.9	protein_coding	PPP2R2C	chr4:6322305-6565327	214.47	370.29	199.52	135.7	208.54	280.32	268.42	592.46	364.09	245.48	163.7	148.67	125.71	142.71	46.91	251.39	183.54	439.01	384.31	292.646	213.143	-0.457333	0.162533	0.927571
ENSG00000074219.9	protein_coding	TEAD2	chr19:49843852-49865714	3318.76	2943.36	3698.18	3136.09	3946.3	3170.26	3448.56	1787.36	2822.94	3757.1	3625.29	4244.58	3732.36	3595.77	4068.93	2953.86	2722.11	2310.79	2278.91	3141.31	3328.97	0.0837095	0.566119	0.946612
ENSG00000074266.13	protein_coding	EED	chr11:85955586-85989855	520.71	594.86	672.4	599.68	611.65	565.62	552.81	429.88	586.53	659.61	542.99	571.73	598.61	535.92	685.64	568.63	591.5	545.77	524.06	570.46	582.448	0.0300037	0.695974	0.964403
ENSG00000074276.6	protein_coding	CDHR2	chr5:175969512-176022975	68.83	66.87	50.88	73.84	65.85	67.83	124.73	116.7	81.8	88.81	57.89	136.7	85.8	58.88	15.97	104.75	53.86	103.77	87.84	79.7033	79.4273	-0.00500323	0.985447	0.997751
ENSG00000074317.6	protein_coding	SNCB	chr5:176047085-176057530	31.92	108.79	54.87	9.98	39.91	34.91	16.96	140.63	62.84	25.95	29.94	23.95	37.91	23.95	35.93	34.92	29.92	53.88	93.83	55.6475	39.018	-0.512177	0.205609	0.927571
ENSG00000074319.8	protein_coding	TSG101	chr11:18489883-18548779	1807.51	1495.14	1428.59	1826.97	1622.42	1671.92	1730.27	2095.56	1444.39	1624.58	1663.92	1728.16	1463.61	1605.77	1362.3	1571.2	1360.56	1719.13	1744.87	1680.31	1584.41	-0.0847787	0.274425	0.927823
ENSG00000074356.12	protein_coding	C17orf85	chr17:3714460-3749545	2269.37	2351.49	2074.05	2166.22	2277.98	2313.35	2476.66	1655.7	2097.75	2257.25	2146.03	2322.84	2476.27	2302.37	2769.51	2686.51	2478.73	2162.13	2271.92	2186.95	2387.36	0.126492	0.076222	0.927571
ENSG00000074370.13	protein_coding	ATP2A3	chr17:3827169-3867736	163.59	100.81	166.6	158.65	86.81	191.53	224.52	216.44	161.6	137.71	204.62	146.67	140.67	348.3	266.47	209.49	391.01	86.8	138.75	163.394	207.051	0.341635	0.1882	0.927571
ENSG00000074410.9	protein_coding	CA12	chr15:63613577-63674360	455.87	2141.9	421.99	692.47	94.79	322.21	414.11	404.95	541.65	361.24	762.59	207.54	623.56	220.56	102.8	537.7	2668.25	1038.66	690.76	609.993	721.365	0.241937	0.637584	0.958179
ENSG00000074416.9	protein_coding	MGLL	chr3:127407909-127542051	77.81	87.83	170.59	96.79	168.63	66.84	77.83	103.73	141.65	106.78	122.77	103.77	145.66	137.72	97.81	210.49	62.84	106.76	57.9	110.188	115.25	0.0647974	0.787153	0.978457
ENSG00000074527.7	protein_coding	NTN4	chr12:96051583-96184930	408.98	148.72	191.54	305.33	204.55	462.87	429.07	350.09	286.28	410.14	358.34	173.61	343.21	405.19	186.63	197.52	316.2	269.39	431.23	309.715	309.145	-0.00265805	0.990828	0.998275
ENSG00000074582.8	protein_coding	BCS1L	chr2:219523487-219528166	518.71	512.02	538.71	483.93	634.6	509.75	567.78	543.59	521.7	524.9	511.05	529.82	555.71	506.98	386.23	453.9	444.87	582.69	458.18	536.755	495.435	-0.115569	0.124186	0.927571
ENSG00000074590.9	protein_coding	NUAK1	chr12:106457118-106533811	1321.72	1530.07	960.71	1834.95	1059.66	1597.1	1605.54	1380.42	1443.39	1308.25	1596.05	1566.52	1361.85	1013.96	1137.74	1768.73	2393.94	1685.2	1312.64	1414.84	1514.49	0.0981927	0.514744	0.942585
ENSG00000074603.14	protein_coding	DPP8	chr15:65734801-65810042	1217.98	1177.74	1112.35	1142.48	1243.26	1150.19	1224.36	1206.87	1090.27	1118.65	1146.88	1467.74	1236.14	1214.56	1766.5	1540.28	1386.49	1248.19	1187.87	1173.94	1331.33	0.181503	0.0239614	0.838322
ENSG00000074621.9	protein_coding	SLC24A1	chr15:65903704-65953333	317.21	413.21	514.77	421.07	481.94	175.57	289.38	307.2	323.19	322.32	293.46	589.69	426.01	286.42	385.24	476.85	325.18	311.3	227.59	360.394	364.406	0.015973	0.934649	0.992416
ENSG00000074657.9	protein_coding	ZNF532	chr18:56529832-56653712	8493.91	6435.67	7525.05	7843.71	9065.02	8442.38	8493.68	7419.74	7265.83	8793.51	7480.15	7455.45	8505.32	7951.01	7064.99	7449.01	6747.93	7900.2	7661.25	7887.22	7700.88	-0.0344931	0.599883	0.953665
ENSG00000074695.5	protein_coding	LMAN1	chr18:56995055-57027194	4679.38	4803.8	5662.49	5438.01	2930.54	5160.39	4161.02	3359.28	5664.83	4841.82	5102.55	4789.37	5263.82	4498.95	6192.72	6602.05	8888.51	3236.71	4164.53	4651.08	5358.1	0.204156	0.223105	0.927571
ENSG00000074696.8	protein_coding	PTPLAD1	chr15:65822756-65870687	7301.87	8505.7	6755.88	7199.13	6468.74	6363.45	7208.45	5738.1	6208.47	6244.87	6414.12	7371.64	7524.59	7053.81	7491.15	8344.84	7481.08	6926.39	7193.09	6861.09	7204.56	0.0704722	0.319495	0.928028
ENSG00000074755.10	protein_coding	ZZEF1	chr17:3907739-4046314	2106.77	2098.98	2378.33	2313.9	2099.37	2455	2622.34	2365.86	2221.44	2342.08	2282.77	2464.53	2466.29	2401.17	2168.7	2258.54	2413.89	2423.54	2482.54	2295.78	2370.41	0.0461519	0.326185	0.928028
ENSG00000074800.9	protein_coding	ENO1	chr1:8921061-8939308	12700.5	17958.6	11338	15222.4	9628.78	14329	12088.9	12189.4	13360.6	15305.8	16402.6	10434.8	11857.6	16158.5	13260.7	15200.3	17901.7	11198.8	15021	13201.8	14274.2	0.112675	0.349767	0.928477
ENSG00000074842.3	protein_coding	C19orf10	chr19:4641386-4670382	900.76	1173.75	1294.91	926.96	763.32	821.99	786.3	912.63	1126.18	878.15	1003.14	1278.16	1082.5	1001.98	909.2	1071.41	1430.38	874.03	871.44	967.423	1040.04	0.104419	0.392721	0.930443
ENSG00000074855.6	protein_coding	ANO8	chr19:17434032-17445638	2147.67	1894.37	2218.71	1468.76	2415.68	2388.17	2537.53	2425.7	2656.36	2281.2	2179.96	2255	2218.87	2211.55	1818.39	1606.12	1674.76	2656.01	2336.81	2239.21	2123.87	-0.0762989	0.499173	0.939769
ENSG00000074935.9	protein_coding	TUBE1	chr6:112391980-112408732	969.59	776.51	1059.47	829.17	1008.78	756.15	999.84	834.83	1168.08	856.2	693.72	1006.77	1027.62	967.05	838.34	1103.33	1109.19	1040.65	883.41	933.604	952.629	0.0291048	0.774744	0.978373
ENSG00000074964.12	protein_coding	ARHGEF10L	chr1:17866330-18024369	1524.22	1267.57	1332.82	1271.2	1403.91	1751.72	1438.9	2195.3	1360.6	1371.12	1466.29	1187.36	1319.95	2347.28	1653.72	1244.99	1181.01	1644.29	2052.32	1505.14	1546.83	0.0394234	0.783018	0.978457
ENSG00000075035.5	protein_coding	WSCD2	chr12:108523248-108644314	482.8	2879.48	867.93	463.98	1129.51	397.03	679.53	403.95	452.87	578.78	319.41	218.52	950.8	522.95	690.63	1397.62	326.17	574.7	1254.75	861.898	683.434	-0.334716	0.400184	0.930443
ENSG00000075043.12	protein_coding	KCNQ2	chr20:62037542-62103993	2484.83	2712.8	1931.39	1789.06	2117.33	3134.34	2699.18	2773.8	3002.49	2688.35	2066.17	2118.3	2604.97	2640.69	1133.75	2063.02	1662.79	3426.28	3539.65	2516.14	2394.4	-0.0715475	0.687591	0.96337
ENSG00000075089.5	protein_coding	ACTR6	chr12:100592900-100635643	789.04	658.74	677.38	849.13	669.52	771.12	580.75	848.8	675.31	687.55	664.77	648.56	623.56	767.46	691.63	647.44	617.44	791.22	875.43	724.421	701.505	-0.0463751	0.59219	0.952737
ENSG00000075131.5	protein_coding	TIPIN	chr15:66628544-66679084	152.62	223.57	180.57	232.49	176.61	209.49	208.55	218.43	211.47	190.6	261.52	171.62	224.48	196.6	209.58	169.59	226.43	145.67	195.65	201.534	199.174	-0.0169897	0.875603	0.985702
ENSG00000075142.9	protein_coding	SRI	chr7:87834433-87856308	1834.45	2103.97	1656.05	1685.28	1387.94	1276.88	1438.9	1338.52	1582.04	1521.8	1523.18	2409.65	1630.23	1991	1372.28	1976.23	1589.98	1714.14	1792.78	1589.34	1752.13	0.140681	0.212187	0.927571
ENSG00000075151.15	protein_coding	EIF4G3	chr1:21132963-21503377	7009.6	8504.7	6067.53	6890.81	7220.09	6917.1	7824.12	6936.99	6540.64	7024.23	6238.45	6589.38	6848.15	6525.87	5542.01	7482.92	6916.5	7818.38	7664.24	7101.29	6865.01	-0.0488175	0.491814	0.938735
ENSG00000075188.4	protein_coding	NUP37	chr12:102467967-102513902	243.4	311.4	267.36	250.45	225.5	335.18	218.53	198.48	318.2	285.4	294.45	247.45	254.41	286.42	417.17	262.37	238.4	207.53	258.54	263.168	275.215	0.0645733	0.615981	0.957705
ENSG00000075213.5	protein_coding	SEMA3A	chr7:83587659-84122040	2972.62	3253.77	9186.09	3691.86	8486.3	1395.59	3634.16	3648.53	3560.1	4269.02	2284.77	4534.94	5650.92	3969.02	3608.84	4765.49	4382.91	3481.16	138.75	4425.44	3708.58	-0.254955	0.527204	0.944767
ENSG00000075218.14	protein_coding	GTSE1	chr22:46692638-46726707	713.23	1295.52	984.65	847.13	730.39	943.69	817.24	268.3	853.86	807.3	1023.11	455.99	933.84	795.4	901.21	632.47	425.92	520.83	830.51	828.224	732.658	-0.176882	0.426292	0.93215
ENSG00000075223.9	protein_coding	SEMA3C	chr7:80371854-80551675	1894.3	2844.55	1864.55	2885.64	696.47	1056.42	2895.75	1840.22	1563.09	1915.97	3093.27	3212.87	1853.71	1337.31	2246.55	1874.47	6074.63	962.83	1634.07	1949	2420.57	0.312613	0.312328	0.928028
ENSG00000075234.12	protein_coding	TTC38	chr22:46663858-46689905	587.54	732.6	714.3	436.04	689.48	533.7	593.72	593.46	609.48	602.73	613.86	625.61	525.78	605.78	812.39	612.52	636.39	534.79	502.1	610.034	607.197	-0.00672512	0.947296	0.993847
ENSG00000075239.9	protein_coding	ACAT1	chr11:107992243-108018503	753.13	887.3	925.79	776.29	857.11	481.82	525.87	663.28	786.03	660.61	769.58	572.73	705.37	656.68	497.01	873.89	653.35	784.23	618.89	739.625	679.233	-0.122886	0.344201	0.928271
ENSG00000075240.12	protein_coding	GRAMD4	chr22:46971909-47075688	1449.4	1453.22	1431.58	1422.86	1604.46	1392.6	1627.49	1633.76	1876.31	1678.47	1403.4	1528.61	1467.6	1424.14	1127.76	1565.22	1485.24	1597.4	1723.91	1543.52	1500.18	-0.0410933	0.591749	0.95234
ENSG00000075275.12	protein_coding	CELSR1	chr22:46756731-46933067	256.36	1920.32	402.04	664.53	590.7	806.03	748.39	816.88	327.18	448.06	1117.93	368.18	499.84	473.05	1766.5	305.26	894.74	516.84	1741.87	725.826	813.227	0.164034	0.668923	0.960431
ENSG00000075290.7	protein_coding	WNT8B	chr10:102222798-102243501	74.81	193.63	36.91	459.99	151.67	48.88	85.81	3.99	24.94	18.96	2	12.97	66.85	44.91	56.89	3.99	19.95	43.9	497.11	120.07	76.7519	-0.645602	0.408069	0.930655
ENSG00000075292.14	protein_coding	ZNF638	chr2:71503691-71662199	5847.48	5375.7	5413.09	5445.99	6354.99	5776.89	6219.58	5017.97	5536.15	5707	5564.7	5607.55	5863.43	5692.55	6781.55	5888.78	5479.14	6203.02	5510.11	5665.32	5829.78	0.0412857	0.424637	0.93213
ENSG00000075303.8	protein_coding	SLC25A40	chr7:87462883-87505672	470.83	576.89	616.53	603.67	742.36	431.94	551.81	410.93	665.34	562.82	464.14	513.86	636.53	501.99	589.83	704.3	489.76	400.1	469.16	563.368	533.248	-0.0792705	0.523057	0.943304
ENSG00000075336.7	protein_coding	TIMM21	chr18:71815746-71826197	375.07	452.13	471.87	455	499.9	379.07	408.12	399.96	385.04	406.15	381.29	367.19	468.91	317.36	331.34	381.08	419.94	455.97	313.44	425.129	384.267	-0.145792	0.104888	0.927571
ENSG00000075340.17	protein_coding	ADD2	chr2:70834750-70995357	3631.98	2771.69	2628.73	5293.33	3032.32	4797.28	5016.18	2501.51	3734.66	4156.26	3137.19	1951.67	3624.61	2804.36	1537.95	2463.05	2411.9	5456.7	5738.7	3711.96	3328.24	-0.157423	0.499655	0.939769
ENSG00000075391.12	protein_coding	RASAL2	chr1:178062864-178448644	3626	1617.9	2614.76	2543.39	2564.35	3707.94	2963.61	2847.61	2495.76	2643.44	2806.8	2383.71	2622.93	4368.21	3770.52	2658.58	2670.25	3778.49	3530.66	2775.7	3123.36	0.170246	0.2498	0.927571
ENSG00000075399.8	protein_coding	VPS9D1	chr16:89773542-89787394	761.11	829.41	870.92	592.69	971.86	606.52	878.11	955.52	789.03	757.41	718.67	922.95	724.32	770.45	441.13	624.49	616.44	1001.74	764.63	806.129	734.223	-0.134793	0.318358	0.928028
ENSG00000075407.12	protein_coding	ZNF37A	chr10:38383264-38412276	962.61	1153.79	957.72	1135.5	954.9	1069.39	1376.03	846.8	1009.47	842.23	918.3	839.14	988.71	760.47	730.55	1117.3	1174.03	1186.33	906.37	1051.8	946.343	-0.152425	0.164898	0.927571
ENSG00000075413.13	protein_coding	MARK3	chr14:103851729-103970168	3183.1	2859.52	2741.46	3182.98	3317.69	2878.97	3281.92	2894.48	3375.56	2905.89	2918.6	2992.36	2876.34	3119.73	2358.32	3208.25	2880.71	3388.36	3194.27	3079.52	2984.28	-0.0453209	0.472885	0.938305
ENSG00000075415.8	protein_coding	SLC25A3	chr12:98987369-98995946	8543.79	7452.72	8176.49	7847.7	7112.33	7946.59	7521.77	8214.67	8005.97	8615.89	10212.1	7133.17	7320.06	8756.39	10101	8526.4	8875.55	6395.59	7399.72	7869.12	8333.58	0.0827355	0.312664	0.928028
ENSG00000075420.8	protein_coding	FNDC3B	chr3:171757418-172119455	2266.37	3705.9	3133.52	2605.26	1930.74	2511.86	2215.22	2037.71	3391.52	2399.95	2686.03	2707.99	2756.62	2477.02	3187.68	3964.42	4593.38	1924.66	2170.11	2644.23	2886.79	0.126614	0.446076	0.934573
ENSG00000075426.7	protein_coding	FOSL2	chr2:28615315-28640179	1037.42	1528.07	823.04	1494.7	24.95	515.74	1005.83	1165.97	1809.47	860.19	1272.64	2747.9	1004.68	878.23	1385.25	1692.91	3645.78	954.85	1395.5	1045.02	1583.79	0.59985	0.170324	0.927571
ENSG00000075461.5	protein_coding	CACNG4	chr17:64961026-65029514	4353.19	4486.4	2828.25	4007.17	4007.17	4420.2	4202.93	4721.74	2944.63	3748.12	3212.05	2289.92	3563.75	3671.62	1928.18	3019.71	2484.71	4842.09	5505.12	3996.85	3426.53	-0.222118	0.199709	0.927571
ENSG00000075539.9	protein_coding	FRYL	chr4:48499378-48782339	3544.2	3006.24	2514	3798.63	2848.72	3614.17	3694.03	2128.47	2735.16	2619.49	2971.5	2634.15	3397.14	2921.12	3702.66	3049.63	2979.46	4218.49	4158.54	3098.18	3265.22	0.0757587	0.543328	0.946612
ENSG00000075568.12	protein_coding	TMEM131	chr2:98372799-98612388	2766.13	3088.08	3104.59	2538.4	3166.02	2877.97	2874.8	4234.01	2830.92	2670.39	3280.93	2698.01	2750.63	2017.94	3098.86	3056.62	2696.18	2535.29	2136.17	3053.44	2694.1	-0.18063	0.0792027	0.927571
ENSG00000075618.13	protein_coding	FSCN1	chr7:5632439-5646286	8575.71	10382.1	8203.43	8532.19	8451.37	10283.9	10513.3	9572.15	10660.3	9436.16	11104.4	11891.6	9854.2	10250.4	8801.55	8779.79	8950.36	9991.48	9868.29	9463.83	9892.83	0.0639582	0.383148	0.930443
ENSG00000075624.9	protein_coding	ACTB	chr7:5566782-5603415	54398.9	60420.2	48954.2	56102.3	57338.6	51451.3	56117.9	54715.9	61286.7	53937.6	58611.5	57232	60450.1	57814.7	48717.4	66580.2	53972.5	61093.3	61471.7	55642.9	57988.1	0.0595587	0.298299	0.928028
ENSG00000075643.5	protein_coding	MOCOS	chr18:33767482-33852120	184.54	223.57	183.56	236.48	24.95	5.99	160.65	150.61	254.36	171.64	250.54	652.55	192.55	122.75	125.75	535.71	16.96	111.75	210.62	158.301	239.082	0.594832	0.273078	0.927823
ENSG00000075651.11	protein_coding	PLD1	chr3:171318195-171528740	662.36	526.99	631.49	496.9	148.67	1027.49	465.99	452.82	1560.1	558.83	1266.65	301.33	742.28	383.23	329.35	982.63	852.84	503.86	347.38	663.647	626.838	-0.0823235	0.810755	0.981869
ENSG00000075702.11	protein_coding	WDR62	chr19:36545783-36596008	317.21	683.69	461.9	364.2	360.21	517.74	562.79	266.31	483.79	545.85	620.85	279.38	508.82	429.14	479.05	416.99	292.26	250.44	428.23	446.425	425.101	-0.0706106	0.71618	0.966653
ENSG00000075711.16	protein_coding	DLG1	chr3:196769431-197026171	1920.23	2211.76	2195.76	2233.08	2366.78	1948.24	2067.54	1378.42	2120.7	2112.56	2167.99	1999.56	2386.48	1989	2805.44	2782.28	2489.7	1630.33	1652.03	2049.17	2201.54	0.103472	0.377404	0.930443
ENSG00000075785.8	protein_coding	RAB7A	chr3:128444965-128533639	4556.69	4577.23	4321.69	5051.86	4411.28	4608.74	4682.9	5154.62	4881.79	4491.56	4319	4657.66	4674.18	4231.49	4100.87	4898.17	4524.55	5545.5	5494.14	4694.09	4693.71	-0.000115309	0.998501	0.999789
ENSG00000075790.6	protein_coding	BCAP29	chr7:107220422-107269615	1043.41	1045	1222.08	1160.44	1014.76	865.88	803.27	834.83	922.69	975.95	932.27	1033.71	1063.54	1026.93	1130.76	978.64	1311.68	889.99	905.38	990.264	1024.88	0.0495768	0.589958	0.952219
ENSG00000075826.12	protein_coding	SEC31B	chr10:102246399-102289628	1113.24	1058.97	1141.28	769.3	1572.53	981.6	1355.08	1382.41	1340.65	1367.13	1171.83	1339.03	847.04	1246.49	1453.12	1025.52	996.48	1071.59	1101.02	1190.56	1161.92	-0.0351263	0.782312	0.978457
ENSG00000075856.7	protein_coding	SART3	chr12:108916357-108955176	2201.53	2150.88	2281.56	2212.12	2477.54	2417.1	2542.52	2034.72	2319.2	2638.45	2552.27	2289.92	2419.4	2161.65	2631.78	2407.19	2217.39	2337.73	2216.02	2293.02	2387.18	0.0580605	0.273992	0.927823
ENSG00000075914.8	protein_coding	EXOSC7	chr3:45016733-45077558	586.54	574.9	615.53	503.89	532.83	636.45	521.87	635.35	654.36	694.54	782.55	624.61	608.59	710.57	951.11	659.41	686.26	527.81	680.78	584.636	692.624	0.244535	0.00870024	0.672834
ENSG00000075945.8	protein_coding	KIFAP3	chr1:169890467-170054349	4271.4	3605.09	4661.88	4900.2	7388.72	1600.09	4039.29	4309.81	4284.28	3679.26	2403.55	5974.74	5175.02	3118.73	1701.63	5994.52	3508.13	4686.44	2602.33	4340.08	3884.43	-0.160018	0.517598	0.942968
ENSG00000075975.11	protein_coding	MKRN2	chr3:12598513-12625212	1161.12	1154.79	1329.83	1315.1	1317.1	1208.05	1203.4	1305.61	1374.56	1313.24	1380.44	1446.79	1390.78	1255.47	1449.13	1511.35	1499.21	1192.31	1071.08	1263.28	1350.98	0.0968277	0.139893	0.927571
ENSG00000076003.4	protein_coding	MCM6	chr2:136597196-136633996	1412.49	2756.72	1997.24	1889.83	1888.84	2090.89	1893.91	1314.59	1959.1	2199.38	1982.33	1198.34	2221.86	1571.84	1838.35	1843.55	1577.01	1044.65	1543.23	1911.51	1702.05	-0.167438	0.268754	0.927823
ENSG00000076043.5	protein_coding	REXO2	chr11:114310108-114321001	392.03	778.51	500.81	420.07	295.35	452.89	500.92	503.69	648.38	467.02	529.02	701.44	502.84	409.18	561.89	651.43	978.52	462.96	446.2	499.183	571.049	0.194045	0.285135	0.928028
ENSG00000076053.6	protein_coding	RBM7	chr11:114270752-114284925	600.51	745.57	594.58	504.89	509.88	578.59	530.85	701.18	491.77	536.87	545.99	649.56	507.82	582.83	829.36	543.69	864.81	563.73	566.98	584.202	619.164	0.0838543	0.47796	0.938305
ENSG00000076067.7	protein_coding	RBMS2	chr12:56915713-56984745	472.83	533.98	502.8	431.05	465.97	411.99	493.93	404.95	452.87	463.03	565.95	674.5	542.74	552.89	572.86	739.21	701.23	409.08	311.44	463.374	553.294	0.255867	0.0540138	0.927571
ENSG00000076108.7	protein_coding	BAZ2A	chr12:56989380-57030600	5469.42	4006.32	5329.29	4598.86	5437.02	6631.8	6372.25	5457.83	5701.74	6168.03	5114.53	5946.8	4884.7	6722.48	7936.26	4971.99	5528.02	4902.95	5173.71	5444.95	5734.95	0.074862	0.486831	0.938305
ENSG00000076201.10	protein_coding	PTPN23	chr3:47422501-47454931	1864.37	1756.63	1946.36	1673.31	2036.51	2141.77	2032.62	2041.7	2161.59	1936.93	2158	2026.5	1876.66	2227.52	1956.12	1627.07	1884.23	2034.42	1891.61	1961.65	1961.91	0.000187167	0.997628	0.999789
ENSG00000076242.10	protein_coding	MLH1	chr3:37034823-37107380	1105.26	1349.41	1281.94	1224.3	1070.64	1004.55	1074.68	978.46	1108.23	1105.68	1168.84	947.9	1185.26	1056.87	915.19	1169.18	1109.19	1194.31	1124.98	1133.05	1097.74	-0.0456799	0.525258	0.943902
ENSG00000076248.6	protein_coding	UNG	chr12:109535379-109548797	987.55	1236.63	868.93	875.07	835.16	1249.95	862.14	961.5	836.91	1010.87	1005.14	903.99	929.85	1073.84	1292.44	885.86	820.92	810.17	994.22	968.204	972.731	0.00672983	0.948526	0.994022
ENSG00000076258.5	protein_coding	FMO4	chr1:171283347-171311223	56.86	47.91	43.9	35.92	45.9	15.96	28.94	21.94	53.87	31.93	39.93	98.78	47.89	36.93	59.88	67.84	50.87	41.91	20.96	39.021	49.6911	0.348738	0.209537	0.927571
ENSG00000076321.6	protein_coding	KLHL20	chr1:173684080-173755840	913.73	716.63	841.99	778.28	871.08	845.93	895.07	1037.31	851.87	856.2	818.48	971.84	865	884.22	865.28	878.88	1018.42	868.04	794.57	861.321	882.095	0.0343824	0.596697	0.953665
ENSG00000076344.11	protein_coding	RGS11	chr16:318300-325980	326.19	640.77	353.16	159.65	301.34	214.48	143.69	564.53	127.68	189.6	281.48	267.41	217.5	398.2	632.75	245.41	468.81	319.28	518.07	314.609	353.85	0.169576	0.582827	0.950103
ENSG00000076351.8	protein_coding	SLC46A1	chr17:26721661-26734215	564.6	770.52	414.01	547.79	353.22	455.89	420.09	498.71	457.85	389.18	354.34	703.44	393.09	411.17	263.48	426.97	643.37	487.9	455.18	498.076	452.813	-0.137452	0.423942	0.931761
ENSG00000076356.6	protein_coding	PLXNA2	chr1:208195587-208417665	5991.13	3711.89	4510.24	4028.12	6514.64	7413.89	4696.87	11398.4	9560.09	10136.7	5974.94	3438.37	3963.83	6068.79	2809.43	5682.27	3863.23	6946.35	8255.18	6425.03	5713.91	-0.169225	0.501768	0.940365
ENSG00000076382.11	protein_coding	SPAG5	chr17:26904592-26926297	1226.95	1830.49	1610.16	1472.75	1347.03	1462.43	1219.37	640.34	1363.59	1413.03	1801.66	899	1544.43	1485.01	1699.63	1251.98	859.82	875.03	1174.89	1352.57	1300.45	-0.0566917	0.751556	0.973563
ENSG00000076513.12	protein_coding	ANKRD13A	chr12:110436991-110477568	1687.81	1716.71	1313.87	1579.52	1621.43	1580.14	1608.53	1427.29	1425.43	1560.72	1495.23	1713.2	1527.47	1634.71	1360.3	1454.49	1495.22	1784.98	1692.96	1551.19	1571.93	0.019157	0.758181	0.974665
ENSG00000076554.11	protein_coding	TPD52	chr8:80870571-81143467	605.5	87.83	368.12	353.22	413.09	622.48	477.97	1044.29	482.79	351.26	466.14	359.2	168.61	775.44	917.18	365.12	393.01	378.15	559	495.032	473.31	-0.0647368	0.843279	0.983169
ENSG00000076555.11	protein_coding	ACACB	chr12:109554400-109706031	480.81	871.33	812.06	571.74	741.37	475.84	566.78	304.21	552.62	563.81	745.62	454.99	650.49	584.82	858.3	640.45	533.65	384.13	448.2	597.416	586.447	-0.0267353	0.883658	0.985702
ENSG00000076604.10	protein_coding	TRAF4	chr17:27071002-27077974	2472.86	2203.78	1719.9	2341.84	1966.67	2552.76	2711.15	2422.71	2098.75	2343.07	2744.92	2418.63	2353.55	2648.67	1603.82	2052.04	2245.32	2513.34	2537.45	2276.71	2346.08	0.043301	0.663832	0.960431
ENSG00000076641.4	protein_coding	PAG1	chr8:81880045-82024303	1183.06	1883.39	689.36	1043.7	636.6	1438.49	1155.51	865.75	1465.33	1103.68	1198.78	642.57	1074.51	595.8	40.92	1351.73	1058.32	2580.19	1751.86	1151.24	1139.84	-0.0143651	0.971167	0.996755
ENSG00000076650.2	protein_coding	GPATCH1	chr19:33571786-33621448	443.9	368.29	469.88	389.14	466.97	427.95	457.01	430.88	364.09	410.14	398.26	457.98	399.08	430.13	474.06	335.19	392.01	405.09	331.41	424.236	403.335	-0.0728896	0.35009	0.928825
ENSG00000076662.5	protein_coding	ICAM3	chr19:10444452-10450499	89.78	125.76	116.72	109.76	114.75	115.72	125.73	112.71	104.74	108.77	102.81	106.76	94.78	115.77	105.79	87.79	87.78	117.73	127.77	112.85	105.575	-0.0961397	0.302964	0.928028
ENSG00000076685.14	protein_coding	NT5C2	chr10:104845940-104953056	2962.65	2688.85	2731.48	3252.83	2978.44	2680.45	2712.15	2498.51	2707.23	2529.68	2596.19	2561.32	3129.76	2838.29	2344.35	3181.32	2989.44	3739.57	3085.46	2801.4	2899.54	0.0496759	0.539627	0.946276
ENSG00000076706.10	protein_coding	MCAM	chr11:119179241-119192231	918.72	1466.19	1678	769.3	949.91	990.58	1043.75	1806.31	1489.27	1170.54	1799.67	2755.88	1278.04	2747.47	3031.99	1810.63	2454.79	1332	1219.81	1234.67	1960.08	0.666788	0.00252018	0.439376
ENSG00000076716.7	protein_coding	GPC4	chrX:132434131-132549518	5519.3	7808.04	3637.32	6010.75	5409.08	1271.89	4197.94	4133.27	6590.52	4441.66	5164.44	6539.49	7474.7	5994.94	4681.72	12759.2	9406.21	3667.73	9278.35	4953.12	6940.84	0.486772	0.0729853	0.927571
ENSG00000076770.10	protein_coding	MBNL3	chrX:131503345-131623996	263.35	349.33	294.3	451.01	163.64	411	514.89	214.44	284.29	347.27	400.26	354.21	546.73	257.48	215.57	442.93	346.12	172.61	364.35	327.36	344.754	0.0746922	0.737674	0.97202
ENSG00000076826.5	protein_coding	CAMSAP3	chr19:7660788-7683190	1271.84	1128.84	887.88	824.18	1216.32	1390.6	1681.37	1431.28	1692.77	1273.32	939.26	876.06	1280.04	1110.77	119.76	807.05	935.63	1935.64	1942.51	1280.57	1122	-0.190703	0.531482	0.945377
ENSG00000076864.15	protein_coding	RAP1GAP	chr1:21922708-21995801	421.95	488.06	458.91	278.39	442.03	401.02	275.41	1013.37	502.74	368.23	283.48	494.9	505.83	409.18	301.4	482.83	412.96	493.89	639.85	475.764	439.254	-0.11519	0.588765	0.952219
ENSG00000076924.7	protein_coding	XAB2	chr19:7684411-7694451	1391.55	1013.06	1585.22	1102.57	1631.4	1616.05	1593.56	1563.94	1543.14	1711.4	1801.66	1443.8	1429.69	1621.74	1816.4	1200.1	1219.91	1319.03	1339.6	1448.94	1490.33	0.0406333	0.71547	0.966535
ENSG00000076928.13	protein_coding	ARHGEF1	chr19:42387228-42434302	1465.36	1637.86	1800.7	1022.75	1438.83	1434.5	1539.68	1371.44	1908.23	1590.66	1776.71	2373.73	1621.25	1551.88	1381.26	1592.15	1789.47	1664.25	1096.03	1513.26	1643.74	0.119322	0.342819	0.928271
ENSG00000076944.10	protein_coding	STXBP2	chr19:7701767-7712759	49.88	93.82	91.78	64.86	100.78	118.71	77.83	90.76	105.74	87.82	90.83	90.8	115.73	82.83	302.4	147.64	186.53	82.81	98.82	88.2394	128.622	0.543642	0.0310395	0.869526
ENSG00000076984.13	protein_coding	MAP2K7	chr19:7968728-7979363	1131.19	882.31	1275.96	1039.71	1331.07	1347.71	1392.99	1155	1221.94	1354.15	1303.59	1314.08	1179.27	1487.01	1480.07	985.62	1170.04	1199.3	1087.05	1197.54	1256.02	0.0687801	0.466558	0.938305
ENSG00000077044.5	protein_coding	DGKD	chr2:234263153-234380750	1626.96	1666.81	1631.11	1507.68	1397.92	2005.1	1641.46	2151.41	2048.88	1792.23	2310.72	1250.23	1799.84	1498.99	977.06	1429.55	1642.84	1858.81	1816.74	1741.92	1637.7	-0.0890108	0.503609	0.940608
ENSG00000077063.6	protein_coding	CTTNBP2	chr7:117350705-117514193	467.84	209.6	329.21	640.59	692.47	426.96	583.74	527.63	539.65	397.16	275.49	269.4	429.01	414.17	222.56	677.36	291.26	688.45	520.07	490.855	418.493	-0.230091	0.333507	0.928028
ENSG00000077092.14	protein_coding	RARB	chr3:25215823-25639423	288.28	186.64	186.55	341.25	117.74	425.96	638.62	927.59	421.94	695.54	598.89	1581.49	219.49	241.51	428.15	561.64	427.92	362.18	90.84	392.732	520.766	0.40709	0.336637	0.928028
ENSG00000077097.9	protein_coding	TOP2B	chr3:25639475-25706398	15132.4	11086.8	12375.5	15148.6	15556.7	13670.6	14680.3	13269.5	13473.3	13919.7	13402.2	10425.9	13971.7	13425	8317.51	12830	11056	14916.4	13738.3	13821.5	12600.3	-0.133462	0.182207	0.927571
ENSG00000077147.10	protein_coding	TM9SF3	chr10:98277866-98347209	5656.96	5890.71	5929.85	5935.91	5229.47	5401.8	5654.8	6307.62	5259.84	5625.17	5738.38	6460.66	5492.29	5115.71	6541.03	6229.95	7078.09	5152.39	5365.37	5696.33	5879.9	0.0457597	0.484498	0.938305
ENSG00000077150.13	protein_coding	NFKB2	chr10:104153867-104162281	420.95	615.82	549.69	370.18	435.04	455.89	464	381.01	579.55	519.91	542	814.19	540.75	414.17	721.57	470.86	675.29	371.16	371.33	474.682	544.123	0.196973	0.20846	0.927571
ENSG00000077152.5	protein_coding	UBE2T	chr1:202300785-202311108	460.86	664.73	569.64	701.45	417.08	629.46	517.88	348.1	582.54	603.73	583.92	321.29	668.45	407.18	405.2	429.96	393.01	437.02	546.02	543.527	479.577	-0.180589	0.23847	0.927571
ENSG00000077157.15	protein_coding	PPP1R12B	chr1:202317827-202557697	1809.51	1641.85	1476.48	1712.23	1935.73	2156.73	2141.38	1818.28	1837.4	1937.93	1540.15	1253.22	1543.43	1651.68	1513	2027.1	1490.23	2400.59	2029.36	1836.62	1738.67	-0.0790718	0.481041	0.938305
ENSG00000077232.11	protein_coding	DNAJC10	chr2:183580999-183644334	3963.16	5093.24	5209.57	3999.18	3390.53	3095.44	3539.36	3920.82	3797.5	3900.8	3857.86	5245.36	3975.8	3959.04	5690.72	4812.38	6437.71	3299.56	3787.2	4000.98	4496.64	0.168495	0.202651	0.927571
ENSG00000077235.13	protein_coding	GTF3C1	chr16:27470876-27561234	4477.88	4847.71	4568.1	4442.21	4828.36	5086.57	5107.98	4971.09	4687.28	5020.44	5681.48	5055.78	4935.58	5200.54	5372.35	4805.39	5124.04	4384.12	4612.72	4779.69	5019.24	0.0705539	0.140627	0.927571
ENSG00000077238.9	protein_coding	IL4R	chr16:27324989-27376099	553.63	493.06	836.01	660.54	143.68	21.95	370.2	347.1	495.76	453.05	495.08	1097.56	519.8	387.22	676.66	1181.15	701.23	300.32	426.24	435.769	623.83	0.51759	0.20333	0.927571
ENSG00000077254.10	protein_coding	USP33	chr1:78161672-78225537	3618.02	2935.38	3030.77	3742.75	3536.21	3574.27	3627.18	3587.69	3291.77	3234.2	3018.41	3312.65	3450.02	3279.4	3095.86	3302.02	3043.3	4244.44	3906.99	3438.22	3388.73	-0.0209192	0.76863	0.977706
ENSG00000077264.9	protein_coding	PAK3	chrX:110187513-110464173	896.77	1301.51	679.38	768.31	799.24	1083.35	1088.65	1351.49	786.03	900.11	751.61	770.29	1621.25	881.23	411.18	1066.42	864.81	1531.55	1949.5	972.748	1074.8	0.143924	0.537182	0.945943
ENSG00000077274.7	protein_coding	CAPN6	chrX:110488331-110513751	1283.81	1441.24	3025.78	1450.8	944.92	804.04	1377.03	1206.87	1992.02	1415.03	918.3	3392.47	1679.11	1172.64	1182.66	3712.03	1201.96	1180.34	260.53	1502.94	1611.51	0.100619	0.773095	0.9783
ENSG00000077279.12	protein_coding	DCX	chrX:110537007-110655603	23754	15132	15497	27050.4	17971.4	21982.3	24056.1	25320.3	17367.6	17698.8	14647.9	12508.2	32052.8	20594.6	1872.29	17784	12852.5	22930.3	36457.6	20903.4	18939.9	-0.142312	0.651694	0.958959
ENSG00000077312.4	protein_coding	SNRPA	chr19:41256542-41271294	1752.65	1615.9	1802.7	1490.71	1981.63	2007.1	1903.89	1282.67	1876.31	1962.87	2308.73	1389.92	1747.96	2121.73	2449.14	1611.11	1556.06	1313.04	1496.31	1745.95	1795.69	0.0405225	0.747081	0.973563
ENSG00000077327.11	protein_coding	SPAG6	chr10:22634399-22743153	75.81	123.76	27.93	84.81	76.83	42.9	35.92	6.98	40.9	36.92	47.91	41.91	35.92	20.96	121.76	32.92	110.72	72.84	72.87	57.3166	59.4719	0.0532573	0.895089	0.985852
ENSG00000077348.4	protein_coding	EXOSC5	chr19:41892279-41903384	108.73	62.88	75.82	124.73	75.83	157.61	115.75	154.6	79.8	116.75	165.69	83.81	107.75	140.72	110.78	82.8	100.75	64.85	106.81	106.195	108.072	0.0252792	0.899991	0.987311
ENSG00000077380.11	protein_coding	DYNC1I2	chr2:172543919-172604930	2399.04	1765.62	1898.47	2159.24	2230.09	2778.21	1684.37	2088.58	2590.52	2634.46	2408.54	2155.22	2424.39	2569.83	2134.77	2581.76	2086.72	3204.78	2002.41	2177.13	2420.29	0.152754	0.151417	0.927571
ENSG00000077454.11	protein_coding	LRCH4	chr7:100169855-100183776	1386.56	1140.81	1766.79	848.13	1986.62	1443.47	1606.53	1765.42	2225.43	2036.72	2207.91	2580.27	1469.6	2021.93	2914.22	1471.45	1605.94	1512.59	1164.91	1574.42	1898.55	0.270082	0.147662	0.927571
ENSG00000077458.8	protein_coding	FAM76B	chr11:95502106-95523573	1238.92	1185.73	1159.23	1305.12	1171.42	1173.13	1272.26	1018.36	1103.24	1394.07	1097.97	1298.12	1250.11	1111.76	1407.21	1239.01	1278.77	1300.07	1433.43	1180.82	1281.05	0.117534	0.0534837	0.927571
ENSG00000077463.10	protein_coding	SIRT6	chr19:4174106-4182601	464.85	482.08	428.98	402.11	525.84	582.58	517.88	582.49	535.66	477	486.1	471.95	487.87	480.03	383.24	384.07	429.91	579.69	538.03	502.496	471.791	-0.0909638	0.319869	0.928028
ENSG00000077514.4	protein_coding	POLD3	chr11:74204896-74380162	743.16	1000.08	1034.53	1070.64	803.23	835.96	760.36	604.43	820.95	953.99	825.47	717.41	950.8	717.56	1119.78	972.65	917.68	612.62	718.71	852.593	850.667	-0.00326259	0.979153	0.997259
ENSG00000077549.13	protein_coding	CAPZB	chr1:19665267-19812066	3195.07	3564.17	3492.67	3704.83	3234.87	3848.6	3643.14	3433.09	3937.15	3788.04	3697.15	3667.86	3857.07	3416.13	3331.39	3846.71	4048.76	3770.5	3700.36	3561.51	3712.4	0.0598623	0.208937	0.927571
ENSG00000077585.9	protein_coding	GPR137B	chr1:236305832-236385165	396.02	364.3	334.2	243.46	274.4	290.29	335.28	403.95	384.04	358.25	371.31	331.26	284.34	456.08	392.22	395.05	455.85	446.99	426.24	336.215	391.759	0.220581	0.0489934	0.923313
ENSG00000077616.6	protein_coding	NAALAD2	chr11:89864683-89926062	478.81	440.16	713.3	403.11	886.05	383.06	629.64	440.86	691.27	474	628.84	419.07	583.65	527.94	1744.54	1499.38	663.32	453.98	297.47	562.917	729.218	0.373427	0.20951	0.927571
ENSG00000077684.11	protein_coding	PHF17	chr4:129730779-129796379	863.86	1051.98	1110.35	1093.59	727.4	986.59	902.05	728.11	1002.49	1039.81	1038.08	1551.56	991.71	872.25	1461.1	1074.4	1242.86	698.43	818.53	940.714	1078.87	0.197696	0.162109	0.927571
ENSG00000077713.13	protein_coding	SLC25A43	chrX:118533023-118588441	84.79	181.65	198.53	173.62	128.72	81.8	73.84	81.79	139.65	116.75	120.78	233.48	169.61	126.75	183.64	208.5	194.51	120.73	101.82	127.153	157.655	0.310202	0.166723	0.927571
ENSG00000077721.11	protein_coding	UBE2A	chrX:118708501-118718381	1954.15	2097.98	1999.23	1967.66	2322.88	1629.02	1634.47	1619.79	1920.2	1794.23	1690.87	2168.19	2062.23	1889.2	1878.28	2170.76	2058.79	1888.74	1720.91	1905.04	1932.22	0.0204351	0.789644	0.978457
ENSG00000077782.15	protein_coding	FGFR1	chr8:38268656-38326352	13654.1	17509.5	21994.5	13157	11581.5	12114.4	13931	11010.4	16800	14665.2	16276.9	20176.2	17804.8	12834.2	23746.9	25508.4	22032.3	14175.1	12389.8	14639.1	17961	0.295033	0.0674964	0.927571
ENSG00000077809.8	protein_coding	GTF2I	chr7:74071994-74175026	6138.76	4049.24	4302.74	3964.26	4607.84	6105.09	5918.23	4490.34	4306.23	4600.33	4642.4	3933.27	4747.02	3923.11	5462.17	4239.76	4051.75	4931.89	4697.57	4875.86	4522.93	-0.1084	0.282391	0.928028
ENSG00000077942.13	protein_coding	FBLN1	chr22:45898118-45997015	15259.1	16789.8	19896.5	16927.7	5854.1	16871.8	13062.8	8325.38	25115.2	17766.7	22354.6	10819	21805.5	13062.7	7609.91	17145.6	34479.8	9341.95	12298.9	15344.7	16668.5	0.11938	0.665852	0.960431
ENSG00000078018.15	protein_coding	MAP2	chr2:210288782-210598842	27791	26540.2	18382.2	31580.4	23420.4	31644.7	29601.1	30070.9	23076.3	22668.3	21032.1	16078.3	23426.8	25820.1	10746.7	19863	19647.3	43858.2	38082.7	26900.8	24122.3	-0.157279	0.436662	0.934393
ENSG00000078043.11	protein_coding	PIAS2	chr18:44388353-44500123	790.04	905.27	743.23	785.27	759.33	789.07	671.55	727.11	766.08	708.51	705.69	839.14	825.09	698.59	722.57	905.81	834.89	847.09	763.63	770.772	785.101	0.0265754	0.681533	0.96219
ENSG00000078053.12	protein_coding	AMPH	chr7:38423305-38671167	1410.5	1376.36	1282.94	1736.17	1811.01	2347.27	1717.3	3312.4	1600	1974.85	1388.43	1154.44	1438.67	1613.75	1251.52	1266.94	1064.31	1605.38	2127.18	1843.77	1488.55	-0.308755	0.0795359	0.927571
ENSG00000078061.8	protein_coding	ARAF	chrX:47420516-47431307	655.37	826.42	861.94	669.52	704.45	728.22	679.53	607.42	699.25	709.51	815.49	816.19	716.34	713.56	944.13	593.57	718.18	656.52	655.82	714.682	733.932	0.0383449	0.661289	0.960431
ENSG00000078070.7	protein_coding	MCCC1	chr3:182733006-182833863	777.07	747.57	694.34	680.5	847.13	641.43	695.5	716.14	620.45	610.72	625.84	541.8	602.61	690.61	525.96	720.26	500.73	811.17	622.88	713.348	625.258	-0.190156	0.0334786	0.889498
ENSG00000078098.9	protein_coding	FAP	chr2:163027194-163101661	429.93	417.2	1006.6	457.99	367.19	382.07	456.02	429.88	649.38	477	414.23	984.81	587.64	422.15	412.18	554.66	1007.45	425.04	40.93	510.695	532.61	0.0606171	0.860681	0.984843
ENSG00000078114.14	protein_coding	NEBL	chr10:21068902-21463116	1425.46	2909.43	721.28	399.12	856.11	840.95	602.7	341.11	658.35	286.4	800.52	2201.11	769.22	1815.35	2937.18	706.29	1521.15	891.99	1572.18	972.724	1350.14	0.473006	0.241541	0.927571
ENSG00000078124.7	protein_coding	ACER3	chr11:76571911-76737841	1951.16	1374.37	1269.97	1552.58	1415.88	1140.21	1114.6	1037.31	1592.02	1166.55	1169.83	1079.6	1299.99	1233.52	788.44	1357.72	1155.08	1631.32	1755.85	1383.12	1263.79	-0.13017	0.356655	0.930443
ENSG00000078140.9	protein_coding	UBE2K	chr4:39699664-39784412	3066.39	2794.65	2965.92	3476.34	2883.64	2886.95	3153.2	2915.43	2731.17	3045.6	3317.86	2798.79	2712.72	2942.08	3460.14	3348.91	3028.34	2989.26	3128.39	2985.96	3077.21	0.0434251	0.433503	0.933759
ENSG00000078142.7	protein_coding	PIK3C3	chr18:39535171-39667794	1825.47	1901.36	1727.88	1857.9	1884.85	1627.03	1952.79	1962.9	1649.87	1641.55	1767.73	2138.25	1930.53	1592.8	1929.17	1949.29	2027.87	2204.03	1804.76	1821.12	1898.6	0.0601125	0.356238	0.930443
ENSG00000078177.9	protein_coding	N4BP2	chr4:40058446-40159872	1889.31	1939.28	1744.84	2107.35	2037.51	2051.99	2037.6	1336.53	1748.63	1717.39	1838.6	1594.46	2056.24	2120.73	2147.74	2261.54	1905.18	1946.61	1939.52	1877	1952.8	0.057113	0.500451	0.939769
ENSG00000078237.4	protein_coding	C12orf5	chr12:4430371-4462338	294.27	373.28	231.45	406.1	207.54	303.26	318.31	316.18	273.32	262.45	268.5	343.24	273.37	308.38	288.43	443.93	469.81	277.37	271.51	302.635	320.699	0.0836404	0.566493	0.946612
ENSG00000078246.11	protein_coding	TULP3	chr12:2986389-3050306	1358.63	1470.18	1667.02	1603.46	1717.22	1047.44	1246.31	946.54	1391.52	1406.04	1437.34	1553.55	1502.52	1335.31	1387.25	1431.54	1433.37	1036.66	1062.09	1383.15	1358.57	-0.0258667	0.821788	0.983047
ENSG00000078269.9	protein_coding	SYNJ2	chr6:158402888-158520208	271.33	400.23	269.36	286.37	167.63	358.13	259.44	212.45	442.89	304.36	371.31	336.25	253.41	173.65	597.81	662.4	393.01	192.57	257.54	296.425	354.231	0.257027	0.295207	0.928028
ENSG00000078295.11	protein_coding	ADCY2	chr5:7396321-7830194	681.31	1589.95	647.46	500.9	579.72	901.8	424.09	1172.95	287.28	502.94	1121.92	874.06	459.94	572.85	3607.85	655.42	1735.61	725.37	1290.68	753.939	1154.66	0.614952	0.104484	0.927571
ENSG00000078304.15	protein_coding	PPP2R5C	chr14:102228135-102394326	3526.25	3145.97	3440.79	3186.97	3308.71	3356.8	3005.52	3212.66	3090.27	3078.53	3438.63	2944.47	3102.82	3612.73	3417.22	3019.71	2902.66	3381.38	3257.15	3252.66	3215.53	-0.0165633	0.730752	0.970764
ENSG00000078328.15	protein_coding	RBFOX1	chr16:6069095-7763340	567.59	199.62	428.98	1496.7	371.18	557.64	64.86	168.56	917.7	9.98	356.34	102.77	621.56	775.44	16.97	314.24	142.64	345.22	1166.91	530.315	385.207	-0.461216	0.49157	0.938735
ENSG00000078369.13	protein_coding	GNB1	chr1:1716729-1822495	17878.6	17204	14895.5	19346.3	15816.1	17898.3	16258.9	18134.9	16770	15875.6	16546.4	15957.6	16741.3	17751.3	13277.7	17039.8	15440.9	19614.8	20215.7	17133.6	16846.1	-0.0244164	0.736281	0.972013
ENSG00000078403.12	protein_coding	MLLT10	chr10:21823094-22032559	1979.09	1310.49	1511.39	1789.06	1757.13	1997.12	1847.02	1342.51	1678.8	1842.13	1861.55	1619.41	1787.86	2076.82	2382.28	1706.88	1683.74	1783.98	1871.64	1690.29	1861.63	0.139295	0.134691	0.927571
ENSG00000078487.13	protein_coding	ZCWPW1	chr7:99998449-100026615	119.7	87.83	140.66	83.82	135.7	78.81	126.73	104.73	82.79	107.77	108.8	127.72	117.73	102.79	113.77	154.63	100.75	130.71	65.88	106.752	113.054	0.0827489	0.590832	0.952277
ENSG00000078549.10	protein_coding	ADCYAP1R1	chr7:31092076-31151089	1838.44	3737.84	1574.24	2643.17	1674.31	3175.24	2983.56	2075.61	3117.2	2608.52	2548.28	1635.37	2659.84	1742.5	900.22	1677.95	1618.9	2790.71	3361.97	2535.51	2154.43	-0.234975	0.285619	0.928028
ENSG00000078618.15	protein_coding	NRD1	chr1:52254863-52344477	4592.6	4332.7	4532.19	4667.71	4558.95	3898.48	4491.31	3598.66	4272.31	4225.12	4513.64	4418.19	4578.41	4174.6	5301.49	5667.31	4665.2	4027.92	3961.89	4327.21	4553.38	0.0734993	0.314693	0.928028
ENSG00000078668.9	protein_coding	VDAC3	chr8:42249142-42263415	2500.79	2358.48	2147.88	2544.39	2343.83	2186.66	2168.32	2323.97	2149.62	2337.09	2678.04	2209.1	2246.8	2133.71	1804.42	2188.71	1930.12	2357.69	2235.99	2302.66	2212.17	-0.0578419	0.372193	0.930443
ENSG00000078674.13	protein_coding	PCM1	chr8:17780349-17885478	6084.89	5628.22	5395.13	6402.88	6688.26	5796.84	6385.23	5783.98	5366.58	5323.81	5786.29	4838.26	5846.47	5256.43	7028.06	7032.01	5862.17	7082.04	5913.39	5948	5996.89	0.0118104	0.87904	0.985702
ENSG00000078687.12	protein_coding	TNRC6C	chr17:76000249-76104916	2575.61	1916.33	3408.87	2624.21	2773.89	2391.16	2833.89	3407.15	2373.06	2472.8	2206.91	2310.87	2365.53	2585.8	2364.31	2850.12	1904.18	2570.21	2404.68	2700.46	2403.54	-0.168045	0.0926663	0.927571
ENSG00000078699.16	protein_coding	CBFA2T2	chr20:32077881-32237842	3602.06	3154.95	4008.44	4622.81	4602.86	3521.4	4534.22	3288.46	3348.62	3364.93	3193.09	3135.04	4197.29	3581.8	4155.76	4572.95	3029.34	3019.2	3815.15	3853.76	3606.45	-0.0956848	0.35922	0.930443
ENSG00000078725.8	protein_coding	DBC1	chr9:121915736-122131745	558.61	600.85	1029.54	750.35	665.53	1073.38	924.01	1190.91	1280.8	1471.91	715.67	318.29	976.74	545.9	245.51	1195.11	921.67	836.12	937.32	897.108	816.424	-0.135963	0.61806	0.957705
ENSG00000078747.8	protein_coding	ITCH	chr20:32951041-33099198	2288.32	2123.93	2077.05	2093.38	1847.93	2269.46	2115.44	2140.44	2149.62	2118.55	2114.09	2395.68	2036.29	2402.17	2870.31	2529.89	2471.75	1987.52	2161.12	2122.84	2308.74	0.121107	0.0742865	0.927571
ENSG00000078804.8	protein_coding	TP53INP2	chr20:33292094-33301243	2206.52	1526.08	1301.89	1921.76	1776.09	1964.2	1883.94	2133.46	1839.4	1815.18	1972.35	1481.71	1451.64	1842.29	1005.01	1549.26	1526.14	2227.98	2038.34	1839.26	1690.99	-0.121257	0.354546	0.930443
ENSG00000078808.12	protein_coding	SDF4	chr1:1152288-1167411	2092.8	2834.57	2910.06	2273.99	2201.15	2388.17	2189.28	2414.73	2576.56	2483.78	2335.68	3190.92	2379.49	2307.36	2277.48	2162.78	2757.03	2250.93	2207.04	2431.26	2435.25	0.00236724	0.977459	0.997259
ENSG00000078902.11	protein_coding	TOLLIP	chr11:1295601-1330884	1199.02	1340.43	1238.05	1160.44	1430.85	1164.16	1240.32	1544.99	1208.98	1233.41	1074.01	1272.18	1277.04	1159.67	864.29	1218.06	1195.97	1526.56	1458.38	1280.8	1227.96	-0.0607897	0.507906	0.941092
ENSG00000078967.7	protein_coding	UBE2D4	chr7:43966037-43993166	198.51	209.6	198.53	187.59	189.58	171.58	158.66	209.46	206.48	159.66	187.65	177.61	155.64	179.64	136.73	166.6	149.62	217.51	195.65	192.22	172.631	-0.155068	0.0827331	0.927571
ENSG00000079101.12	protein_coding	CLUL1	chr18:596988-650334	64.84	245.53	58.86	146.68	90.8	28.93	127.72	131.66	81.8	117.75	136.75	353.22	184.57	109.78	151.7	443.93	61.84	102.77	113.8	108.535	177.61	0.710558	0.0633628	0.927571
ENSG00000079102.12	protein_coding	RUNX1T1	chr8:92967203-93115514	3615.03	1760.63	2697.56	3783.66	4004.18	1993.13	2645.29	3105.94	3045.38	2453.84	1973.35	2029.5	2408.43	2465.04	344.32	2264.53	2311.15	3780.48	2687.18	2961.2	2271.78	-0.382358	0.149437	0.927571
ENSG00000079134.7	protein_coding	THOC1	chr18:214520-268050	1620.98	1675.79	1534.34	1637.39	1874.87	1814.57	1731.27	1240.78	1544.14	1670.49	1541.15	1484.7	1757.93	1647.69	2301.44	1725.83	1524.14	1660.26	1760.84	1630.46	1707.45	0.0665644	0.43796	0.934393
ENSG00000079150.13	protein_coding	FKBP7	chr2:179328391-179343327	997.52	791.48	1302.89	1082.61	885.05	1079.36	988.87	690.21	1148.13	951	746.62	1391.91	1191.24	800.39	645.72	1003.58	1057.33	927.91	634.86	996.236	935.055	-0.0914365	0.546113	0.946612
ENSG00000079156.12	protein_coding	OSBPL6	chr2:179059208-179264160	770.09	524.99	641.47	570.74	373.18	1025.49	682.53	1046.28	1050.37	639.66	903.33	714.41	616.57	656.68	602.8	581.6	651.35	843.1	808.55	742.794	701.805	-0.0818926	0.635897	0.957857
ENSG00000079215.9	protein_coding	SLC1A3	chr5:36606457-36688436	2187.57	3833.65	7948.04	2623.22	5654.54	1369.65	3120.27	10397	3613.96	4436.67	2107.1	3314.64	2960.15	3716.52	2668.71	11777.5	1978.99	6675.96	1574.17	4527.55	4121.05	-0.135718	0.723743	0.969262
ENSG00000079246.11	protein_coding	XRCC5	chr2:216972187-217071026	9495.43	9622.56	9760.72	10755.3	10283.3	9942.71	9893.66	9350.72	10240.4	10635.6	10557.5	9522.86	10929.7	8902.09	10374.4	9872.15	9097.98	9272.11	9452.04	9927.2	9861.65	-0.00955834	0.832113	0.983047
ENSG00000079257.3	protein_coding	LXN	chr3:158363611-158390482	51.87	42.92	44.89	56.87	68.85	28.93	39.91	21.94	46.88	36.92	44.92	63.86	40.91	62.87	67.87	80.8	56.86	26.94	20.96	44.786	50.2904	0.167237	0.507116	0.941092
ENSG00000079277.15	protein_coding	MKNK1	chr1:47023090-47082515	619.46	616.82	598.57	522.85	740.37	576.59	702.48	354.08	617.46	667.6	539	615.63	490.86	756.48	735.54	559.65	586.52	606.63	585.95	594.298	614.386	0.0479598	0.679952	0.961736
ENSG00000079308.12	protein_coding	TNS1	chr2:218664512-218867718	2755.16	3022.21	4640.93	3239.86	3413.48	2079.92	2940.66	2928.4	3854.36	3402.85	3705.14	5679.4	4766.97	2769.43	2880.29	5263.29	4900.6	2339.73	1436.42	3208.33	3714.41	0.211311	0.323751	0.928028
ENSG00000079313.7	protein_coding	REXO1	chr19:1815248-1848452	1061.37	848.37	1046.5	857.11	1133.5	1286.86	1339.11	1337.53	1254.86	1275.32	1376.45	1295.13	1096.46	1238.51	1122.77	865.91	973.54	1191.32	1064.09	1129.47	1149.95	0.0259269	0.809447	0.981869
ENSG00000079332.9	protein_coding	SAR1A	chr10:71909960-71930279	4042.96	3977.38	4895.32	4291.54	3525.23	3772.78	3247.99	3596.66	3600.99	4018.55	4060.48	5129.62	3758.3	3926.1	6715.68	5177.49	5487.12	3668.73	3232.2	3883.43	4517.43	0.21817	0.0825168	0.927571
ENSG00000079335.13	protein_coding	CDC14A	chr1:100810584-100985833	295.27	217.58	228.46	305.33	202.55	306.25	244.47	131.66	223.44	288.39	311.42	292.35	191.56	294.41	432.14	216.48	241.39	289.35	293.47	239.445	285.096	0.251752	0.113833	0.927571
ENSG00000079337.11	protein_coding	RAPGEF3	chr12:48128455-48164823	184.54	201.61	242.42	173.62	102.77	47.88	192.58	182.53	212.47	187.61	121.77	727.39	258.4	154.69	192.62	309.25	338.14	142.68	52.91	171.159	248.546	0.538174	0.14362	0.927571
ENSG00000079387.9	protein_coding	SENP1	chr12:48436681-48500091	797.02	1024.04	996.62	955.89	1037.71	738.2	940.97	701.18	762.09	944.02	811.5	928.94	956.79	792.41	949.12	1073.41	863.81	834.12	740.67	883.747	889.477	0.0093238	0.919491	0.989305
ENSG00000079432.3	protein_coding	CIC	chr19:42772689-42799949	3969.15	3924.48	5445.01	3829.56	4562.94	4449.13	5521.09	5010.99	5051.37	4870.76	4590.5	5405	4661.21	4926.09	4283.51	4196.86	5108.08	5119.46	4267.34	4640.41	4742.88	0.0315109	0.696681	0.964403
ENSG00000079435.5	protein_coding	LIPE	chr19:42905659-42931578	231.43	286.45	363.13	282.38	330.27	252.38	367.21	205.47	257.36	300.37	350.35	217.52	285.34	252.49	236.53	245.41	201.49	310.3	242.56	286.23	264.236	-0.115349	0.366487	0.930443
ENSG00000079459.8	protein_coding	FDFT1	chr8:11653082-11696818	9026.59	4070.2	7050.18	8074.2	8307.69	9471.86	8871.86	6329.57	8140.64	8269.61	8252.72	4117.86	7746.08	10418	8851.45	7924.86	5831.25	5839.84	8453.83	7704.75	7570.55	-0.0253501	0.877941	0.985702
ENSG00000079462.3	protein_coding	PAFAH1B3	chr19:42801185-42807698	1977.09	1710.72	1924.41	2131.3	2290.95	1972.18	1972.74	2507.49	1929.17	1747.33	1872.53	1611.42	1923.55	1846.29	1067.88	1524.32	1220.91	2324.76	2156.13	2046.23	1729.51	-0.242603	0.0544775	0.927571
ENSG00000079482.11	protein_coding	OPHN1	chrX:67262186-67653755	894.78	1120.85	962.7	946.91	686.49	854.91	1124.57	887.7	808.98	738.45	825.47	792.24	779.2	736.52	541.93	852.94	1491.23	1068.59	819.53	920.877	864.609	-0.0909603	0.542182	0.946612
ENSG00000079616.8	protein_coding	KIF22	chr16:29802040-29816706	1289.8	2016.14	1795.72	1814	1589.5	1658.95	1274.25	1043.29	1536.16	1615.6	2152.02	948.89	1669.14	1611.76	1876.28	1191.12	997.48	928.91	1369.54	1557.53	1436.07	-0.117133	0.486529	0.938305
ENSG00000079691.15	protein_coding	LRRC16A	chr6:25279306-25620758	535.67	819.43	459.9	640.59	322.29	225.45	467.99	664.28	619.45	439.08	403.25	2126.28	676.43	406.18	498.01	1153.21	661.33	490.89	319.43	528.338	717.41	0.441336	0.176592	0.927571
ENSG00000079739.11	protein_coding	PGM1	chr1:64058947-64125916	1017.47	1181.74	1381.7	1065.65	987.82	394.04	850.17	882.71	1334.66	975.95	979.19	2243.02	1331.92	981.03	1253.51	2066.01	1576.01	839.11	689.76	1010.66	1293.55	0.356036	0.129193	0.927571
ENSG00000079785.10	protein_coding	DDX1	chr2:15731302-15771235	3661.91	3399.49	3220.32	3337.64	3470.35	3091.45	3540.36	3889.9	3184.04	3508.62	3915.75	3195.91	3368.21	3638.68	3046.96	3311	3464.24	3355.44	3394.91	3421.72	3419.97	-0.000736349	0.988721	0.998026
ENSG00000079805.12	protein_coding	DNM2	chr19:10828755-10944164	2598.55	3169.93	2916.04	2332.86	2749.94	2583.69	2933.67	2516.47	2914.71	3019.65	3391.72	3220.85	2871.36	2579.81	3161.73	2895.01	2794.93	2724.86	2617.3	2746.21	2927.72	0.0923389	0.165073	0.927571
ENSG00000079819.12	protein_coding	EPB41L2	chr6:131160487-131384462	2896.81	3376.53	6217.17	2933.53	4084	2326.32	3256.97	2604.24	4241.39	3556.52	2902.63	6815.87	4998.43	2907.15	4411.25	6074.33	3386.43	2605.13	805.55	3548.55	3846.33	0.116253	0.674674	0.961423
ENSG00000079841.14	protein_coding	RIMS1	chr6:72596406-73112845	245.39	227.56	200.52	347.23	224.51	305.25	223.52	430.88	230.42	188.6	162.7	129.71	243.44	233.53	24.95	192.53	197.5	381.14	374.33	270.588	212.844	-0.346305	0.258685	0.927571
ENSG00000079931.10	protein_coding	MOXD1	chr6:132617194-132722684	623.45	297.43	536.72	248.45	178.61	1028.49	151.67	897.67	935.66	715.5	717.67	585.7	245.43	746.5	216.57	593.57	335.15	790.22	299.46	544.239	524.577	-0.0530859	0.883784	0.985702
ENSG00000079950.9	protein_coding	STX7	chr6:132767006-132834337	3567.14	2904.43	2501.03	3607.05	2881.65	2865	3247.99	2598.25	2909.72	2794.13	2480.41	3227.84	2751.63	2932.1	2438.17	3398.79	2826.85	3769.51	3539.65	3009.14	3015.91	0.00323924	0.973005	0.997053
ENSG00000079974.13	protein_coding	RABL2B	chr22:51205929-51222091	914.73	863.35	929.78	757.33	887.05	918.76	938.97	1135.05	798	882.15	742.63	682.49	824.09	805.38	734.54	861.92	812.94	877.02	900.38	904.78	812.354	-0.155458	0.0354132	0.900911
ENSG00000079999.9	protein_coding	KEAP1	chr19:10596796-10614417	965.6	1100.89	1128.31	946.91	814.21	902.79	1055.72	1226.81	893.76	851.21	1068.02	1225.28	1017.65	855.28	742.53	856.93	1098.22	1104.51	892.4	1003.89	971.203	-0.0477578	0.635348	0.957705
ENSG00000080031.5	protein_coding	PTPRH	chr19:55692616-55720874	185.54	96.81	126.7	70.84	123.73	140.66	85.81	162.58	32.92	71.85	114.79	134.7	87.8	564.86	177.65	142.66	130.67	27.94	132.76	113.954	158.567	0.476636	0.238773	0.927571
ENSG00000080166.11	protein_coding	DCT	chr13:95089558-95131936	87.78	562.92	124.7	328.28	183.6	169.59	203.56	48.87	102.74	136.71	155.71	107.76	974.74	13.97	117.77	129.69	495.75	198.55	663.81	201.338	299.446	0.572679	0.298734	0.928028
ENSG00000080189.10	protein_coding	SLC35C2	chr20:44978167-44993043	960.62	908.26	1007.6	884.05	950.9	916.76	862.14	1082.19	828.93	946.01	1093.97	922.95	896.92	1101.78	1041.93	798.07	973.54	916.93	1031.15	933.494	972.327	0.0588015	0.37727	0.930443
ENSG00000080200.5	protein_coding	CRYBG3	chr3:97595819-97663810	924.7	918.24	655.44	950.9	610.65	724.23	500.92	1012.37	698.25	579.78	694.71	957.87	631.54	718.55	317.37	488.82	670.3	699.42	680.78	777.302	643.916	-0.271602	0.109754	0.927571
ENSG00000080224.13	protein_coding	EPHA6	chr3:96533425-97471304	47.88	107.79	85.8	67.85	73.84	73.82	62.86	164.57	73.82	47.9	39.93	53.88	69.84	23.95	16.97	74.82	52.87	153.65	118.79	84.2477	65.2588	-0.368465	0.274987	0.927823
ENSG00000080298.11	protein_coding	RFX3	chr9:3218297-3526004	3357.66	3240.79	2135.9	2256.03	2604.26	3187.21	2136.39	2513.47	2281.29	2527.69	2224.88	2077.39	2221.86	4177.6	2784.48	2126.86	2338.09	3027.18	3508.7	2634.78	2701.47	0.0360632	0.802054	0.98018
ENSG00000080345.12	protein_coding	RIF1	chr2:152266397-152364527	1899.29	2321.55	2052.1	2373.77	1856.91	2330.31	2536.53	1618.8	2108.73	2029.73	2085.14	1906.77	2334.6	1870.24	2267.5	2495.97	2352.05	2238.95	2117.2	2122	2169.82	0.0321498	0.699258	0.964403
ENSG00000080371.4	protein_coding	RAB21	chr12:72148654-72184699	1458.38	1272.56	1194.15	1500.69	1363	1406.56	1281.24	1471.18	1362.59	1205.47	1111.94	1308.1	1163.31	1333.32	1472.08	1290.88	1438.36	1381.89	1423.45	1367.82	1312.88	-0.0591416	0.343733	0.928271
ENSG00000080503.15	protein_coding	SMARCA2	chr9:2015342-2193624	3401.56	3792.73	5406.1	3988.21	5667.51	2423.08	3545.35	2638.15	4752.11	3794.02	3441.63	2093.35	5933.27	3022.92	2580.88	5978.56	8052.63	3366.41	1998.41	3957.2	4026.21	0.024942	0.920672	0.989338
ENSG00000080546.9	protein_coding	SESN1	chr6:109307640-109416022	732.18	711.64	592.59	843.14	536.82	558.64	638.62	638.34	611.47	661.61	530.02	976.83	607.59	587.82	521.97	824.01	755.09	648.54	631.87	651.493	674.534	0.0501423	0.676402	0.961423
ENSG00000080561.9	protein_coding	MID2	chrX:107068985-107170423	108.73	112.78	108.74	95.79	87.81	74.82	96.79	168.56	106.73	85.82	47.91	193.57	127.7	117.76	91.82	182.56	161.59	99.78	109.8	106.75	121.832	0.190646	0.380839	0.930443
ENSG00000080573.6	protein_coding	COL5A3	chr19:10070237-10121147	690.29	955.17	1361.75	1205.34	368.19	692.31	580.75	1600.84	785.04	450.05	618.85	245.46	564.69	517.96	260.48	364.12	1214.93	705.41	1275.71	915.519	621.767	-0.558217	0.0780524	0.927571
ENSG00000080603.12	protein_coding	SRCAP	chr16:30709530-30755602	5085.38	4559.26	4876.37	5079.8	5756.31	5858.69	6484.01	5685.24	4693.26	5657.11	5293.2	4821.3	5275.79	5439.06	4180.71	4536.04	4380.92	5251.17	5218.63	5342.04	5005.39	-0.0939063	0.220977	0.927571
ENSG00000080608.9	protein_coding	KIAA0020	chr9:2720469-2844241	545.65	510.02	548.69	560.76	405.11	486.81	565.78	397.97	563.59	616.7	659.78	535.81	538.75	456.08	570.87	632.47	786.01	425.04	468.16	509.375	568.968	0.159619	0.163373	0.927571
ENSG00000080644.11	protein_coding	CHRNA3	chr15:78885394-78913637	696.27	349.33	266.36	600.68	498.9	680.34	488.95	272.29	385.04	623.69	469.13	317.3	532.77	474.05	196.61	283.32	270.32	495.88	566.98	470.906	423.004	-0.15477	0.507705	0.941092
ENSG00000080709.10	protein_coding	KCNN2	chr5:113696642-113832337	65.84	21.96	58.86	32.93	52.88	102.75	79.83	75.8	96.76	119.75	53.9	39.91	51.88	32.93	49.9	48.88	41.89	109.75	71.87	65.2892	62.0674	-0.0730083	0.804399	0.980726
ENSG00000080802.14	protein_coding	CNOT4	chr7:135046547-135194875	1012.49	861.35	941.75	1094.59	1027.74	1034.47	950.95	995.42	854.86	899.11	841.44	893.02	928.85	900.19	995.03	882.87	1009.45	935.89	917.35	974.846	920.32	-0.0830388	0.115145	0.927571
ENSG00000080815.14	protein_coding	PSEN1	chr14:73603126-73690399	2928.73	2770.69	2321.46	3031.32	2413.68	2554.76	2734.1	2358.88	2288.28	2285.2	2556.27	2757.88	2560.08	2226.52	2656.73	2336.36	2620.37	2607.12	2760.05	2600.21	2536.66	-0.0356998	0.58508	0.950445
ENSG00000080819.2	protein_coding	CPOX	chr3:98239976-98312567	428.94	507.03	626.51	521.85	559.77	548.66	516.88	439.86	526.68	544.85	327.39	568.74	529.77	456.08	694.62	521.74	522.68	462.96	475.15	519.574	510.399	-0.0257059	0.814373	0.982608
ENSG00000080822.12	protein_coding	CLDND1	chr3:98216756-98241910	2733.21	2360.48	2570.87	2253.03	2328.87	2267.46	2229.19	2519.46	2220.45	2275.22	2057.19	2594.24	2398.45	2446.08	2386.27	2431.13	2456.79	2414.56	2450.6	2387	2391.05	0.00244599	0.960981	0.996447
ENSG00000080823.17	protein_coding	MOK	chr14:102690837-102771537	643.4	697.66	677.38	480.94	711.43	468.85	587.73	598.45	424.94	523.9	466.14	507.87	521.79	577.84	397.21	443.93	473.8	707.41	568.98	587.866	518.886	-0.180068	0.130396	0.927571
ENSG00000080824.14	protein_coding	HSP90AA1	chr14:102547075-102606036	20550	22607.7	18404.1	20408	20553.7	27783.1	18743.6	22343	22915.7	23982.6	19970	16840.6	22540.8	21261.2	19361.6	18905.3	18883.2	24005.9	21860.8	21589.9	20761.2	-0.0564637	0.499849	0.939769
ENSG00000080839.7	protein_coding	RBL1	chr20:35624752-35724398	328.19	659.74	506.79	558.77	397.12	389.05	405.13	214.44	439.9	411.14	394.27	311.31	572.67	321.35	354.3	421.98	366.07	377.15	455.18	433.236	398.543	-0.120418	0.471705	0.938305
ENSG00000080845.13	protein_coding	DLGAP4	chr20:34894258-35157040	5005.57	4117.11	4209.96	5230.47	5171.6	5053.65	5097	4625.99	5305.73	4690.14	4561.55	5183.5	4992.45	5336.27	3098.86	4144.99	4088.66	5835.85	5353.39	4868.57	4728.56	-0.0420945	0.670816	0.960791
ENSG00000080854.10	protein_coding	IGSF9B	chr11:133778459-133826880	250.38	263.5	384.08	293.35	302.33	795.06	867.13	802.92	739.15	571.8	431.2	418.07	459.94	390.22	295.41	367.11	406.97	819.15	692.76	521.989	485.263	-0.105251	0.699073	0.964403
ENSG00000080986.7	protein_coding	NDC80	chr18:2571510-2616634	513.72	940.2	919.81	886.05	653.56	603.53	634.63	249.35	633.42	676.58	834.46	360.2	663.46	626.74	677.66	664.4	402.98	460.96	509.09	670.473	587.652	-0.190219	0.357849	0.930443
ENSG00000081014.6	protein_coding	AP4E1	chr15:51200869-51298097	593.53	390.25	494.82	594.69	432.05	579.58	561.79	447.84	425.93	516.91	549.98	545.79	485.88	533.93	674.66	551.67	527.67	548.76	475.15	502.275	541.039	0.107254	0.248567	0.927571
ENSG00000081019.9	protein_coding	RSBN1	chr1:114304454-114355098	1733.7	1354.4	1381.7	1783.07	1605.46	1801.6	1588.57	1869.15	1167.08	1522.8	1258.67	1335.04	1392.78	1566.85	1876.28	1356.72	1420.41	1605.38	1812.75	1587.19	1514.77	-0.0673816	0.497496	0.939692
ENSG00000081026.14	protein_coding	MAGI3	chr1:113933371-114228545	1625.96	1011.06	1247.03	2324.87	1279.18	2330.31	1680.38	2061.65	1221.94	1699.43	1611.02	1092.58	1297	1412.16	1442.14	1313.83	1315.67	1854.82	1711.93	1642.49	1475.06	-0.155111	0.325431	0.928028
ENSG00000081059.15	protein_coding	TCF7	chr5:133450402-133487556	61.85	233.55	117.72	222.51	96.79	158.61	250.46	129.66	178.55	169.64	159.7	176.61	136.68	112.77	173.66	94.77	199.5	101.77	189.66	161.078	151.476	-0.0886667	0.701877	0.964403
ENSG00000081087.10	protein_coding	OSTM1	chr6:108362613-108487058	548.64	617.82	486.84	587.7	530.83	499.78	465	618.39	503.74	449.06	448.17	383.15	475.9	512.97	549.91	638.46	570.56	559.74	652.83	539.86	524.073	-0.0428158	0.66453	0.960431
ENSG00000081138.9	protein_coding	CDH7	chr18:63417488-63548638	218.46	81.84	130.69	179.6	372.18	209.49	287.38	373.03	214.46	211.56	120.78	349.22	194.55	165.67	133.73	209.49	158.6	330.26	156.72	229.682	203.058	-0.177748	0.500001	0.939769
ENSG00000081154.7	protein_coding	PCNP	chr3:101292939-101313281	3558.17	3262.75	3738.08	3922.35	3797.63	3365.78	3240.01	3528.84	3413.46	3598.43	3256.97	3568.08	3340.27	3708.54	3868.33	3588.33	3601.89	3164.87	3225.21	3536.34	3492.09	-0.0181655	0.714408	0.966266
ENSG00000081177.14	protein_coding	EXD2	chr14:69658228-69709075	1337.68	1182.73	1080.42	1084.61	1318.1	1197.08	1189.43	1156	1187.03	1161.56	1043.07	1291.13	1135.37	1224.54	944.13	1184.14	1047.35	1528.56	1297.67	1192.56	1185.75	-0.0082653	0.916681	0.988954
ENSG00000081181.3	protein_coding	ARG2	chr14:68086515-68118437	546.64	583.88	514.77	621.63	395.13	518.73	629.64	589.47	501.74	496.96	361.33	854.1	492.86	495	261.48	470.86	461.83	695.43	581.96	544.627	517.182	-0.0745971	0.65436	0.959626
ENSG00000081189.9	protein_coding	MEF2C	chr5:88013975-88199922	598.51	530.98	366.13	678.5	80.82	1329.75	573.76	246.36	534.66	456.04	1044.07	539.8	523.79	402.19	433.14	375.09	393.01	436.02	204.63	548.832	480.778	-0.190993	0.580878	0.950103
ENSG00000081307.8	protein_coding	UBA5	chr3:132373290-132396941	1775.59	1636.86	1713.91	1561.56	1829.97	1804.59	1712.31	1507.09	1610.97	1739.34	1456.3	1487.7	1644.2	1750.48	2023.99	1717.85	1763.54	1669.24	1743.87	1683.65	1699.65	0.0136461	0.818248	0.982799
ENSG00000081320.6	protein_coding	STK17B	chr2:196998290-197041227	164.59	337.35	125.7	124.73	152.66	191.53	114.75	193.5	169.58	200.58	237.56	352.22	160.63	228.54	466.08	194.53	463.83	146.67	144.74	174.932	259.537	0.569141	0.0297504	0.866619
ENSG00000081377.12	protein_coding	CDC14B	chr9:99252523-99382112	576.57	917.24	651.45	679.5	714.43	706.27	607.69	675.25	730.17	605.73	873.38	737.36	857.02	561.87	702.61	1032.51	821.92	699.42	511.08	695.397	740.29	0.0902547	0.466103	0.938305
ENSG00000081386.8	protein_coding	ZNF510	chr9:99518147-99540411	1019.47	797.47	814.06	814.2	904.01	975.62	922.01	1030.32	762.09	926.05	793.53	821.18	842.05	928.13	762.49	758.17	771.05	997.75	1002.2	893.251	860.261	-0.0542918	0.493134	0.93898
ENSG00000081479.8	protein_coding	LRP2	chr2:169983619-170219195	2464.88	4225.9	2113.96	1125.52	2359.8	3931.4	3282.92	1943.95	2088.78	3146.38	3026.4	1935.7	2984.09	5350.24	6977.17	2056.03	2494.69	1127.46	5369.36	2615.23	3446.75	0.398298	0.180354	0.927571
ENSG00000081665.9	protein_coding	ZNF506	chr19:19896648-19932560	961.61	647.76	731.26	495.91	823.19	662.38	649.6	695.2	718.2	687.55	624.84	745.35	598.61	926.14	704.6	669.38	502.73	739.33	770.62	709.455	696.916	-0.0257272	0.82612	0.983047
ENSG00000081692.8	protein_coding	JMJD4	chr1:227918126-227923112	412.97	441.15	440.95	395.13	353.22	388.05	435.06	457.81	345.14	368.23	558.97	414.08	437.99	352.29	347.31	374.1	433.9	415.06	351.37	407.721	405.329	-0.00848769	0.926604	0.991236
ENSG00000081721.6	protein_coding	DUSP12	chr1:161719548-161727028	691.28	585.88	663.42	793.25	751.34	572.6	713.46	763.02	590.52	601.73	662.77	649.56	628.55	639.71	531.95	609.53	588.51	772.26	716.71	680.531	640.128	-0.0882996	0.274863	0.927823
ENSG00000081760.12	protein_coding	AACS	chr12:125549925-125627873	1046.4	1061.97	1072.44	946.91	914.98	838.95	1092.64	883.71	1100.25	1081.73	1000.15	1197.34	953.79	908.17	995.03	1280.91	1132.14	839.11	840.49	995.361	1022.89	0.0393521	0.655666	0.960094
ENSG00000081791.4	protein_coding	KIAA0141	chr5:141303373-141321612	1845.42	1835.48	1701.94	1525.64	1508.68	1813.57	1664.41	1788.36	1762.59	1691.44	1740.78	1659.32	1638.21	1760.46	1550.92	1524.32	1539.11	1854.82	1867.65	1716.23	1682.7	-0.0284638	0.604663	0.954295
ENSG00000081803.11	protein_coding	CADPS2	chr7:121958481-122526813	150.63	252.52	115.72	259.43	638.59	58.86	176.62	504.69	120.7	224.53	60.89	637.58	200.54	212.57	208.59	45.89	165.58	123.72	163.71	253.083	204.359	-0.308505	0.484397	0.938305
ENSG00000081842.13	protein_coding	PCDHA6	chr5:140207563-140391929	183.54	1136.82	563.66	570.74	747.35	130.68	504.91	264.31	486.78	537.87	24.95	1029.71	1303.98	164.67	903.21	895.84	1442.35	747.32	809.55	509.867	785.945	0.624307	0.192627	0.927571
ENSG00000081870.7	protein_coding	HSPB11	chr1:54382247-54411602	475.82	697.66	617.53	665.53	542.8	331.19	371.2	314.18	536.66	444.07	414.23	475.94	537.76	428.14	428.15	612.52	538.64	441.01	437.22	505.842	475.767	-0.088432	0.553935	0.946612
ENSG00000081913.9	protein_coding	PHLPP1	chr18:60382672-60647666	1205.01	1501.12	974.67	1212.33	1187.38	1624.03	1205.4	2459.61	1055.36	1157.57	1141.89	891.02	1085.49	1282.42	1090.84	1096.35	986.5	1332	1641.05	1380.55	1170.51	-0.238099	0.128861	0.927571
ENSG00000082014.12	protein_coding	SMARCD3	chr7:150935850-150974982	2343.18	2391.42	3681.22	1902.8	3009.37	2128.8	2247.15	2614.21	2853.86	2668.39	2839.74	2940.47	2736.67	2328.32	1702.62	2262.53	2139.59	3119.97	1703.94	2574.67	2444.22	-0.0750098	0.587731	0.951878
ENSG00000082068.4	protein_coding	WDR70	chr5:37379314-37753537	852.88	694.67	952.73	927.95	1047.69	782.09	856.15	765.01	838.9	947.01	966.21	854.1	896.92	896.2	941.13	811.04	768.06	806.18	761.63	857.565	864.849	0.0122036	0.872661	0.985702
ENSG00000082146.8	protein_coding	STRADB	chr2:202252581-202345569	533.68	658.74	447.93	504.89	536.82	528.71	464	445.84	581.55	483.98	496.08	477.94	543.74	468.06	415.18	532.71	508.71	683.46	590.94	522.46	520.081	-0.00658644	0.944511	0.993592
ENSG00000082153.13	protein_coding	BZW1	chr2:201675317-201688569	3247.94	3134.99	2843.22	3277.77	2751.94	2825.1	2980.57	3244.58	2923.69	3378.9	3471.57	3845.47	3424.08	3119.73	2704.64	3912.55	3289.68	3314.53	3036.55	3025.53	3349.77	0.146872	0.0244755	0.843244
ENSG00000082196.15	protein_coding	C1QTNF3	chr5:33987279-34124633	515.72	314.4	556.67	539.81	328.28	482.82	293.37	402.95	393.02	271.43	294.45	199.56	415.04	396.2	214.57	231.44	498.74	444	384.31	425.226	334.975	-0.344178	0.068499	0.927571
ENSG00000082212.7	protein_coding	ME2	chr18:48405419-48474691	1202.02	1092.91	1261.99	1182.39	973.85	1255.93	1008.82	981.45	1092.27	1121.64	1244.7	1047.67	1222.17	1228.53	1599.83	1121.29	1088.25	1051.63	1293.68	1116.85	1201.94	0.10593	0.202033	0.927571
ENSG00000082213.13	protein_coding	C5orf22	chr5:31532373-31555165	887.8	843.38	825.03	946.91	987.82	788.07	710.47	860.77	741.15	762.4	835.45	803.22	786.18	878.23	1245.53	911.8	815.94	806.18	899.39	843.489	874.431	0.0519762	0.567627	0.946612
ENSG00000082258.8	protein_coding	CCNT2	chr2:135675805-135716912	3435.47	2763.7	2877.14	3279.77	3497.29	3034.59	3224.05	2628.18	2814.96	3048.59	2836.75	2938.48	3032.98	3389.18	3283.49	3146.4	2963.5	3515.08	3210.24	3061.68	3136.47	0.0348168	0.572115	0.946773
ENSG00000082269.12	protein_coding	FAM135A	chr6:71122644-71270877	803.01	937.2	818.05	885.05	767.31	789.07	901.06	853.78	738.15	832.25	758.6	760.31	720.33	763.46	852.31	774.13	930.65	889.99	981.24	832.52	826.327	-0.0107717	0.87296	0.985702
ENSG00000082397.11	protein_coding	EPB41L3	chr18:5392383-5630699	4980.64	9412.96	5890.95	4736.56	2657.14	3619.16	3562.32	2631.17	4792.01	2876.95	3478.56	3164.98	4070.58	3640.68	2416.21	4765.49	6939.45	5641.29	5499.13	4698.1	4249.33	-0.144842	0.539356	0.946151
ENSG00000082438.11	protein_coding	COBLL1	chr2:165510134-165700189	160.6	232.55	156.63	204.55	284.37	113.72	125.73	70.82	154.61	242.49	159.7	178.6	218.49	201.59	253.5	226.45	238.4	89.8	211.62	167.065	202.065	0.274412	0.218503	0.927571
ENSG00000082458.7	protein_coding	DLG3	chrX:69664711-69725337	3122.25	2025.12	2483.08	2769.89	2764.91	2957.77	3422.62	3252.56	2467.83	2829.05	2296.75	2472.51	2239.82	3285.39	2436.17	2594.73	2279.23	2579.19	2956.69	2807.34	2596.95	-0.112381	0.254077	0.927571
ENSG00000082482.9	protein_coding	KCNK2	chr1:215179118-215410436	416.96	680.7	626.51	373.18	473.96	428.95	236.49	335.13	332.17	362.24	734.64	254.44	406.06	258.48	229.54	376.09	285.28	585.68	105.81	433.782	359.826	-0.269672	0.328442	0.928028
ENSG00000082497.7	protein_coding	SERTAD4	chr1:210406144-210419976	4855.95	4695	8786.04	7133.27	6290.14	1669.92	4824.59	3504.9	5460.34	4887.72	5274.24	6592.37	7933.64	3604.75	2976.1	8700.98	7224.72	4744.31	3181.29	5246.68	5512.01	0.0711732	0.781147	0.978457
ENSG00000082512.10	protein_coding	TRAF5	chr1:211499957-211548288	799.02	1158.78	1151.25	910.99	1136.5	448.9	789.3	647.32	1022.44	872.17	1029.09	1715.19	1131.38	853.28	1662.7	1874.47	1285.75	543.77	523.06	896.055	1149.09	0.358829	0.137855	0.927571
ENSG00000082515.12	protein_coding	MRPL22	chr5:154320630-154348971	418.96	418.2	476.86	395.13	459.99	410	366.21	355.08	416.96	421.11	505.06	399.11	436.99	421.15	567.87	423.98	356.1	358.19	356.36	413.042	424.594	0.0397941	0.667251	0.960431
ENSG00000082516.8	protein_coding	GEMIN5	chr5:154266976-154317769	1099.27	1068.95	1064.46	1227.29	1180.4	1052.43	1085.66	1052.27	1102.24	1085.72	1098.97	979.83	1131.38	1116.75	886.24	1213.07	994.48	1014.71	1011.19	1103.66	1053.23	-0.0674749	0.225667	0.927571
ENSG00000082641.11	protein_coding	NFE2L1	chr17:46125691-46138849	6753.24	8918.91	7922.1	9241.63	7462.55	5923.53	7171.53	7312.02	7788.52	7336.58	6673.64	9288.39	8371.63	7646.62	5688.72	10250.2	9131.9	6581.17	7645.28	7610.45	7861.42	0.0468081	0.667129	0.960431
ENSG00000082684.10	protein_coding	SEMA5B	chr3:122628041-122747452	2395.05	2745.74	2100.99	1222.31	2086.4	2869.99	2148.37	3356.29	2524.68	2831.05	2656.08	1767.08	1869.67	4507.93	3704.65	2009.15	1850.32	2519.32	4061.71	2383.31	2777.7	0.220921	0.277378	0.927823
ENSG00000082701.10	protein_coding	GSK3B	chr3:119540170-119813264	6423.05	4509.36	4566.11	6164.41	5599.66	6366.45	6516.94	7235.21	5167.08	5317.82	5663.51	4599.79	5506.26	5750.43	4466.14	5790.01	4872.67	7091.02	6744.89	5838.7	5580.26	-0.0653149	0.541548	0.946456
ENSG00000082781.6	protein_coding	ITGB5	chr3:124480795-124606674	734.18	2533.15	1763.79	1058.67	1061.66	526.71	835.2	1965.9	1061.35	901.11	888.36	2343.8	1139.36	782.43	1226.57	1864.5	1542.1	1914.69	1196.85	1282.29	1379.97	0.105921	0.699955	0.964403
ENSG00000082805.15	protein_coding	ERC1	chr12:1099675-1605099	2417	3161.94	2722.51	2810.8	2191.17	3343.83	3022.48	3207.67	2932.66	2778.16	2597.19	3225.84	2886.32	2076.82	1786.46	2770.31	2814.88	3407.32	2860.87	2867.79	2720.42	-0.0761094	0.497603	0.939692
ENSG00000082898.12	protein_coding	XPO1	chr2:61704984-61765761	7351.75	9363.06	8412.93	8295.71	8492.28	7485.71	7211.44	5829.86	9192.01	7817.56	8619.04	7158.11	8867.48	6803.32	8741.67	10072.7	8466.58	7952.08	6646.07	7959.42	8114.46	0.0278319	0.767891	0.977706
ENSG00000082996.14	protein_coding	RNF13	chr3:149530495-149679926	711.23	982.12	755.2	659.55	660.54	603.53	724.44	685.22	669.33	700.53	544.99	701.44	652.49	651.69	579.85	645.44	818.93	822.15	892.4	716.795	700.991	-0.0321645	0.757703	0.974665
ENSG00000083067.17	protein_coding	TRPM3	chr9:73149949-74061820	249.38	609.83	129.69	776.29	484.93	248.39	291.37	228.41	301.25	150.68	123.77	253.44	600.61	153.69	134.73	67.84	469.81	247.44	1085.05	368.838	328.707	-0.166185	0.705758	0.964403
ENSG00000083093.5	protein_coding	PALB2	chr16:23614488-23652631	448.89	533.98	471.87	518.86	452	465.86	545.82	484.74	417.95	484.98	463.14	460.98	467.92	445.1	460.09	455.9	472.8	458.97	485.13	482.22	465.501	-0.0509072	0.330856	0.928028
ENSG00000083097.10	protein_coding	DOPEY1	chr6:83777385-83881069	2915.76	2240.71	2252.63	2682.09	2428.65	2508.87	2797.96	2381.82	2337.15	2125.53	1816.64	2490.47	2663.84	2305.36	1806.42	2655.59	2471.75	3418.3	2962.68	2505.07	2471.66	-0.0193726	0.859228	0.984843
ENSG00000083099.6	protein_coding	LYRM2	chr6:90277863-90348472	1700.78	1577.98	1475.48	1552.58	1609.45	1634.01	1677.38	1443.25	1426.43	1729.36	1490.24	1252.22	1571.36	1713.55	1462.1	1547.26	1537.11	1656.27	1664.01	1566.37	1562.35	-0.00370835	0.950135	0.994022
ENSG00000083123.10	protein_coding	BCKDHB	chr6:80816364-81055987	1926.22	3842.64	1417.62	1543.6	1780.08	1624.03	2001.68	700.18	1231.92	1750.32	1169.83	1501.67	1551.41	1266.45	979.06	1623.08	1581	3044.14	2752.06	1785.33	1721.9	-0.0521868	0.838883	0.983047
ENSG00000083168.5	protein_coding	KAT6A	chr8:41786997-41909508	4854.95	4231.89	4453.38	4687.67	4954.08	5453.68	5665.78	5772.01	4604.48	5075.33	5417.97	4406.22	5256.84	5095.75	4854.37	5173.5	4540.51	5459.7	5405.3	4964.21	5068.55	0.030008	0.648504	0.958495
ENSG00000083223.13	protein_coding	ZCCHC6	chr9:88902648-88969369	1161.12	785.49	869.92	995.8	868.09	1076.37	1185.44	1002.4	941.64	1035.82	1042.07	1567.52	993.7	1145.7	1412.2	1330.79	1113.18	1136.44	984.23	987.365	1176.17	0.252435	0.015166	0.793829
ENSG00000083290.15	protein_coding	ULK2	chr17:19674142-19771249	2991.57	2126.92	2388.3	2382.75	2507.47	1971.18	2187.28	2435.68	2262.34	2425.9	2265.8	2417.63	2449.33	3005.95	2297.44	2895.01	2403.92	2442.5	2728.1	2361.5	2533.16	0.101234	0.186061	0.927571
ENSG00000083312.13	protein_coding	TNPO1	chr5:72112139-72212560	10137.8	6671.22	8524.66	9949.07	9092.96	11867	10886.5	10111.8	8837.89	9617.78	10281	7699.91	9649.67	11226.4	12376.5	9238.68	10419.6	10855.5	11279.8	9564.32	10264.5	0.101926	0.309335	0.928028
ENSG00000083444.12	protein_coding	PLOD1	chr1:11994262-12035595	3945.21	4881.65	5108.81	4915.16	1643.38	4576.82	3326.82	3481.96	5092.26	3736.15	4301.04	6595.36	4397.82	3426.11	4101.87	4811.38	8953.35	3040.15	3003.61	4108.01	4636.68	0.174654	0.429127	0.933759
ENSG00000083457.7	protein_coding	ITGAE	chr17:3617922-3704537	365.09	341.35	332.21	249.45	325.28	331.19	313.32	320.17	326.18	329.31	321.4	317.3	343.21	340.32	363.28	272.34	350.11	312.3	337.39	322.694	328.696	0.0265846	0.69825	0.964403
ENSG00000083520.10	protein_coding	DIS3	chr13:73329540-73356234	1886.32	1857.44	1633.1	1932.74	1764.11	1772.67	1949.79	1725.52	1672.82	1691.44	2125.07	1900.78	1894.62	1747.49	2162.71	2024.11	2088.72	1907.7	1725.9	1799.39	1926.85	0.0987387	0.0827351	0.927571
ENSG00000083535.11	protein_coding	PIBF1	chr13:73356197-73590591	725.2	721.62	740.23	711.43	723.41	645.42	578.75	617.4	613.47	674.58	657.78	758.32	662.47	643.71	728.56	731.23	738.13	598.65	569.98	675.214	676.34	0.00240458	0.971692	0.996987
ENSG00000083544.9	protein_coding	TDRD3	chr13:60970591-61148012	694.28	600.85	771.16	658.55	922.97	591.55	550.81	568.52	676.31	745.43	590.91	512.86	726.32	579.83	642.73	746.2	488.76	695.43	575.97	670.555	630.444	-0.0889884	0.41859	0.931533
ENSG00000083635.7	protein_coding	NUFIP1	chr13:45513384-45563618	270.33	225.57	218.48	265.41	246.46	266.35	257.44	275.29	229.43	265.44	255.53	298.34	260.4	227.54	283.44	301.27	270.32	262.41	252.55	250.528	267.723	0.095768	0.157649	0.927571
ENSG00000083642.14	protein_coding	PDS5B	chr13:33160564-33352157	3519.26	3377.53	3549.53	3131.1	3523.24	2705.39	3684.05	2940.37	3147.13	3210.25	3175.12	3740.7	3445.03	2700.57	2661.72	4311.59	3544.03	3709.64	2455.59	3286.4	3295.42	0.00395638	0.968391	0.996755
ENSG00000083720.8	protein_coding	OXCT1	chr5:41730167-41870621	1189.05	1407.3	1229.07	1419.87	1471.76	894.81	910.04	1055.26	1086.28	1099.69	860.41	804.22	1127.39	996.99	812.39	1279.91	1124.16	1069.59	1080.06	1184.83	1025.48	-0.208376	0.0710595	0.927571
ENSG00000083750.8	protein_coding	RRAGB	chrX:55744172-55785207	922.71	713.63	935.77	869.08	977.84	693.31	869.13	1030.32	861.84	741.44	637.82	1067.63	846.04	780.43	574.86	904.81	727.16	1028.68	753.65	874.849	806.253	-0.117801	0.304632	0.928028
ENSG00000083799.13	protein_coding	CYLD	chr16:50775961-50835846	1585.07	1221.66	1238.05	1499.69	1195.37	1246.95	1294.21	1458.21	1171.07	1219.44	1149.87	1644.35	1392.78	1237.51	1418.19	1555.24	1591.97	1640.3	1465.37	1323.36	1431.5	0.11332	0.181421	0.927571
ENSG00000083807.5	protein_coding	SLC27A5	chr19:58990879-59023780	149.63	145.72	169.6	132.71	188.58	134.67	121.74	174.55	139.65	149.69	159.7	134.7	154.64	173.65	191.62	142.66	154.61	174.61	168.7	150.76	160.457	0.0899319	0.343491	0.928271
ENSG00000083812.7	protein_coding	ZNF324	chr19:58978423-58984945	474.82	391.25	407.03	421.07	470.96	498.78	524.87	603.43	344.14	421.11	515.05	400.11	431	449.1	438.13	405.02	405.97	485.91	485.13	459.595	443.653	-0.0509309	0.588101	0.951948
ENSG00000083814.8	protein_coding	ZNF671	chr19:58231119-58238992	399.01	432.17	332.21	272.4	365.2	153.62	291.37	182.53	233.42	303.36	198.63	427.05	368.15	177.64	196.61	351.15	293.26	254.43	226.59	295.769	279.688	-0.0806543	0.697976	0.964403
ENSG00000083817.8	protein_coding	ZNF416	chr19:58082934-58090295	327.19	265.49	284.32	269.41	313.31	224.45	273.41	269.3	222.44	297.37	240.55	296.34	273.37	279.44	201.6	307.26	277.3	286.35	233.58	272.147	269.317	-0.0150811	0.871217	0.985702
ENSG00000083828.11	protein_coding	ZNF586	chr19:58281023-58331307	329.18	248.52	279.33	233.49	305.33	225.45	217.53	241.37	225.44	218.54	182.66	260.42	224.48	245.51	288.43	262.37	237.4	247.44	211.62	256.182	237.887	-0.106897	0.282921	0.928028
ENSG00000083838.11	protein_coding	ZNF446	chr19:58985384-58992597	658.37	735.59	802.09	676.51	863.1	631.46	778.32	873.73	598.5	636.66	605.88	735.37	661.47	692.61	617.78	572.62	643.37	759.29	684.77	735.296	660.981	-0.153716	0.0577705	0.927571
ENSG00000083842.8	protein_coding	ZNF8	chr19:58790317-58807254	542.65	477.09	427.98	549.79	461.98	476.84	503.91	619.39	352.12	404.15	473.12	490.91	409.05	620.75	457.09	476.85	444.87	531.8	607.91	490.194	491.652	0.0042835	0.968043	0.996755
ENSG00000083844.6	protein_coding	ZNF264	chr19:57702868-57724724	446.89	442.15	394.06	399.12	447.01	325.21	311.33	489.73	295.26	337.29	387.28	368.18	322.25	487.02	385.24	419.99	361.09	365.18	408.27	394.529	384.178	-0.0383554	0.715515	0.966535
ENSG00000083845.4	protein_coding	RPS5	chr19:58897767-58906173	6808.1	4919.57	7636.78	5733.36	6275.17	8451.35	5193.8	7881.54	7819.44	7598.03	8994.35	5810.11	7114.54	7275.37	8320.5	6387.57	7339.43	6196.04	5589.97	6746.57	7062.59	0.0660434	0.573986	0.947175
ENSG00000083857.9	protein_coding	FAT1	chr4:187508937-187647876	14266.6	27215.8	20495.1	16342	22088.3	14996.4	14634.4	11389.4	17256.8	18599.9	16475.5	29136.3	24576.1	12277.3	12925.4	13892.4	10069.5	15006.2	19957.2	17631.7	17291.6	-0.0280976	0.885399	0.985702
ENSG00000083896.8	protein_coding	YTHDC1	chr4:69176105-69215807	3313.77	2674.87	3290.15	3364.58	3695.85	3315.9	3339.8	3100.95	3433.41	3476.69	3476.56	3406.44	3548.79	3264.43	3809.45	3259.13	3279.7	3607.87	3111.42	3281.03	3424.05	0.061553	0.252122	0.927571
ENSG00000083937.4	protein_coding	CHMP2B	chr3:87276421-87304698	1004.51	1375.36	1151.25	1056.67	1613.44	1201.07	1129.56	908.64	1549.13	1262.35	1068.02	1144.46	1325.93	979.03	975.07	1130.27	1150.09	1341.98	1285.69	1221.07	1166.29	-0.0662216	0.54231	0.946612
ENSG00000084070.7	protein_coding	SMAP2	chr1:40810522-40888998	1409.5	979.12	972.68	1240.27	1225.3	1373.64	1240.32	1755.44	1400.5	1196.48	1281.63	916.96	1032.61	1237.51	695.62	1039.49	974.53	1445.74	1425.44	1288.53	1124.6	-0.196312	0.14881	0.927571
ENSG00000084072.12	protein_coding	PPIE	chr1:40157854-40229586	858.87	870.33	876.91	832.17	881.06	896.81	810.25	846.8	778.05	999.9	1128.91	885.04	750.26	1044.9	1215.59	880.87	910.7	819.15	775.61	850.139	941.093	0.146638	0.0860117	0.927571
ENSG00000084073.4	protein_coding	ZMPSTE24	chr1:40723779-40759856	1380.57	1938.29	1644.08	1557.57	1488.72	978.61	1349.09	1212.85	1189.03	1246.38	1115.93	1780.05	1620.25	1281.42	1152.71	1722.84	1714.66	1183.33	1298.67	1415.42	1411.63	-0.00387494	0.976145	0.997057
ENSG00000084090.9	protein_coding	STARD7	chr2:96850597-96874563	2872.87	3622.06	2961.93	3281.76	3134.09	3386.73	3485.48	3375.24	3096.26	3505.63	3442.63	2420.63	3176.65	2921.12	2744.56	3186.3	2891.68	3423.29	3568.6	3246.27	3128.11	-0.0534919	0.467503	0.938305
ENSG00000084092.6	protein_coding	NOA1	chr4:57829536-57844989	684.3	445.15	585.6	508.88	585.71	714.26	662.57	757.03	718.2	709.51	720.67	568.74	562.7	614.76	612.78	509.77	645.37	587.68	573.97	629.078	610.594	-0.0430257	0.663562	0.960431
ENSG00000084093.11	protein_coding	REST	chr4:57774075-57802010	1645.91	1894.37	1951.35	1678.3	2154.25	1333.74	1711.31	1443.25	1864.34	1679.47	1934.42	2937.48	1811.81	1621.74	3301.45	2657.58	2357.04	1488.65	1139.95	1741.87	2092.96	0.264908	0.122348	0.927571
ENSG00000084112.10	protein_coding	SSH1	chr12:109176466-109251366	1598.03	1460.2	1538.33	1546.59	1516.66	1480.38	1897.91	1378.42	1642.89	1562.71	1682.88	1642.35	1755.94	1436.11	1297.43	1870.48	1806.43	1839.85	1424.44	1562.16	1631.86	0.0629812	0.414922	0.930655
ENSG00000084207.11	protein_coding	GSTP1	chr11:67351066-67354131	4029	4998.42	4925.25	4314.49	4013.16	3602.2	3405.65	3960.72	4205.48	3693.24	5070.61	4477.06	4984.47	4489.97	5390.31	4825.34	4975.41	3327.5	4124.6	4161.6	4535.85	0.124236	0.195823	0.927571
ENSG00000084234.12	protein_coding	APLP2	chr11:129939732-130014699	6344.25	9570.66	6188.24	9609.81	7691.05	6306.59	6128.78	11361.5	6890.76	6354.64	5931.02	6030.62	6410.17	7323.27	9629.91	9229.7	11301.4	7327.49	11178.9	7787.96	8071.72	0.0516297	0.749562	0.973563
ENSG00000084444.9	protein_coding	KIAA1467	chr12:13197218-13295455	829.94	1055.98	785.13	748.35	798.24	1338.73	1079.67	1378.42	1175.06	902.1	782.55	621.62	782.19	820.35	708.6	740.21	777.03	955.85	1071.08	1021.06	816.158	-0.323144	0.0156419	0.803597
ENSG00000084463.2	protein_coding	WBP11	chr12:14939410-14956474	2590.57	2473.26	2679.61	2742.95	2822.78	2748.29	2487.63	2556.36	2376.06	2659.41	2944.55	2444.57	2631.91	2739.49	2801.45	2346.33	2236.34	2212.02	2307.86	2608.61	2532.39	-0.0427814	0.479259	0.938305
ENSG00000084623.7	protein_coding	EIF3I	chr1:32687529-32697205	2600.54	2452.3	2646.69	2632.2	2487.52	2513.86	2533.53	2300.03	2590.52	2468.81	3068.32	2817.75	2847.41	2780.41	3156.74	2886.03	2574.49	2539.28	2631.28	2528.58	2777.05	0.135228	0.00600129	0.577833
ENSG00000084628.5	protein_coding	NKAIN1	chr1:31652592-31712401	4369.15	1950.26	2343.41	3994.19	3228.88	4081.03	3277.93	5061.86	3643.89	3852.9	3027.39	2245.02	3497.91	4594.76	1258.5	2678.53	2270.26	3417.3	5218.63	3550.07	3206.12	-0.147018	0.508358	0.941166
ENSG00000084636.12	protein_coding	COL16A1	chr1:32117848-32169920	5020.54	4795.81	12310.6	5200.53	3650.95	6995.91	4767.71	3973.68	7186.03	5950.49	7705.73	4181.72	8462.42	4468.01	4133.8	4929.09	10293	4500.86	1050.12	5989.09	5567.52	-0.105302	0.725197	0.969262
ENSG00000084652.11	protein_coding	TXLNA	chr1:32645287-32663886	3297.81	3709.89	3324.07	2975.44	2657.14	2817.12	2831.89	2988.24	3274.81	3006.68	3028.39	4107.88	3015.02	3011.94	3089.87	3445.68	4163.47	2721.87	2699.16	3097.38	3229	0.0600373	0.516626	0.942968
ENSG00000084676.11	protein_coding	NCOA1	chr2:24714783-24993571	2869.88	2243.7	2494.05	2887.63	2441.62	2537.8	2560.48	2309	2228.43	2424.9	3796.97	2337.81	2325.62	2567.84	2182.67	2338.35	2568.5	2737.83	2211.03	2508.07	2549.15	0.0234428	0.806905	0.981663
ENSG00000084693.11	protein_coding	AGBL5	chr2:27265232-27293490	1518.23	1561.01	1521.37	1381.95	1686.28	1498.34	1538.68	1367.45	1367.58	1521.8	1506.21	1299.12	1489.55	1522.94	1789.45	1495.39	1300.71	1493.63	1511.29	1493.43	1493.01	-0.00040967	0.994498	0.999334
ENSG00000084710.9	protein_coding	EFR3B	chr2:25264999-25378243	762.11	788.49	656.43	1355.01	861.1	936.71	754.37	1275.69	713.22	737.45	689.72	759.31	887.95	792.41	808.4	763.16	911.69	727.36	1134.96	900.348	821.241	-0.132677	0.345035	0.928477
ENSG00000084731.9	protein_coding	KIF3C	chr2:26149471-26205618	6874.93	4421.53	4473.33	6500.67	6062.64	7244.3	7575.66	8599.67	6349.12	5726.96	5122.52	4623.74	5690.83	5937.06	2331.38	4975.98	4124.57	7893.21	8252.19	6455.76	5467.84	-0.239615	0.199039	0.927571
ENSG00000084733.6	protein_coding	RAB10	chr2:26256976-26360323	4275.39	3997.34	3807.92	4672.7	4255.62	4227.67	3826.74	4279.89	4318.2	4252.06	3937.71	4114.87	4127.45	4406.14	4309.46	4607.87	4355.98	4676.46	4624.7	4184.61	4341.27	0.0530246	0.2396	0.927571
ENSG00000084754.6	protein_coding	HADHA	chr2:26413504-26467594	3822.51	3647.01	3770.01	3558.16	3783.66	3515.41	3271.94	3222.63	3492.26	3780.05	4046.51	3764.64	3816.17	4106.74	3476.11	3972.4	3592.91	3341.47	3159.33	3564.84	3705.63	0.0558813	0.305242	0.928028
ENSG00000084764.6	protein_coding	MAPRE3	chr2:27193480-27250064	1820.48	1430.26	1493.44	1651.36	1679.3	1765.69	1792.13	2565.34	2012.96	1779.26	1274.64	1547.57	1544.43	1583.81	674.66	1441.52	1392.48	2576.19	2442.62	1801.22	1625.72	-0.147896	0.424	0.931761
ENSG00000084774.9	protein_coding	CAD	chr2:27440258-27466811	2316.25	2892.46	3054.71	2451.6	2373.77	2640.55	2444.73	2440.66	3175.06	3097.49	3158.15	3164.98	3067.9	2599.77	3261.53	3529.47	3485.18	2020.45	2124.19	2643.31	2950.91	0.158816	0.146335	0.927571
ENSG00000085063.10	protein_coding	CD59	chr11:33719807-33757991	1737.69	2695.83	2520.99	1668.32	2260.02	1364.67	1479.81	1732.5	2004.98	1104.68	954.23	2146.24	1736.98	1395.19	1283.46	2072.99	1710.67	2266.89	1140.95	1940.53	1581.23	-0.295408	0.0975439	0.927571
ENSG00000085117.7	protein_coding	CD82	chr11:44585977-44641913	371.08	379.27	473.87	376.17	466.97	745.18	939.97	180.53	751.12	727.47	450.17	514.86	545.74	368.26	454.1	428.96	358.09	840.11	649.83	520.463	533.759	0.0363925	0.883512	0.985702
ENSG00000085185.10	protein_coding	BCORL1	chrX:129115083-129192058	1775.59	1585.96	1293.91	1578.52	1457.79	1870.43	1864.98	1480.16	1706.73	1645.54	1769.72	1868.85	1755.94	1782.41	2070.89	1815.61	1657.81	1608.38	1745.87	1623.79	1772.1	0.126101	0.0757791	0.927571
ENSG00000085224.16	protein_coding	ATRX	chrX:76760356-77041702	5923.3	6365.8	5362.21	6214.3	6041.68	6521.07	7510.8	5137.66	5476.3	5684.05	5756.34	5856	6627.66	5293.35	6580.95	7038	6567.39	6929.38	6302.69	6061.46	6263.58	0.0473232	0.52408	0.943603
ENSG00000085231.9	protein_coding	TAF9	chr5:68646811-68665840	1303.76	1221.66	1354.77	1370.98	1209.33	1124.25	1173.47	1457.22	1219.95	1202.47	1244.7	1174.39	1107.44	1162.66	1174.67	1244	1316.67	1166.37	1240.77	1270.6	1203.41	-0.0783757	0.125537	0.927571
ENSG00000085274.11	protein_coding	MYNN	chr3:169490619-169507504	814.98	663.73	833.01	794.25	772.3	784.08	879.1	719.13	699.25	836.24	772.57	783.26	741.28	784.42	856.3	856.93	957.58	778.25	668.8	773.315	803.564	0.0553556	0.415547	0.930655
ENSG00000085276.13	protein_coding	MECOM	chr3:168801287-169381406	1363.61	618.81	1335.81	1480.74	449.01	124.7	2519.56	591.46	1872.32	1544.75	628.84	6917.65	839.06	2537.9	1211.6	1683.93	2823.86	1276.12	469.16	1150.67	1993.29	0.792674	0.104593	0.927571
ENSG00000085365.13	protein_coding	SCAMP1	chr5:77656339-77776562	2242.43	2036.1	1947.35	2258.02	1945.71	2062.96	2052.57	2497.52	2125.68	2089.61	1769.72	2100.34	1879.65	1807.36	1582.86	2249.57	2289.21	2733.84	2472.56	2129.82	2097.47	-0.0220776	0.811478	0.981869
ENSG00000085377.9	protein_coding	PREP	chr6:105725440-105850959	1233.94	1237.63	1155.24	1482.73	1326.08	1177.12	1147.52	1288.65	1310.72	1162.56	1327.54	1476.72	1461.62	1004.98	1258.5	1677.95	1398.46	1021.7	1003.2	1262.18	1279.32	0.0194598	0.843999	0.983169
ENSG00000085382.7	protein_coding	HACE1	chr6:105175968-105307794	1251.89	1076.94	1043.51	1121.53	1026.74	1122.26	998.85	720.13	1163.09	963.97	877.38	952.89	1110.43	1171.64	1503.02	1414.58	1350.58	1281.11	1203.84	1058.33	1182.94	0.160599	0.156583	0.927571
ENSG00000085415.11	protein_coding	SEH1L	chr18:12947132-12987535	877.82	821.43	846.98	1026.74	677.51	905.79	971.9	847.8	881.79	983.93	1142.88	674.5	853.03	950.09	859.3	872.89	949.6	631.58	939.31	873.084	885.711	0.020716	0.83959	0.983047
ENSG00000085433.11	protein_coding	WDR47	chr1:109512836-109584850	2836.96	2111.95	1837.62	2902.6	2186.18	2609.62	2658.27	3015.17	2059.85	2158.46	1841.59	1760.09	2155.01	2377.22	974.07	1968.25	1916.15	3399.34	3291.09	2468.69	2184.13	-0.176689	0.322409	0.928028
ENSG00000085449.10	protein_coding	WDFY1	chr2:224720433-224810104	2541.69	2672.88	2935	2668.12	2267	2388.17	2551.5	2369.85	2312.22	2433.88	2675.05	3117.08	2359.54	2422.13	3121.81	2931.92	2702.16	2081.31	2003.4	2522.93	2584.83	0.0349657	0.690205	0.963664
ENSG00000085465.11	protein_coding	OVGP1	chr1:111956936-111970399	181.55	140.73	120.71	135.7	174.62	146.64	121.74	158.59	190.52	133.72	133.75	243.46	122.72	223.55	254.5	165.6	154.61	150.66	172.69	152.311	175.525	0.204659	0.184532	0.927571
ENSG00000085491.11	protein_coding	SLC25A24	chr1:108676658-108743471	1999.04	1236.63	1764.79	1659.34	2025.54	1317.78	1327.14	898.67	1601.99	1641.55	1606.03	2164.2	1771.9	1759.46	2306.43	2105.91	1900.19	1373.9	1243.77	1536.77	1787.33	0.21791	0.143215	0.927571
ENSG00000085511.15	protein_coding	MAP3K4	chr6:161412759-161538417	1069.35	1045	1106.36	1183.39	1016.76	1523.28	1142.54	836.83	1115.21	1108.67	1146.88	820.18	1137.37	1142.7	1664.7	891.85	1054.33	989.77	1302.66	1115.41	1125.91	0.0135157	0.912475	0.988694
ENSG00000085514.10	protein_coding	PILRA	chr7:99965153-99997719	90.77	73.86	103.75	40.91	111.75	141.65	138.7	154.6	87.78	160.66	151.72	186.59	67.84	74.85	58.88	82.8	83.79	321.28	57.9	104.865	124.63	0.249125	0.444461	0.934393
ENSG00000085552.12	protein_coding	IGSF9	chr1:159896829-159915386	1319.72	1429.26	1316.86	1318.09	1548.59	1352.7	1669.4	988.43	1478.3	1258.35	1126.91	993.79	1380.8	1351.28	518.97	792.09	982.51	1244.2	1362.55	1380.15	1101.15	-0.325818	0.0333235	0.889498
ENSG00000085644.9	protein_coding	ZNF213	chr16:3179778-3192806	763.11	758.55	721.28	604.67	994.81	784.08	971.9	919.61	885.78	827.26	851.42	826.17	865	828.33	499.01	639.46	615.44	1001.74	912.36	822.643	786.62	-0.0646008	0.60695	0.955318
ENSG00000085662.9	protein_coding	AKR1B1	chr7:134127102-134144036	1692.8	2268.65	1667.02	1810.01	1788.06	1770.67	1813.09	1540	2137.65	2030.73	2145.03	1607.43	1978.42	1704.57	1475.08	1862.5	1559.06	1896.73	2154.13	1832	1841.37	0.00736168	0.934452	0.992416
ENSG00000085719.7	protein_coding	CPNE3	chr8:87497059-87573726	2865.89	2622.97	2781.37	2526.43	2713.02	1982.16	2325.98	2073.62	2254.36	2188.4	2127.06	3244.8	2743.65	3124.72	2533.98	3185.31	2794.93	2632.07	2536.45	2460.64	2711.14	0.139861	0.143942	0.927571
ENSG00000085721.8	protein_coding	RRN3	chr16:15153879-15188174	1339.67	1317.48	1088.4	1499.69	1340.05	1383.62	1496.77	1713.55	1297.75	1304.26	1315.56	1331.05	1515.49	1313.36	1146.73	1358.72	1840.34	1490.64	1529.26	1386.33	1414.54	0.0290604	0.744107	0.973417
ENSG00000085733.11	protein_coding	CTTN	chr11:70244510-70282690	4558.68	4319.72	4766.63	4376.35	4678.69	3906.46	4553.18	5530.64	5020.44	4534.47	4898.93	6094.47	4802.89	4812.32	5523.05	5505.7	6122.51	4403.08	4358.18	4634.53	5105.56	0.139645	0.0825257	0.927571
ENSG00000085741.8	protein_coding	WNT11	chr11:75897369-75921780	263.35	329.37	830.02	334.26	412.09	361.12	333.28	204.47	891.77	396.17	282.48	184.59	744.28	174.65	187.63	304.27	383.03	180.59	328.41	439.97	316.609	-0.474703	0.12645	0.927571
ENSG00000085760.10	protein_coding	MTIF2	chr2:55463731-55496483	518.71	475.09	371.11	383.16	441.03	501.77	450.03	437.86	455.86	372.22	421.22	462.97	437.99	439.12	536.94	421.98	415.95	486.9	462.17	448.292	445.745	-0.00821937	0.91438	0.988722
ENSG00000085788.9	protein_coding	DDHD2	chr8:38082736-38133076	3133.22	2355.49	2872.15	2682.09	2892.63	2599.65	2763.04	2779.78	2614.46	2785.14	2855.71	2946.46	2621.93	3658.64	3779.51	3360.88	2908.64	2594.15	2786	2743.61	3029.71	0.143102	0.0707306	0.927571
ENSG00000085832.12	protein_coding	EPS15	chr1:51819935-51985000	2177.59	2418.37	2150.87	2210.13	2381.75	1807.58	2192.27	2730.91	2249.37	1813.19	1939.41	2191.14	1979.42	2401.17	2024.98	2661.57	2410.9	2653.02	2336.81	2257.65	2241.16	-0.0105754	0.902026	0.987532
ENSG00000085840.7	protein_coding	ORC1	chr1:52838501-52870131	217.46	341.35	236.44	355.22	199.56	298.27	260.44	118.69	203.49	299.37	331.39	139.69	308.29	198.6	265.47	236.43	203.49	112.75	199.64	247.879	229.511	-0.111073	0.603872	0.954108
ENSG00000085871.4	protein_coding	MGST2	chr4:140586922-140661899	100.75	147.72	90.78	95.79	105.77	62.85	70.85	90.76	66.83	85.82	66.88	136.7	94.78	64.87	84.83	72.82	103.74	81.82	113.8	92.4552	90.6047	-0.0291679	0.867965	0.985193
ENSG00000085872.10	protein_coding	CHERP	chr19:16628700-16653341	1964.12	1747.65	2280.56	2035.51	2398.71	2657.51	2536.53	2448.64	2350.12	2620.49	2860.7	2206.1	2224.85	2202.57	2582.88	1700.89	1867.28	2092.29	2064.3	2268.82	2242.23	-0.0170036	0.866251	0.985193
ENSG00000085978.17	protein_coding	ATG16L1	chr2:234118697-234204320	761.11	685.69	775.15	700.46	726.4	779.1	762.36	842.81	775.06	763.4	568.95	725.39	712.35	714.56	531.95	644.44	716.19	725.37	766.62	756.459	686.921	-0.139116	0.0487213	0.923313
ENSG00000085982.9	protein_coding	USP40	chr2:234384166-234475428	860.86	1306.5	1314.86	1127.51	1131.51	859.9	1432.91	1243.77	1164.09	1115.65	1253.68	1329.05	1425.7	1115.76	825.36	1468.45	1360.56	1314.04	1032.15	1160.21	1224.04	0.077262	0.511616	0.942137
ENSG00000085998.9	protein_coding	POMGNT1	chr1:46654354-46685977	2348.17	2704.82	2217.71	1824.98	2647.17	1990.14	1819.08	2639.15	2051.87	2094.6	2271.79	2527.39	2056.24	2564.84	3046.96	2447.09	2252.3	2351.7	2396.7	2249.23	2400.96	0.094181	0.31739	0.928028
ENSG00000085999.7	protein_coding	RAD54L	chr1:46713360-46744145	233.42	511.02	419	443.02	254.44	345.16	387.16	178.54	332.17	383.19	358.34	205.54	396.08	261.47	261.48	303.27	323.18	159.64	260.53	344.881	291.274	-0.243725	0.217734	0.927571
ENSG00000086015.15	protein_coding	MAST2	chr1:46252659-46501796	4094.83	3877.57	5791.19	4099.96	4843.33	3588.23	4186.97	5802.93	4980.54	4515.51	5187.4	5328.17	5593.06	4133.69	3599.86	5777.05	4980.4	4435.01	3412.87	4585.06	4696.3	0.0345837	0.771487	0.978059
ENSG00000086061.11	protein_coding	DNAJA1	chr9:33025209-33039905	8220.59	7901.86	7692.65	9065.01	9041.07	8878.31	8386.91	8187.74	7349.62	8528.07	6855.31	7128.18	8395.57	7392.13	6373.36	7628.57	6848.67	9070.56	8061.53	8302.64	7628.2	-0.122228	0.0743087	0.927571
ENSG00000086062.8	protein_coding	B4GALT1	chr9:33104080-33167354	1066.35	1563.01	2240.65	1556.57	694.47	818	1220.37	1084.19	1576.06	1297.27	1661.92	2437.59	1753.94	981.03	1392.24	2661.57	2141.58	924.92	597.93	1313.3	1585	0.27129	0.297389	0.928028
ENSG00000086065.9	protein_coding	CHMP5	chr9:33264940-33281977	1658.88	1515.1	1558.28	1602.47	1664.33	1558.19	1341.11	1762.42	1485.28	1634.56	1525.18	1614.42	1641.2	1566.85	1580.87	1594.15	1675.76	1540.53	1541.23	1571.79	1591.47	0.0179597	0.686242	0.962761
ENSG00000086102.14	protein_coding	NFX1	chr9:33290509-33371155	1173.09	1153.79	1193.15	1363.99	1360	1191.09	1352.08	1250.75	1163.09	1268.33	1210.76	1238.25	1265.07	1259.47	1209.6	1280.91	1401.45	1308.05	1192.86	1244.56	1263.48	0.0217617	0.636549	0.957932
ENSG00000086189.5	protein_coding	DIMT1	chr5:61683081-61699766	992.54	723.61	819.05	959.88	756.33	963.65	799.28	841.81	817.95	875.16	890.35	811.2	729.31	890.21	998.02	917.78	771.05	792.21	835.5	852.678	851.08	-0.00270607	0.970669	0.996755
ENSG00000086200.12	protein_coding	IPO11	chr5:61699799-61924409	685.3	694.67	564.65	683.49	705.45	702.28	602.7	637.35	563.59	688.55	682.74	528.83	595.62	661.67	791.43	621.5	618.44	496.88	640.85	648.831	632.65	-0.036435	0.656647	0.960431
ENSG00000086232.8	protein_coding	EIF2AK1	chr7:6061881-6098861	4414.04	5170.09	4436.42	5077.81	3933.33	4514.97	4578.12	4954.14	4105.73	4048.49	4829.06	4450.12	4364.9	4331.29	4789.5	4761.5	5100.1	4056.86	4242.39	4576.07	4497.42	-0.0250121	0.684519	0.962609
ENSG00000086289.7	protein_coding	EPDR1	chr7:37723446-37991543	285.29	739.58	214.49	317.3	287.37	271.34	233.5	269.3	271.32	244.49	177.67	512.86	238.45	253.49	358.29	295.29	314.21	499.87	595.93	321.054	349.054	0.120636	0.634764	0.957705
ENSG00000086300.11	protein_coding	SNX10	chr7:26331541-26413949	388.04	471.1	307.27	432.05	435.04	228.44	261.44	362.06	571.57	312.34	314.42	512.86	544.74	370.26	206.59	548.67	340.14	410.08	456.18	384.111	401.628	0.0643368	0.737298	0.97202
ENSG00000086475.10	protein_coding	SEPHS1	chr10:13359424-13390297	2617.5	2401.4	2245.64	2545.39	2606.26	2815.12	2712.15	2348.9	2228.43	2640.45	2598.19	2198.12	2688.78	2585.8	1755.52	1997.18	1823.39	2341.72	2549.42	2502.31	2317.86	-0.110469	0.213986	0.927571
ENSG00000086504.11	protein_coding	MRPL28	chr16:417384-420527	1076.33	1157.78	1442.56	1115.54	974.85	1201.07	1169.48	1441.26	1241.89	1251.37	1399.41	1324.06	1146.35	1325.33	1227.57	1174.16	1513.17	1230.23	1084.05	1202.31	1267.57	0.0762617	0.342566	0.928271
ENSG00000086544.2	protein_coding	ITPKC	chr19:41223008-41246765	608.49	546.95	730.26	592.69	610.65	600.53	543.83	701.18	550.62	556.83	534.01	630.6	609.59	631.73	603.8	541.69	613.45	506.86	532.05	609.468	576.061	-0.0813293	0.238475	0.927571
ENSG00000086589.7	protein_coding	RBM22	chr5:150070356-150080669	1403.52	1218.66	1281.94	1518.65	1492.71	1497.34	1382.02	1296.63	1395.51	1509.83	1492.24	1408.87	1294.01	1322.34	1389.25	1169.18	1202.96	1305.06	1247.76	1387.44	1334.15	-0.05651	0.344121	0.928271
ENSG00000086598.6	protein_coding	TMED2	chr12:124069078-124083116	4499.83	6282.96	5841.07	6414.86	3983.22	4026.16	4346.62	4662.89	4860.84	4662.2	5124.51	6431.73	4880.71	4728.49	4312.45	5751.11	7091.06	4542.76	4472.97	4990.94	5199.8	0.0591442	0.622112	0.957705
ENSG00000086619.9	protein_coding	ERO1LB	chr1:236378855-236445319	521.7	413.21	444.94	337.26	234.48	322.21	320.31	235.39	730.17	536.87	609.87	299.34	307.29	352.29	321.36	468.87	1041.37	736.34	367.34	395.52	504.094	0.349943	0.179023	0.927571
ENSG00000086666.14	protein_coding	ZFAND6	chr15:80351910-80430735	2241.44	1988.19	1895.48	2241.06	2374.77	2043.01	2022.64	2252.15	2220.45	2227.32	1779.7	2234.04	1900.6	1941.1	1811.41	2292.46	2026.87	2354.69	2152.14	2142.13	2072.03	-0.0479989	0.455406	0.934819
ENSG00000086696.5	protein_coding	HSD17B2	chr16:82068609-82132139	123.69	162.69	31.92	301.34	76.83	3.99	55.88	32.91	46.88	40.91	35.93	33.92	71.83	67.86	17.96	62.85	452.85	151.66	192.65	92.9043	112.845	0.280524	0.643108	0.958179
ENSG00000086712.8	protein_coding	TXLNG	chrX:16804550-16862642	931.69	1112.87	1083.42	925.96	866.09	735.2	888.08	745.07	823.94	842.23	725.66	1137.48	1282.03	764.46	968.08	1145.23	753.09	841.1	1076.07	901.368	953.544	0.081183	0.503827	0.940608
ENSG00000086758.11	protein_coding	HUWE1	chrX:53559057-53713673	11361.8	12490.1	11141.4	12257	10861.1	13814.2	12716.6	12273.1	12139.6	13043.6	12534.8	11627.2	12098	13112.6	12524.2	13795.7	12921.3	10952.3	12077.3	12117.2	12468.7	0.0412531	0.420075	0.931633
ENSG00000086827.4	protein_coding	ZW10	chr11:113603909-113644533	572.58	745.57	729.26	643.58	653.56	450.9	572.76	480.75	518.7	585.77	591.9	706.43	640.52	595.8	579.85	663.4	607.46	556.75	452.19	596.408	598.007	0.00386353	0.969906	0.996755
ENSG00000086848.10	protein_coding	ALG9	chr11:111652919-111742305	1752.65	1544.04	1512.39	1830.96	1491.71	1488.36	1446.88	1365.45	1701.74	1538.76	1586.06	1309.09	1662.15	1868.24	1383.26	1853.52	2061.78	1760.03	1768.83	1570.47	1679.17	0.0965587	0.256693	0.927571
ENSG00000086991.8	protein_coding	NOX4	chr11:89057524-89322779	86.78	61.88	63.85	65.85	40.91	53.87	66.86	105.73	57.86	57.88	49.91	106.76	70.84	58.88	57.89	85.79	117.7	42.9	58.89	67.0648	70.7444	0.0770609	0.713588	0.96618
ENSG00000087008.11	protein_coding	ACOX3	chr4:8368009-8442450	412.97	448.14	335.2	420.07	311.31	523.72	516.88	556.55	407.98	371.22	523.03	440.02	397.08	475.04	356.29	466.87	429.91	493.89	511.08	436.983	446.445	0.0309057	0.785449	0.978457
ENSG00000087053.14	protein_coding	MTMR2	chr11:95566046-95658479	1757.64	1271.56	1541.32	1703.24	1539.61	1504.32	1454.86	1561.94	1246.88	1355.15	1445.32	1274.17	1325.93	1641.7	2013.01	1505.36	1351.58	1363.93	1677.99	1509.04	1495.41	-0.0130886	0.885954	0.985702
ENSG00000087074.7	protein_coding	PPP1R15A	chr19:49375649-49379314	2022.98	1131.83	1257	1852.91	1801.03	1523.28	1550.65	1458.21	1470.32	1310.25	1817.63	1338.03	1462.62	1658.66	1579.87	1203.09	1296.72	1680.21	1704.94	1563.14	1505.2	-0.054486	0.623389	0.957705
ENSG00000087076.4	protein_coding	HSD17B14	chr19:49316274-49339935	108.73	251.52	171.59	102.77	125.72	156.62	102.78	91.76	113.72	118.75	126.77	211.53	181.58	114.77	287.43	129.69	190.52	136.69	185.67	136.134	168.339	0.306338	0.150715	0.927571
ENSG00000087077.7	protein_coding	TRIP6	chr7:100464760-100471076	664.35	1209.68	995.62	690.48	1037.71	678.34	716.45	693.2	923.69	776.37	1051.05	1010.76	902.91	634.72	958.1	1082.39	1163.06	738.34	484.13	845.504	880.182	0.0579909	0.723917	0.969262
ENSG00000087085.9	protein_coding	ACHE	chr7:100487615-100494594	344.15	671.71	490.83	454	431.05	293.28	413.11	565.53	549.63	351.26	286.47	670.51	471.91	313.37	223.56	449.91	449.86	460.96	440.21	468.143	411.802	-0.184997	0.318257	0.928028
ENSG00000087086.9	protein_coding	FTL	chr19:49468558-49470135	9685.95	9315.15	9145.18	11073.6	5146.66	8731.67	7709.37	9558.18	11670.8	8550.02	10060.4	18814.2	9938	10278.3	14023.2	12089.8	19190.5	7980.02	7998.64	9115.17	11892.3	0.383687	0.0400771	0.903023
ENSG00000087087.14	protein_coding	SRRT	chr7:100472733-100486285	2813.02	3367.55	3638.32	2923.55	3410.48	3055.54	3611.21	2779.78	3256.85	3695.23	3629.28	3551.12	3564.75	3209.54	3115.82	3038.66	3080.21	3146.91	2690.17	3206.26	3272.17	0.0293579	0.682649	0.962444
ENSG00000087088.15	protein_coding	BAX	chr19:49458072-49465055	688.29	1006.07	624.51	825.18	616.64	682.33	856.15	997.41	983.54	777.37	701.7	1284.15	781.19	562.87	816.38	1200.1	1235.87	781.24	687.77	808.904	882.864	0.126223	0.441093	0.934393
ENSG00000087095.8	protein_coding	NLK	chr17:26368763-26523407	1597.04	1247.61	1090.4	1531.62	1265.21	1567.17	1260.28	1719.54	1302.74	1216.44	1280.63	1051.67	1245.12	1412.16	1629.77	1160.2	1373.53	1493.63	1753.85	1397.96	1361.7	-0.0379112	0.719969	0.968305
ENSG00000087111.16	protein_coding	PIGS	chr17:26880401-26898890	1460.37	1230.64	1094.39	1289.16	1337.05	1426.52	1519.72	1405.35	1344.64	1383.09	1243.7	1186.37	1147.34	1443.1	1112.79	1125.28	1271.78	1150.41	1465.37	1345.32	1252.92	-0.102647	0.158242	0.927571
ENSG00000087116.9	protein_coding	ADAMTS2	chr5:178537852-178772431	1588.06	2872.5	3157.47	1886.84	851.12	650.41	1305.18	1397.37	2025.93	1752.32	2140.04	5854.01	2116.1	1337.31	2237.56	2383.24	1578.01	1395.85	1369.54	1748.32	2216.4	0.342248	0.263331	0.927571
ENSG00000087152.11	protein_coding	ATXN7L3	chr17:42269173-42277481	3915.28	3538.22	4105.21	3698.85	3653.95	3818.67	4314.69	4640.95	3867.33	3744.13	4195.23	4568.86	3993.76	4140.67	3592.88	4066.18	4138.53	4464.94	3823.14	3950.35	4072.83	0.0440519	0.450725	0.934794
ENSG00000087157.14	protein_coding	PGS1	chr17:76374721-76421195	1081.32	1085.92	1072.44	905	1293.15	1134.23	1204.4	1167.97	1183.04	1205.47	1105.95	1105.55	1333.91	1002.98	1260.5	1264.94	1263.8	1319.03	1196.85	1125.27	1205.9	0.0998318	0.140414	0.927571
ENSG00000087191.8	protein_coding	PSMC5	chr17:61904512-61909379	2239.44	2307.58	2458.14	2494.5	2517.45	2295.39	2370.89	2530.43	2374.06	2629.47	2621.15	2377.72	2458.31	2403.17	2082.87	2274.51	2273.25	2339.73	2186.08	2398.65	2364.62	-0.0206131	0.656221	0.960121
ENSG00000087206.12	protein_coding	UIMC1	chr5:176332006-176449634	848.89	760.54	781.14	724.4	834.16	678.34	916.02	663.28	699.25	791.34	815.49	752.33	700.38	700.59	610.79	764.15	659.33	793.21	656.82	767.337	724.444	-0.0829868	0.264073	0.927571
ENSG00000087245.8	protein_coding	MMP2	chr16:55423612-55540603	5236	8406.89	9170.12	5875.05	579.72	3231.11	5629.86	4521.26	8405.97	5055.37	4631.43	17401.4	6565.81	4225.5	4709.66	7408.11	12979.2	4113.73	3128.39	5672.89	7021.85	0.307769	0.417943	0.931533
ENSG00000087253.7	protein_coding	LPCAT2	chr16:55542910-55620582	236.41	492.06	271.35	273.4	111.75	290.29	338.27	171.55	408.98	267.44	235.56	573.73	359.17	241.51	362.28	330.2	766.06	102.77	214.61	288.23	345.334	0.260774	0.398265	0.930443
ENSG00000087258.9	protein_coding	GNAO1	chr16:56225302-56391356	3152.17	3782.75	2290.54	3310.7	2859.7	4254.61	3268.95	5555.58	3635.91	2681.36	2402.55	1897.79	3354.24	2841.29	625.76	2326.38	2255.29	4846.08	4934.14	3567.88	2816.49	-0.341168	0.194079	0.927571
ENSG00000087263.12	protein_coding	OGFOD1	chr16:56485402-56513012	1275.83	1193.71	1330.83	1202.35	1232.28	1210.04	1237.33	1259.73	1204.99	1277.31	1248.69	1459.76	1336.91	1311.36	1290.44	1448.5	1337.62	991.77	1083.06	1238.57	1278.54	0.0458278	0.478195	0.938305
ENSG00000087266.11	protein_coding	SH3BP2	chr4:2794750-2842825	2966.64	2405.39	3153.48	2253.03	2957.48	2263.47	2685.21	3536.82	2692.27	2598.54	3057.34	4034.05	2887.32	2796.38	2080.87	2850.12	2469.75	2900.46	2189.07	2768.2	2786.39	0.0094499	0.935629	0.992416
ENSG00000087269.11	protein_coding	NOP14	chr4:2939660-2965112	691.28	706.65	695.34	751.34	631.61	778.1	766.35	820.87	770.07	803.31	980.19	767.3	719.34	622.75	666.68	711.28	778.03	528.81	582.95	734.623	716.063	-0.0369184	0.704371	0.964403
ENSG00000087274.12	protein_coding	ADD1	chr4:2845584-2931803	9243.05	9596.61	9757.72	9363.36	9387.31	8683.79	9128.31	8223.65	9276.8	8808.48	8899.52	10407.9	9463.1	8506.89	6761.59	9341.44	8260.1	10910.4	8114.44	9184.51	8947.39	-0.0377363	0.605641	0.954407
ENSG00000087299.7	protein_coding	L2HGDH	chr14:50704281-50779266	196.51	216.58	182.56	184.59	215.53	253.38	220.52	228.41	258.35	228.52	209.61	190.58	224.48	169.66	268.47	253.39	238.4	222.5	214.61	217.383	222.021	0.0304604	0.74463	0.973426
ENSG00000087301.4	protein_coding	TXNDC16	chr14:52897308-53019240	1398.53	960.16	1015.58	1318.09	1125.52	1507.32	1527.7	1459.21	1120.2	1277.31	1163.85	1097.56	1084.49	1257.47	1201.62	1438.53	1068.3	1396.85	1437.42	1270.26	1242.34	-0.0320603	0.750797	0.973563
ENSG00000087302.4	protein_coding	C14orf166	chr14:52456193-52471420	2531.72	2274.64	2714.52	2639.18	2624.22	2326.32	2297.04	2291.05	2545.63	2755.21	2821.78	2547.35	2376.5	2668.63	2788.47	2645.61	2552.54	2203.04	2091.25	2471.59	2545.04	0.0422461	0.502735	0.940608
ENSG00000087303.12	protein_coding	NID2	chr14:52471521-52535712	2065.87	1945.27	6928.47	2702.04	522.85	2139.77	2049.58	1830.25	3200.99	2392.97	3151.17	887.03	2981.1	2413.15	2196.64	3715.03	5033.27	1960.58	198.64	2598.34	2492.96	-0.0597342	0.886143	0.985702
ENSG00000087338.4	protein_coding	GMCL1	chr2:70056774-70108528	686.3	820.43	662.42	774.29	729.39	731.21	788.3	469.78	712.22	695.54	678.74	699.45	766.23	702.59	861.29	790.09	897.73	652.53	648.84	708.26	739.302	0.0618845	0.513934	0.942585
ENSG00000087365.10	protein_coding	SF3B2	chr11:65818200-65836779	6293.38	5858.77	6198.21	6475.72	6051.66	6636.79	6143.75	6996.83	5794.51	6233.89	7155.75	6719.09	5767.65	6956.01	6462.19	5652.35	5907.06	5768	5675.81	6272.18	6229.78	-0.00978583	0.861163	0.984843
ENSG00000087448.5	protein_coding	KLHL42	chr12:27932953-27955973	2072.85	1617.9	1962.32	2162.23	1946.71	1898.36	1925.85	2394.78	1925.18	1892.02	1692.87	1997.57	1966.45	1910.16	1806.42	2179.73	2138.59	2192.06	1788.79	1989.58	1956.47	-0.0242119	0.726926	0.970009
ENSG00000087460.18	protein_coding	GNAS	chr20:57414773-57486247	33320.3	31290	36836.1	33276.6	40214.4	31793.3	32474.9	43033.3	34062.8	31820.1	41170.8	30340.7	43317.8	35122.4	31173.2	37969.3	36695.2	31989.9	30524.2	35144.6	35012.3	-0.00544129	0.948839	0.994022
ENSG00000087470.13	protein_coding	DNM1L	chr12:32832134-32898486	3887.35	3564.17	3275.19	3864.48	3859.49	3386.73	3955.47	3063.05	3231.92	3216.24	3214.05	3546.13	3537.81	3227.51	3186.68	3940.48	2815.88	4064.84	3652.44	3565.32	3440.21	-0.0515346	0.482565	0.938305
ENSG00000087495.12	protein_coding	PHACTR3	chr20:58152564-58422766	651.38	432.17	741.23	698.46	512.87	611.51	803.27	1096.15	533.67	659.61	627.84	610.64	585.64	620.75	441.13	613.52	711.2	954.85	814.54	675.634	663.972	-0.0251197	0.875987	0.985702
ENSG00000087502.13	protein_coding	ERGIC2	chr12:29490285-29534122	1006.5	907.26	1164.22	970.86	941.92	804.04	870.12	945.55	873.81	992.91	816.49	1162.42	908.9	1008.97	887.24	942.72	1008.45	800.2	808.55	942.699	933.685	-0.0138612	0.863987	0.985064
ENSG00000087510.5	protein_coding	TFAP2C	chr20:55204358-55214339	62.84	234.55	16.96	85.81	0	115.72	52.89	97.75	58.85	49.9	281.48	46.9	104.76	46.91	90.82	93.77	171.57	49.89	90.84	80.5963	102.682	0.349393	0.524494	0.943881
ENSG00000087586.13	protein_coding	AURKA	chr20:54944445-54967393	436.92	674.71	566.65	468.97	434.04	489.8	437.06	308.2	668.33	522.9	667.76	275.39	497.85	463.07	803.41	545.68	485.77	305.31	643.84	498.297	521.099	0.0645518	0.73028	0.970613
ENSG00000087842.6	protein_coding	PIR	chrX:15402921-15511687	150.63	398.24	397.05	221.51	104.77	239.42	221.52	146.62	341.15	179.62	136.75	287.36	337.22	135.73	199.6	314.24	325.18	214.52	227.59	246.767	235.781	-0.0657007	0.7959	0.979233
ENSG00000087884.10	protein_coding	AAMDC	chr11:77532155-77629478	214.47	276.47	280.33	193.57	229.49	145.64	164.64	154.6	243.39	190.6	230.57	307.32	234.46	201.59	304.4	309.25	179.55	189.57	213.62	211.402	236.093	0.159366	0.302616	0.928028
ENSG00000087903.8	protein_coding	RFX2	chr19:5993175-6199583	396.02	640.77	439.95	381.16	483.93	594.55	579.75	332.14	412.97	496.96	544.99	309.31	437.99	494.01	844.33	395.05	520.68	407.08	582.95	473.47	503.334	0.0882426	0.597131	0.953665
ENSG00000087995.11	protein_coding	METTL2A	chr17:60501228-60527454	711.23	600.85	480.85	578.72	541.81	537.69	468.99	674.25	428.93	502.94	638.82	517.85	516.8	519.95	483.04	561.64	465.82	542.78	513.08	558.146	526.273	-0.0848316	0.36107	0.930443
ENSG00000088035.11	protein_coding	ALG6	chr1:63833261-63904233	281.3	454.13	342.18	429.05	409.1	275.33	319.31	283.26	381.05	368.23	333.38	482.93	377.13	314.37	280.44	390.06	381.04	326.26	274.51	352.746	352.834	0.000358886	0.997665	0.999789
ENSG00000088038.13	protein_coding	CNOT3	chr19:54641444-54659419	1678.83	1660.82	1822.65	1554.57	1895.82	2071.94	2038.6	1598.85	1859.35	1940.92	2069.17	1675.28	1782.87	1778.42	2036.96	1534.29	1611.92	1707.15	1596.14	1797.94	1773.31	-0.0198952	0.787543	0.978457
ENSG00000088179.4	protein_coding	PTPN4	chr2:120517207-120741394	877.82	897.28	928.78	1033.72	984.83	1056.42	1037.76	1088.17	794.01	941.02	782.55	749.34	950.8	877.24	906.2	991.6	1012.44	1182.34	1050.12	966.534	944.364	-0.033477	0.693889	0.964403
ENSG00000088205.8	protein_coding	DDX18	chr2:118572226-118589955	2121.73	1651.83	2040.13	1904.8	1987.62	2160.72	2165.33	2165.38	1969.07	2214.34	2319.71	1781.05	2144.04	2313.35	2592.86	1969.24	2224.37	1841.85	2156.13	2018.51	2155.69	0.0948588	0.18672	0.927571
ENSG00000088247.11	protein_coding	KHSRP	chr19:6413359-6424805	5252.96	5261.92	6034.6	5367.17	5890.02	7184.45	6271.47	6291.66	6614.46	7029.22	7440.22	5888.93	6050	6731.46	7836.46	5846.88	5851.2	5513.58	5302.48	6018.75	6349.04	0.0770765	0.364018	0.930443
ENSG00000088256.4	protein_coding	GNA11	chr19:3094408-3124002	1798.54	2280.63	2125.93	1799.03	1767.11	1939.26	2037.6	1896.08	1986.03	1982.83	1913.46	2261.98	2079.19	1905.17	1384.26	2044.06	1970.02	2248.93	2054.31	1958.91	1984.42	0.018665	0.813519	0.982371
ENSG00000088280.13	protein_coding	ASAP3	chr1:23755056-23810685	3695.83	3395.49	5082.87	2898.61	2854.71	3625.14	3120.27	2542.4	4357.1	3896.81	4132.35	4233.6	3802.2	3785.39	3805.45	3437.7	3583.93	2795.7	2381.73	3508.05	3585.49	0.0315004	0.811722	0.981869
ENSG00000088298.7	protein_coding	EDEM2	chr20:33703160-33865928	311.23	368.29	341.19	319.3	270.4	252.38	281.39	289.25	351.12	262.45	279.48	382.15	307.29	353.29	243.52	299.28	354.1	272.39	330.41	309.395	308.435	-0.00448221	0.963609	0.996703
ENSG00000088305.14	protein_coding	DNMT3B	chr20:31350191-31397162	1417.48	811.45	1036.53	1763.11	1211.33	1864.45	1733.26	1890.09	1622.94	1550.74	1434.34	985.81	1452.64	1343.3	1034.95	1052.46	986.5	1752.05	1967.47	1483.4	1356.03	-0.129526	0.456733	0.934823
ENSG00000088325.11	protein_coding	TPX2	chr20:30327074-30389608	2100.78	3250.77	3191.39	2957.48	2493.5	2511.86	2102.46	1007.38	2609.47	2608.52	3218.04	1359.98	2643.88	2443.09	3171.71	2295.46	1384.5	1407.83	2039.34	2469.46	2257.23	-0.129638	0.534604	0.945377
ENSG00000088356.4	protein_coding	PDRG1	chr20:30532758-30539895	538.66	637.78	604.56	531.83	496.9	504.77	468.99	574.51	548.63	474	636.82	490.91	540.75	482.03	588.83	496.8	591.5	598.65	551.01	545.18	545.131	-0.00012974	0.998601	0.999789
ENSG00000088367.16	protein_coding	EPB41L1	chr20:34679426-34820721	3617.02	3112.04	2929.01	3956.28	3359.6	2828.09	2993.54	4195.11	3191.02	3068.55	2403.55	3077.17	3071.89	3135.69	1319.38	3334.94	2646.31	3895.22	3992.83	3353.52	2994.55	-0.163336	0.28586	0.928028
ENSG00000088387.13	protein_coding	DOCK9	chr13:99445741-99738879	331.18	520	373.11	401.12	367.19	357.13	428.08	385	476.81	328.31	877.38	379.16	559.7	316.36	407.19	736.22	579.53	437.02	291.48	404.401	491.235	0.280627	0.145105	0.927571
ENSG00000088448.10	protein_coding	ANKRD10	chr13:111530887-111567416	2899.8	2307.58	2365.36	2386.74	2396.72	2524.83	2528.55	2270.11	2330.17	2685.35	2550.28	2795.79	2566.06	2703.56	2835.38	2581.76	2612.39	2737.83	2639.26	2445.54	2670.77	0.127102	0.00396238	0.49146
ENSG00000088451.6	protein_coding	TGDS	chr13:95226308-95248511	246.39	198.62	229.45	188.58	160.65	188.54	165.64	162.58	177.56	207.56	203.62	179.6	193.55	169.66	398.21	222.46	320.19	144.67	240.57	190.89	228.01	0.256361	0.12811	0.927571
ENSG00000088538.12	protein_coding	DOCK3	chr3:50712672-51421629	1148.15	1158.78	909.83	1115.54	1358.01	1391.6	1361.06	1498.11	1398.5	1332.2	979.19	818.18	1139.36	1306.37	994.03	960.68	1005.46	2018.45	2008.4	1259.95	1256.23	-0.004268	0.979691	0.997259
ENSG00000088543.10	protein_coding	C3orf18	chr3:50595462-50608458	520.71	491.06	490.83	342.25	351.23	413.99	575.76	569.52	350.12	444.07	399.26	686.48	430	574.84	454.1	540.69	549.61	451.98	428.23	456.162	495.927	0.120581	0.353776	0.930443
ENSG00000088682.9	protein_coding	COQ9	chr16:57481337-57495187	1026.45	1072.94	989.64	1004.78	1014.76	1004.55	958.93	1205.87	910.72	1049.79	936.27	1135.48	967.76	1004.98	743.53	847.95	987.5	1006.73	937.32	1020.96	961.731	-0.0862233	0.228056	0.927571
ENSG00000088727.8	protein_coding	KIF9	chr3:47269516-47324941	87.78	145.72	80.81	111.75	106.76	78.81	83.82	96.75	62.84	89.81	103.81	69.84	78.82	79.84	82.84	70.83	86.78	123.72	122.78	95.0052	90.9067	-0.0636197	0.689547	0.963664
ENSG00000088756.8	protein_coding	ARHGAP28	chr18:6729717-6915715	3282.85	3125.01	5883.96	3778.67	5927.94	3134.34	2915.71	2088.58	4535.65	3336.98	3600.33	1112.53	5606.03	2964.04	2856.34	4594.9	5658.69	2907.45	1564.19	3852.52	3420.15	-0.171745	0.518937	0.942968
ENSG00000088766.6	protein_coding	CRLS1	chr20:5986736-6020699	699.26	915.25	743.23	745.36	748.35	752.16	672.55	613.41	702.24	675.58	716.67	844.13	766.23	699.59	749.51	659.41	796.98	719.38	638.85	732.423	726.634	-0.011449	0.87253	0.985702
ENSG00000088808.12	protein_coding	PPP1R13B	chr14:104200089-104313927	577.57	447.14	514.77	610.65	407.1	359.12	606.69	888.69	640.4	555.83	440.19	1818.96	595.62	420.15	152.7	581.6	375.05	862.06	545.02	561.349	634.718	0.177217	0.567289	0.946612
ENSG00000088812.13	protein_coding	ATRN	chr20:3451687-3631769	3378.61	3174.92	3417.85	3718.8	3210.92	3500.45	3157.19	4045.5	3417.45	3391.87	3215.05	3530.17	3338.27	3622.71	3290.48	3936.49	4112.6	3625.83	3479.75	3446.85	3554.32	0.0442941	0.445303	0.934393
ENSG00000088826.13	protein_coding	SMOX	chr20:4101627-4168394	405.99	366.3	670.4	497.9	425.06	432.94	431.07	630.36	555.61	442.07	546.99	621.62	527.78	424.15	367.27	469.87	462.83	473.93	371.33	490.627	470.784	-0.0595626	0.641669	0.958179
ENSG00000088832.10	protein_coding	FKBP1A	chr20:1349622-1373806	2098.79	1992.18	2384.31	2355.81	2239.07	2423.08	2112.44	2283.07	2764.09	2567.6	2379.59	2827.72	2430.38	2045.88	2392.26	2835.15	2330.11	2539.28	1838.7	2294.76	2418.67	0.0758692	0.353677	0.930443
ENSG00000088833.12	protein_coding	NSFL1C	chr20:1422807-1448417	1865.37	1898.36	1893.48	2193.16	2175.21	1636	1630.48	1897.07	1890.27	1886.03	2016.27	1830.94	2034.29	1972.03	1563.9	1969.24	1767.53	1879.76	1854.67	1897.71	1877.47	-0.0154743	0.810893	0.981869
ENSG00000088836.7	protein_coding	SLC4A11	chr20:3208063-3219887	34.91	129.75	45.89	46.9	52.88	18.95	73.84	28.92	72.82	61.87	35.93	128.71	46.89	24.95	59.88	82.8	95.76	31.93	23.96	56.0969	59.2683	0.0793389	0.82716	0.983047
ENSG00000088854.11	protein_coding	C20orf194	chr20:3229951-3388272	3449.44	2032.11	2500.04	2857.7	3164.03	3080.47	2865.82	2871.54	2674.31	2851.01	2606.17	2903.56	2856.39	3749.46	2912.23	3036.66	2479.73	3378.39	3239.19	2832.83	3001.28	0.0833337	0.374037	0.930443
ENSG00000088876.7	protein_coding	ZNF343	chr20:2462463-2505348	393.02	391.25	473.87	506.88	425.06	360.12	479.96	441.85	418.95	432.09	318.41	551.78	455.94	320.36	418.17	550.67	460.83	437.02	397.29	432.331	434.256	0.00640762	0.952428	0.994441
ENSG00000088881.15	protein_coding	EBF4	chr20:2673480-2740754	779.07	864.34	753.2	379.16	616.64	945.69	838.19	1584.89	857.85	690.55	593.9	695.46	707.36	893.2	569.87	637.46	682.27	795.21	1090.04	846.56	735.533	-0.202823	0.289599	0.928028
ENSG00000088882.7	protein_coding	CPXM1	chr20:2774715-2781283	4007.05	5326.79	4412.47	3548.18	3557.16	2749.28	2962.61	3590.68	3279.8	3188.3	3228.02	8081.06	3876.03	4547.85	6705.7	4114.06	5017.31	2549.26	3366.96	3714.89	4467.46	0.266133	0.169803	0.927571
ENSG00000088888.13	protein_coding	MAVS	chr20:3827487-3849280	1118.22	1380.36	1234.06	1036.71	1259.22	1056.42	1111.6	1211.85	980.55	1027.84	1445.32	1403.88	1120.41	1494	1368.29	1140.25	1147.1	1062.61	1129.97	1154.33	1233.97	0.096243	0.274781	0.927823
ENSG00000088899.10	protein_coding	LZTS3	chr20:3143263-3154192	1046.4	1047.99	1056.48	934.94	1176.41	1172.14	1302.19	1687.62	1179.05	1036.82	1025.1	1115.52	1052.56	1416.15	1109.8	1061.44	1006.45	1453.72	1582.16	1178.14	1185.97	0.00956685	0.935269	0.992416
ENSG00000088930.6	protein_coding	XRN2	chr20:21283942-21370463	4119.77	3599.1	3423.83	4145.86	4233.67	3859.57	4472.35	3465	3874.31	4233.1	4131.35	3547.13	4120.46	3816.32	3178.7	3976.39	3726.57	3586.92	3761.25	3910.39	3807.82	-0.0383458	0.549718	0.946612
ENSG00000088970.11	processed_transcript	PLK1S1	chr20:21106624-21227260	344.15	280.46	466.89	285.37	365.2	240.41	311.33	332.14	461.84	352.26	435.19	274.39	397.08	294.41	378.25	388.06	509.71	371.16	280.5	343.087	368.102	0.101529	0.475292	0.938305
ENSG00000088986.6	protein_coding	DYNLL1	chr12:120907653-120936296	3762.66	4042.25	3958.56	4142.87	3968.25	3911.44	3404.66	3228.62	3432.41	3596.44	3464.59	3487.26	3810.18	3775.41	3541.98	3470.62	3582.94	3586.92	3374.94	3761.3	3569.13	-0.0756614	0.123523	0.927571
ENSG00000088992.13	protein_coding	TESC	chr12:117476728-117537284	89.78	352.32	57.86	42.91	62.86	72.82	27.94	248.36	175.56	78.83	138.74	542.8	128.7	130.74	42.91	68.83	82.79	255.42	141.75	125.601	161.152	0.359575	0.458024	0.935524
ENSG00000089006.12	protein_coding	SNX5	chr20:17922241-17949623	1240.92	1722.7	1661.04	1372.97	1387.94	1324.76	1314.17	1370.44	1596.01	1583.67	1865.55	1678.28	1589.32	1319.35	2078.88	1632.06	1967.02	1168.37	1097.03	1443.44	1597.95	0.146714	0.210432	0.927571
ENSG00000089009.11	protein_coding	RPL6	chr12:112842994-112856642	3699.82	2712.8	4096.23	2964.46	4113.93	4437.16	2783.99	3768.22	4434.91	4866.77	4666.36	3471.3	3806.19	3886.18	5464.17	4036.25	3913.1	3723.61	2838.9	3667.95	4067.28	0.149093	0.238318	0.927571
ENSG00000089022.9	protein_coding	MAPKAPK5	chr12:112279782-112334343	1033.43	758.55	839	960.88	934.94	977.61	950.95	1298.63	816.96	841.23	1072.02	880.05	871.98	1148.69	961.09	836.98	833.89	874.03	999.21	952.327	931.917	-0.0312568	0.743084	0.97319
ENSG00000089048.10	protein_coding	ESF1	chr20:13694969-13765532	737.17	624.8	641.47	657.55	813.21	642.43	664.57	759.03	605.49	803.31	680.74	772.29	625.55	736.52	908.2	740.21	738.13	583.68	578.96	682.857	716.76	0.0699062	0.428289	0.933759
ENSG00000089050.10	protein_coding	RBBP9	chr20:18467184-18477887	1135.18	1324.46	1072.44	1032.72	1162.44	828.97	792.29	1088.17	912.72	934.04	927.28	1253.22	1006.67	1025.94	1039.94	1172.17	836.88	1061.61	1011.19	1038.82	1026.89	-0.016664	0.864808	0.98516
ENSG00000089053.8	protein_coding	ANAPC5	chr12:121746048-121837699	4155.68	4100.14	4405.49	3562.15	3640.98	3292.96	3956.47	3385.21	4010.97	3634.36	4010.57	5361.1	4220.23	3780.4	4392.29	3985.37	4828.78	3448.23	3222.22	3834.45	4088.36	0.0925017	0.310819	0.928028
ENSG00000089057.10	protein_coding	SLC23A2	chr20:4833002-4990939	1877.34	2289.61	1961.32	2240.06	2286.96	1705.83	1910.88	2210.26	2081.79	2055.68	1677.89	1651.34	2092.16	1675.63	1160.7	2494.97	2189.46	2876.52	2427.64	2062.67	2030.2	-0.0228943	0.863881	0.985064
ENSG00000089060.7	protein_coding	SLC24A6	chr12:113736564-113797298	212.47	276.47	307.27	267.41	298.34	207.49	245.47	206.46	408.98	277.42	269.5	431.04	274.37	224.55	340.33	346.16	335.15	315.29	199.64	270.041	301.345	0.158237	0.299001	0.928028
ENSG00000089063.10	protein_coding	TMEM230	chr20:5080486-5093749	1293.79	1797.56	1886.5	1697.26	1704.24	1245.96	1502.76	1262.72	1418.45	1410.04	1359.48	1589.47	1460.62	1361.26	1657.71	1595.15	1429.38	1452.73	1379.52	1534.36	1469.54	-0.0622749	0.464232	0.938272
ENSG00000089091.11	protein_coding	DZANK1	chr20:18364011-18447829	330.18	278.47	226.46	314.31	306.32	279.32	280.4	246.36	242.39	240.49	245.55	259.42	284.34	225.55	279.45	231.44	251.36	320.28	318.43	278.245	265.631	-0.0669324	0.464375	0.938272
ENSG00000089094.12	protein_coding	KDM2B	chr12:121866900-122018920	1662.87	1565	1686.98	1804.02	1927.75	1827.54	2014.65	1913.03	1734.66	1676.48	1875.53	1824.95	2021.32	1839.3	1958.12	1672.96	1478.26	1904.71	2059.3	1792.95	1831.09	0.0303732	0.643487	0.958179
ENSG00000089101.13	protein_coding	C20orf26	chr20:20033158-20341346	16.96	95.82	18.95	26.94	28.94	32.92	36.92	39.9	33.92	24.95	23.96	16.96	36.91	18.96	26.95	19.95	39.9	27.94	66.88	36.8064	30.3356	-0.278942	0.389148	0.930443
ENSG00000089116.3	protein_coding	LHX5	chr12:113899839-113910085	912.73	111.79	518.76	149.67	565.75	894.81	424.09	1811.3	1010.47	974.95	577.93	524.84	284.34	913.16	45.91	525.73	526.67	1367.92	759.64	711.042	650.108	-0.129254	0.781047	0.978457
ENSG00000089123.11	protein_coding	TASP1	chr20:13246709-13619587	126.69	140.73	102.75	139.69	140.69	129.68	111.76	132.66	131.67	118.75	118.78	142.68	106.75	136.72	141.72	134.67	122.69	142.68	144.74	128.48	131.019	0.0282351	0.743752	0.973305
ENSG00000089154.6	protein_coding	GCN1L1	chr12:120565007-120632513	4928.76	5162.11	5219.55	4248.63	4451.19	5905.57	5702.7	5091.78	5331.66	5381.69	5716.42	5709.33	5227.9	5750.43	5753.59	5486.75	6205.3	4080.8	4482.95	5115.77	5379.52	0.0725242	0.370897	0.930443
ENSG00000089157.11	protein_coding	RPLP0	chr12:120634489-120639038	9032.58	6821.93	8672.31	6788.03	7490.49	13252.6	5145.9	9748.69	11641.9	11380.1	13995.1	7962.33	9295.49	9768.35	15792.7	9118.97	11878	7586.9	6206.86	8732.72	10298.5	0.237928	0.203404	0.927571
ENSG00000089159.11	protein_coding	PXN	chr12:120648250-120703574	1584.07	1733.68	1666.03	1477.74	1572.53	1730.77	1708.31	1340.52	1899.25	1718.39	2071.17	1762.09	1612.27	1751.48	1661.71	1937.32	1565.04	1844.84	1482.34	1634.77	1740.66	0.0905524	0.207784	0.927571
ENSG00000089163.4	protein_coding	SIRT4	chr12:120740119-120751052	71.82	62.88	81.8	82.82	71.84	88.78	103.78	99.74	84.79	75.84	60.89	83.81	65.85	88.82	96.81	80.8	90.77	80.82	82.85	83.1393	80.7263	-0.0424908	0.714167	0.96618
ENSG00000089177.13	protein_coding	KIF16B	chr20:16252749-16554078	361.1	400.23	401.04	333.27	297.34	401.02	351.24	279.27	423.94	394.17	358.34	485.92	396.08	358.28	552.9	485.83	353.11	344.22	379.32	360.941	410.817	0.186735	0.0874557	0.927571
ENSG00000089195.10	protein_coding	TRMT6	chr20:5917881-5931182	538.66	490.06	436.96	507.88	426.06	444.91	489.94	499.7	402.99	449.06	567.95	657.54	445.97	500.99	588.83	471.86	496.74	421.05	405.27	470.797	500.527	0.0883412	0.344602	0.928319
ENSG00000089199.5	protein_coding	CHGB	chr20:5892076-5906007	2146.67	1617.9	871.92	2434.63	947.91	1009.53	966.91	1716.54	1198	1465.92	1488.24	3339.59	1691.09	1072.84	496.02	1795.66	942.62	1454.72	1520.27	1434.45	1526.7	0.0899182	0.743478	0.973305
ENSG00000089220.4	protein_coding	PEBP1	chr12:118573663-118583389	5501.34	5080.27	4787.58	5599.65	5181.58	5371.88	4556.17	3651.52	4816.95	5149.17	5636.56	5221.41	5196.97	6136.66	6653.81	5052.79	4240.27	5498.61	6157.95	4949.66	5494.42	0.150638	0.0868884	0.927571
ENSG00000089234.11	protein_coding	BRAP	chr12:112079950-112123790	940.66	794.48	916.81	969.86	970.86	853.91	985.87	1055.26	788.03	847.22	930.28	829.16	914.88	907.18	842.33	885.86	877.78	906.96	849.48	919.528	879.112	-0.0648476	0.245872	0.927571
ENSG00000089248.6	protein_coding	ERP29	chr12:112451120-112461255	1709.76	2174.83	2123.93	2177.2	2042.5	1819.55	1668.4	1957.92	2157.6	1863.08	1794.68	2285.93	1819.79	1806.37	1924.18	1704.88	2159.54	1835.86	1797.77	1981.3	1899.21	-0.0610489	0.384443	0.930443
ENSG00000089280.14	protein_coding	FUS	chr16:31191431-31203127	12317.4	15164.9	17486.3	15843.1	15627.6	11935.8	14031.7	11536	13257.8	15568.3	14206.7	13853.2	15346.5	12051.8	11383.4	13408.6	13891.9	12178.6	9742.51	14133.4	13163.1	-0.102606	0.295377	0.928028
ENSG00000089289.11	protein_coding	IGBP1	chrX:69353299-69386174	1437.43	1058.97	1274.96	1189.38	1456.79	1364.67	1240.32	1571.92	1350.62	1316.23	1387.43	1251.22	1206.21	1264.46	1140.74	1161.2	1091.24	1430.78	1121.99	1327.23	1237.15	-0.101398	0.175146	0.927571
ENSG00000089327.10	protein_coding	FXYD5	chr19:35645633-35660786	77.81	66.87	94.77	39.91	9.98	78.81	29.94	43.89	104.74	55.88	34.94	156.65	81.81	23.95	434.14	158.62	231.41	36.92	44.92	60.7455	125.924	1.0517	0.0418776	0.903374
ENSG00000089335.16	protein_coding	ZNF302	chr19:35168544-35177302	2016.99	1828.5	2044.12	1684.29	2208.13	1680.89	1698.34	1543.99	1679.8	1842.13	1553.12	1649.34	1891.62	1699.58	1451.12	1411.59	1743.59	1849.83	1620.09	1820.56	1671.2	-0.123497	0.110993	0.927571
ENSG00000089351.10	protein_coding	GRAMD1A	chr19:35485688-35517375	2720.25	2079.02	2637.71	2147.27	2262.01	2832.08	2768.03	3103.94	2869.82	2573.59	2504.36	3723.74	2628.92	2533.9	2500.04	2422.15	2401.92	2792.71	2387.71	2602.24	2646.9	0.0245543	0.797373	0.979447
ENSG00000089472.12	protein_coding	HEPH	chrX:65382391-65488709	4013.04	4594.2	4532.19	4122.91	4969.05	4315.46	4284.76	2190.31	4788.02	3875.85	3973.64	3503.22	4790.91	3428.1	6062.98	5807.97	6511.53	4128.7	3428.85	4201.1	4551.18	0.115471	0.463405	0.938272
ENSG00000089486.12	protein_coding	CDIP1	chr16:4560676-4588829	1603.02	1686.77	1511.39	1347.03	1357.01	1522.28	1499.76	1940.96	1601.99	1576.69	1625.99	1708.21	1377.81	1629.72	1723.58	1800.65	1562.05	1727.11	1685.97	1563.36	1641.78	0.070611	0.296194	0.928028
ENSG00000089505.13	protein_coding	CMTM1	chr16:66600294-66613040	69.83	62.88	72.83	42.91	48.89	85.79	56.88	77.8	65.84	57.88	61.89	68.85	80.81	84.83	43.91	82.8	70.82	71.84	58.89	64.8479	68.2519	0.0738103	0.621094	0.957705
ENSG00000089597.12	protein_coding	GANAB	chr11:62392298-62414104	10485	13642.9	13253.4	10729.4	9936.1	10805.6	9399.72	10148.6	11728.7	11488.9	12225.4	13547.9	11827.6	11680.5	15320.6	14367.3	15186.6	8800.17	9945.15	11125.5	12439	0.161004	0.131382	0.927571
ENSG00000089639.6	protein_coding	GMIP	chr19:19740285-19754476	1218.97	773.52	935.77	817.2	1101.57	1641.99	1409.96	2127.48	1199	1523.8	1389.43	977.83	1183.26	1282.42	1008	901.82	1025.41	1200.3	1414.46	1247.27	1190.67	-0.0670007	0.696491	0.964403
ENSG00000089682.12	protein_coding	RBM41	chrX:106307650-106362057	417.96	443.15	502.8	457.99	395.13	424.96	533.85	351.09	374.06	393.17	324.4	462.97	585.64	400.2	557.89	586.58	473.8	494.88	514.08	433.444	479.363	0.145271	0.20258	0.927571
ENSG00000089685.10	protein_coding	BIRC5	chr17:76210267-76221717	1082.31	2078.02	1601.18	1384.95	1257.23	1350.7	1050.73	546.58	1623.94	1442.97	1786.69	671.51	1392.78	1297.39	1420.18	995.6	789	899.97	1344.59	1330.63	1204.07	-0.144189	0.494665	0.93898
ENSG00000089692.4	protein_coding	LAG3	chr12:6881678-6887621	98.75	63.88	93.78	53.88	115.74	88.78	120.74	103.73	117.71	101.79	116.78	94.79	118.73	160.68	125.75	94.77	111.72	99.78	99.82	95.2215	112.46	0.240048	0.114185	0.927571
ENSG00000089693.6	protein_coding	MLF2	chr12:6857170-6876641	3777.62	3744.82	4134.14	3544.19	3786.65	3854.58	3549.34	4462.41	3835.41	3732.15	4412.83	3964.2	3914.94	3884.19	3911.24	3800.82	3913.1	3905.2	3677.4	3854.35	3911.61	0.0212732	0.643841	0.958179
ENSG00000089723.5	protein_coding	OTUB2	chr14:94492675-94515276	325.19	490.06	291.31	320.29	356.21	417.98	351.24	420.91	429.92	379.2	368.32	342.24	333.23	402.19	271.46	390.06	361.09	477.92	436.22	378.125	376.193	-0.00738935	0.947402	0.993886
ENSG00000089737.11	protein_coding	DDX24	chr14:94517266-94547591	5120.29	4644.1	4550.15	5361.18	5371.16	5292.07	4884.46	7165.4	4959.59	4839.82	6168.58	5322.19	4957.53	5318.3	5403.29	4842.3	5200.84	5291.08	5237.6	5260.93	5258.15	-0.000762711	0.991954	0.998824
ENSG00000089775.6	protein_coding	ZBTB25	chr14:64915824-64971931	167.58	151.71	186.55	160.65	172.62	136.67	159.66	149.61	196.51	150.68	172.68	164.63	176.59	154.69	153.7	193.53	217.45	203.54	147.73	164.617	173.523	0.0760131	0.422351	0.931633
ENSG00000089818.12	protein_coding	NECAP1	chr12:8234807-8250367	1557.13	1239.62	1169.21	1742.16	1490.71	1456.44	1287.22	2104.54	1406.48	1232.41	1259.67	1197.34	1323.94	1166.65	1009	1319.81	1358.56	1594.41	1634.07	1494.84	1309.59	-0.190877	0.0875912	0.927571
ENSG00000089820.11	protein_coding	ARHGAP4	chrX:153172821-153200452	155.61	172.67	166.6	49.89	145.68	114.72	206.55	204.47	214.46	207.56	159.7	384.15	196.55	180.64	142.72	205.5	232.41	187.58	128.77	158.962	202.558	0.349647	0.131797	0.927571
ENSG00000089876.7	protein_coding	DHX32	chr10:127524906-127585005	767.1	685.69	650.45	610.65	655.56	660.39	661.57	839.82	644.39	644.64	721.66	1070.62	619.57	831.33	1060.9	704.3	692.25	686.45	730.69	686.178	776.241	0.177921	0.106661	0.927571
ENSG00000089902.8	protein_coding	RCOR1	chr14:103058998-103196913	1662.87	1765.62	2038.14	1574.53	1419.87	1829.53	1884.93	1414.33	1899.25	1912.98	2469.43	1728.16	1953.48	1426.13	2209.62	2077.98	2256.29	1615.36	1457.38	1721.01	1910.68	0.150834	0.171584	0.927571
ENSG00000089916.13	protein_coding	GPATCH2L	chr14:76618259-76720685	3146.19	2882.48	3094.62	3287.75	3128.11	3946.36	3816.77	3402.17	3604.98	3510.62	2947.54	3191.92	3359.23	3281.4	4112.85	3872.65	3546.03	3888.24	3779.22	3367.71	3548.97	0.0756304	0.303618	0.928028
ENSG00000090006.13	protein_coding	LTBP4	chr19:41098789-41135725	5170.17	5962.57	8099.68	4748.53	3437.42	7803.94	6999.9	4826.47	7686.77	7647.92	11282.1	9198.58	7241.24	6743.44	9597.97	5640.38	8634.16	4261.4	4451.01	6081.72	7469.82	0.296595	0.128059	0.927571
ENSG00000090013.5	protein_coding	BLVRB	chr19:40953696-40971747	191.52	325.38	295.3	297.34	166.63	156.62	156.66	171.55	311.22	175.63	251.53	234.48	237.45	180.64	193.62	309.25	350.11	225.49	199.64	230.248	235.785	0.0342844	0.852492	0.984605
ENSG00000090020.6	protein_coding	SLC9A1	chr1:27425306-27493472	711.23	842.39	880.9	761.32	655.56	685.33	734.42	683.23	786.03	753.42	801.52	1026.72	866	733.52	833.35	900.82	967.55	655.52	675.79	748.933	821.421	0.133285	0.137889	0.927571
ENSG00000090054.9	protein_coding	SPTLC1	chr9:94794281-94877666	1239.92	1401.31	1380.71	1403.9	1231.29	1158.17	1163.49	1090.17	1201.99	1252.37	1242.7	1697.23	1350.87	1273.44	1697.63	1700.89	1636.86	1039.66	1086.05	1252.33	1397.77	0.158514	0.12736	0.927571
ENSG00000090060.13	protein_coding	PAPOLA	chr14:96967770-97033448	6206.59	5908.68	5660.5	6138.47	6112.53	6442.26	6821.28	5618.41	6191.51	6477.38	6454.05	6167.31	5949.23	6253.42	7268.59	6583.1	6510.53	6227.97	5946.33	6122.25	6383.79	0.0603518	0.175318	0.927571
ENSG00000090061.13	protein_coding	CCNK	chr14:99947506-100001381	1687.81	1557.02	1723.89	1766.11	1780.08	1747.73	1923.85	1517.06	1702.74	1894.02	2006.29	1832.93	1747.96	1965.05	1882.27	1801.65	1845.33	1558.49	1495.32	1711.81	1802.93	0.074821	0.218025	0.927571
ENSG00000090097.15	protein_coding	PCBP4	chr3:51991470-52008032	7162.22	3784.75	4845.44	5238.45	5447.99	7345.06	6616.73	8945.77	5336.65	6430.48	7635.86	4978.95	5570.11	9253.39	6397.32	4812.38	4701.11	5275.11	7238.01	6080.34	6229.27	0.0349114	0.82669	0.983047
ENSG00000090238.7	protein_coding	YPEL3	chr16:30103635-30108236	664.35	474.09	596.58	434.04	570.74	543.67	698.49	768.01	719.2	603.73	490.09	987.81	547.73	598.8	451.11	493.81	509.71	782.24	576.96	607.686	604.198	-0.00830431	0.955607	0.995049
ENSG00000090263.11	protein_coding	MRPS33	chr7:140705854-140715028	390.03	376.28	421.99	419.08	312.31	358.13	329.29	397.97	365.09	388.18	374.31	384.15	344.2	373.25	398.21	393.05	365.08	387.13	400.28	374.462	380.784	0.0241517	0.690964	0.964003
ENSG00000090266.8	protein_coding	NDUFB2	chr7:140390577-140422590	963.61	954.17	1096.38	985.83	986.83	993.57	926	1233.8	1020.45	923.06	1032.09	901	971.75	985.02	957.1	898.83	857.83	1078.57	1101.02	1017.85	970.627	-0.0685332	0.274641	0.927823
ENSG00000090273.9	protein_coding	NUDC	chr1:27226729-27273353	1556.14	1943.28	1833.63	1713.22	1613.44	2039.02	1398.98	1849.2	1917.2	1783.25	1911.46	1462.75	1939.51	1642.7	1687.65	1659.99	1805.43	1818.9	1611.11	1762.68	1732.28	-0.0251009	0.732488	0.971152
ENSG00000090316.11	protein_coding	MAEA	chr4:1283639-1333935	1723.72	1947.27	2066.07	1988.62	2082.41	1832.52	2095.48	1907.05	1974.06	2160.46	2223.88	2356.77	2206.89	1765.45	1645.74	1834.57	1929.12	1928.65	1665.01	1957.47	1971.65	0.0104188	0.886258	0.985702
ENSG00000090372.10	protein_coding	STRN4	chr19:47222764-47250251	4321.27	3773.77	4021.41	3839.54	4492.1	4525.94	4421.46	4638.96	4032.91	4366.82	4855.01	3870.41	4143.41	4467.02	3914.24	3949.46	3736.55	4787.21	4235.4	4229.71	4232.55	0.000970458	0.987188	0.998026
ENSG00000090432.5	protein_coding	MUL1	chr1:20825943-20834654	631.43	905.27	840.99	708.44	654.56	709.27	682.53	852.79	721.2	695.54	856.41	836.14	676.43	783.42	628.75	641.45	805.96	839.11	706.73	745.163	746.996	0.00354529	0.967171	0.996755
ENSG00000090447.7	protein_coding	TFAP4	chr16:4307187-4323076	230.43	191.63	331.21	281.38	297.34	341.17	333.28	299.22	312.22	330.31	283.48	259.42	274.37	320.36	292.42	195.53	256.35	223.5	248.55	290.876	268.428	-0.115872	0.326053	0.928028
ENSG00000090470.10	protein_coding	PDCD7	chr15:65409717-65426174	879.82	720.62	1001.61	908	930.95	1101.31	937.98	780.97	903.74	969.96	855.42	883.04	953.79	870.25	1191.64	868.9	780.03	788.22	754.65	907.221	891.589	-0.0250747	0.78357	0.978457
ENSG00000090487.6	protein_coding	SPG21	chr15:65255362-65282648	2424.98	2288.61	2054.1	2708.03	2782.87	2594.66	2346.94	2131.47	3099.25	2567.6	2998.45	2250.01	3027.99	2223.53	1768.49	2267.52	2192.45	2014.46	2628.28	2492.32	2393.88	-0.0581406	0.579937	0.949622
ENSG00000090520.6	protein_coding	DNAJB11	chr3:186285192-186315061	1797.54	2315.56	1899.47	2225.09	1673.31	1564.18	1757.21	1638.75	1914.21	1904	2006.29	2413.64	2095.15	1775.43	1459.11	2220.64	2448.81	1888.74	1789.79	1865.04	2000.16	0.100911	0.314458	0.928028
ENSG00000090530.5	protein_coding	LEPREL1	chr3:189674517-189840226	559.61	682.69	1244.03	685.49	608.66	694.3	647.6	520.65	994.51	769.38	712.68	1072.62	859.01	508.98	806.4	1134.26	1089.24	490.89	153.72	737.506	759.719	0.0428129	0.872483	0.985702
ENSG00000090539.11	protein_coding	CHRD	chr3:184097861-184108524	461.85	537.97	866.93	382.16	708.44	477.83	499.92	667.27	709.23	531.88	598.89	745.35	639.52	590.81	851.31	554.66	504.72	508.85	443.2	590.178	596.92	0.0163893	0.914901	0.988722
ENSG00000090565.11	protein_coding	RAB11FIP3	chr16:475619-573011	2648.43	3061.13	2563.88	2403.7	2719.01	2688.43	2502.6	3212.66	2337.15	2563.61	2837.75	2534.38	2176.96	2985.99	2491.06	2060.02	2045.82	2827.63	2999.62	2681.89	2552.28	-0.0714604	0.421466	0.931633
ENSG00000090581.5	protein_coding	GNPTG	chr16:1401924-1413352	665.35	946.19	891.87	669.52	741.37	610.51	598.71	667.27	666.33	711.5	647.8	987.81	721.33	762.47	615.78	686.34	815.94	791.22	606.91	717.457	734.709	0.0342809	0.749752	0.973563
ENSG00000090612.16	protein_coding	ZNF268	chr12:133707570-133783698	1076.33	966.15	933.77	967.87	1036.72	838.95	974.9	1044.29	826.93	935.03	1102.96	948.89	1025.63	1097.79	942.13	1012.55	958.58	945.87	906.37	962.878	987.581	0.0365463	0.537672	0.945943
ENSG00000090615.8	protein_coding	GOLGA3	chr12:133345495-133405444	3849.44	3719.87	4417.46	4197.75	3332.66	3441.59	3965.45	3545.79	3718.7	3535.57	4258.12	5272.3	3681.48	3876.2	4095.88	3999.34	4777.91	3095.03	3127.39	3798.75	3971.92	0.0643139	0.501378	0.940365
ENSG00000090621.9	protein_coding	PABPC4	chr1:40026488-40042462	3033.47	2396.41	3213.33	2697.05	2512.46	3177.24	2704.17	2900.47	3333.66	3248.17	3666.21	3367.53	3014.03	2863.24	3363.33	2933.91	3231.82	2776.74	2398.69	2885.36	3086.37	0.0971575	0.237365	0.927571
ENSG00000090661.7	protein_coding	CERS4	chr19:8271620-8327305	682.31	629.79	778.14	554.78	613.65	804.04	669.56	925.6	634.41	654.62	603.88	751.33	619.57	781.43	973.07	597.56	701.23	732.35	806.55	699.141	722.159	0.0467327	0.667106	0.960431
ENSG00000090674.11	protein_coding	MCOLN1	chr19:7587512-7598895	404.99	458.12	510.78	495.91	500.9	392.04	535.84	462.8	401.99	390.18	396.27	531.82	460.93	404.19	301.4	353.15	428.91	569.72	433.22	462.598	426.979	-0.115594	0.285089	0.928028
ENSG00000090686.11	protein_coding	USP48	chr1:22004791-22110099	2702.29	2931.38	2838.23	2905.59	2807.81	2648.53	2951.63	2252.15	2948.62	2822.07	2940.56	2986.37	2919.24	2591.79	2668.71	3211.24	3199.91	2988.27	2554.42	2776.25	2888.26	0.0570614	0.337163	0.928028
ENSG00000090776.5	protein_coding	EFNB1	chrX:68048840-68061990	2829.97	3604.09	5284.39	2753.93	3675.9	3828.65	3244	3215.65	4078.8	3667.29	4265.1	3073.18	4119.47	3337.29	7226.67	4742.54	3546.03	3466.19	3226.21	3612.82	4067	0.170838	0.278056	0.927823
ENSG00000090857.9	protein_coding	PDPR	chr16:70147529-70195203	1943.18	3094.07	1990.25	1150.46	1952.7	2810.13	3219.06	2982.26	2130.67	1841.13	2767.88	2105.33	1776.89	1722.54	1876.28	1969.24	1939.09	2139.18	1327.62	2363.64	1946.52	-0.280117	0.0940119	0.927571
ENSG00000090861.11	protein_coding	AARS	chr16:70286198-70323446	3575.12	3601.1	4805.54	4734.56	3312.7	4040.13	3572.29	4653.92	4532.66	4005.58	3577.38	3595.02	3718.4	3771.41	4066.94	4644.78	5087.13	3487.14	3598.54	4092	3955.23	-0.0490449	0.602024	0.953668
ENSG00000090863.7	protein_coding	GLG1	chr16:74485856-74641012	6270.43	7600.44	7823.34	7321.86	5942.9	5981.39	6228.56	6330.56	6429.92	6313.73	6976.08	8490.16	6929.96	6717.49	7665.8	7475.94	9414.18	5775.98	6048.15	6658.82	7180.75	0.108867	0.235908	0.927571
ENSG00000090889.10	protein_coding	KIF4A	chrX:69509879-69640682	1011.49	1883.39	1258	1089.6	1123.52	1157.17	878.11	380.01	1197.01	1198.48	1517.19	555.77	1261.08	1216.55	1067.88	1015.55	678.28	784.23	911.36	1108.7	1020.64	-0.119397	0.591716	0.95234
ENSG00000090905.13	protein_coding	TNRC6A	chr16:24741016-24838953	4954.7	4221.91	4465.35	5118.72	4856.3	5388.84	5345.47	4721.74	4654.36	5209.05	4571.54	4881.17	5210.94	4941.06	4638.8	4955.03	4919.56	4914.92	4893.22	4858.6	4913.53	0.0162196	0.728625	0.970009
ENSG00000090924.10	protein_coding	PLEKHG2	chr19:39903225-39919054	4831.01	4333.7	5521.83	4243.64	6133.48	4230.66	5749.6	5089.79	4648.37	5186.1	5251.28	6558.44	5699.81	5530.88	4358.36	5029.85	4471.69	4346.21	3525.67	4975.79	4995.83	0.00579923	0.956996	0.995517
ENSG00000090932.6	protein_coding	DLL3	chr19:39989535-39999121	1208	807.45	927.79	1257.23	1077.63	1816.56	1824.07	2086.58	1433.41	1444.96	1350.5	884.04	1165.3	1379.23	1342.34	879.87	911.69	1108.5	1522.27	1382.08	1198.87	-0.205165	0.241789	0.927571
ENSG00000090971.4	protein_coding	NAT14	chr19:55996371-55998935	1123.21	1380.36	1311.87	987.82	1236.28	1442.48	1326.14	1560.95	1190.02	1226.42	1371.46	1334.04	1111.43	1587.81	1670.69	911.8	1228.89	1324.02	1446.4	1284.35	1321.3	0.0409181	0.702106	0.964403
ENSG00000090975.8	protein_coding	PITPNM2	chr12:123468027-123634562	232.42	298.43	351.16	266.41	244.46	140.66	139.7	256.33	286.28	229.52	253.53	325.28	343.21	281.43	215.57	311.25	293.26	250.44	265.52	246.207	276.9	0.169497	0.283007	0.928028
ENSG00000090989.13	protein_coding	EXOC1	chr4:56719782-56771200	1886.32	1451.22	1704.93	1794.04	1955.69	1740.75	1590.57	1755.44	1634.91	1647.54	1524.18	1689.25	1608.28	1888.2	2200.64	1711.86	1674.76	1908.7	1790.79	1723.76	1764.42	0.0336316	0.634583	0.957705
ENSG00000091009.6	protein_coding	RBM27	chr5:145583113-145718814	1486.31	1395.33	1356.76	1635.39	1248.25	1562.18	1481.8	1338.52	1444.39	1472.9	1519.19	1379.94	1463.61	1452.08	1620.79	1680.94	1655.81	1361.93	1431.43	1438.77	1503.86	0.0638348	0.267715	0.927823
ENSG00000091039.12	protein_coding	OSBPL8	chr12:76745577-76953589	3909.3	2959.33	3664.26	4370.36	3713.82	3773.78	4054.25	3802.13	3121.19	3515.61	3428.65	3329.61	3684.47	3692.57	3544.97	3395.8	2971.48	3783.47	4239.39	3707.6	3558.6	-0.0591753	0.431566	0.933759
ENSG00000091073.15	protein_coding	DTX2	chr7:76090993-76135312	183.54	188.64	218.48	153.66	206.54	199.51	179.61	137.64	189.53	173.63	153.72	160.64	179.58	172.65	122.76	96.77	182.54	187.58	162.71	184.129	159.258	-0.209354	0.0823709	0.927571
ENSG00000091127.9	protein_coding	PUS7	chr7:105080108-105162714	196.51	301.42	282.33	401.12	246.46	255.38	243.47	271.3	282.29	278.41	434.2	245.46	314.27	302.39	404.2	361.13	292.26	218.51	307.45	275.586	315.827	0.196633	0.156709	0.927571
ENSG00000091129.15	protein_coding	NRCAM	chr7:107788068-108097161	5526.28	4880.65	3009.82	5042.88	3495.3	5734.99	4807.63	3623.59	4651.37	4918.66	3644.25	3429.39	3551.78	3025.91	1779.47	3258.13	3357.51	9529.53	6923.57	4530.28	4341.82	-0.0612996	0.79819	0.979447
ENSG00000091136.9	protein_coding	LAMB1	chr7:107564244-107643700	11685	9796.23	12469.2	11802	10030.9	6101.1	9746.97	6857.2	16457.8	13298	7692.76	30610.1	15342.5	8714.47	10600	15812.8	18608.9	7377.38	6798.8	10549.6	13485.6	0.354228	0.175316	0.927571
ENSG00000091140.8	protein_coding	DLD	chr7:107531415-107572175	2058.89	2107.96	1954.34	1797.04	2080.42	1633.01	1819.08	2110.52	1853.36	2087.61	2022.26	2093.35	1882.64	2026.92	1764.5	2106.91	2074.75	2017.45	1877.63	1934.96	1995.4	0.0443791	0.416168	0.930655
ENSG00000091157.9	protein_coding	WDR7	chr18:54318574-54698828	1165.11	905.27	900.85	1154.45	975.85	1203.06	1161.49	1225.82	908.73	953.99	978.19	918.96	920.87	1138.71	1178.66	942.72	979.52	1096.53	1233.79	1066.74	1034.19	-0.0446962	0.601899	0.953668
ENSG00000091164.8	protein_coding	TXNL1	chr18:54264439-54318831	2004.03	1813.53	1921.42	2220.11	2125.32	1692.86	1931.83	2011.78	1866.33	1885.04	1771.72	1733.15	1871.67	1525.93	1339.34	1999.17	1686.73	2062.35	1817.74	1954.13	1769.28	-0.143362	0.0586694	0.927571
ENSG00000091262.10	protein_coding	ABCC6	chr16:16242785-16317379	49.88	92.82	267.36	66.85	50.89	44.89	65.86	56.85	68.83	67.86	39.93	137.69	96.78	65.87	133.73	25.94	65.83	61.86	19.96	84.9144	71.5452	-0.247154	0.520174	0.942993
ENSG00000091317.7	protein_coding	CMTM6	chr3:32522804-32544900	1324.71	1855.44	1888.49	1587.5	1699.26	1139.22	1372.04	1164.98	1386.53	1539.76	1396.41	1882.82	1517.49	1511.96	2525.99	2004.16	1855.31	1220.25	1405.48	1490.91	1685.96	0.177382	0.194974	0.927571
ENSG00000091409.10	protein_coding	ITGA6	chr2:173292082-173371181	962.61	1627.88	618.52	998.8	798.24	930.73	625.65	1349.5	527.68	588.76	826.47	632.6	736.3	1231.52	1732.56	670.38	975.53	351.21	1405.48	937.734	915.081	-0.0352794	0.894761	0.985852
ENSG00000091428.13	protein_coding	RAPGEF4	chr2:173600002-173917621	129.68	147.72	78.81	129.71	117.74	143.65	117.75	271.3	133.67	122.74	78.85	133.7	140.67	109.78	45.91	173.58	152.61	108.75	149.73	141.113	121.634	-0.214302	0.345789	0.928477
ENSG00000091436.12	protein_coding	MLTK	chr2:173940163-174132738	877.82	885.3	1125.32	819.19	701.45	767.13	974.9	559.55	1110.22	909.09	766.58	1261.2	1141.36	1041.9	1331.36	1380.66	1636.86	637.56	733.68	868.987	1084.03	0.318994	0.0696256	0.927571
ENSG00000091483.6	protein_coding	FH	chr1:241660903-241683061	1391.55	1359.4	1461.51	1578.52	1310.11	1386.61	1193.43	1299.63	1401.49	1535.77	1472.27	1227.28	1317.95	1370.24	1381.26	1220.05	1215.92	1280.12	1419.45	1375.81	1344.03	-0.0337084	0.567578	0.946612
ENSG00000091490.6	protein_coding	SEL1L3	chr4:25749055-25865382	145.64	1493.14	155.63	467.97	248.45	250.39	217.53	158.59	636.41	207.56	217.6	296.34	358.17	82.83	343.32	201.51	476.79	355.2	1365.55	419.305	390.488	-0.10272	0.828855	0.983047
ENSG00000091513.10	protein_coding	TF	chr3:133464800-133497850	83.79	63.88	50.88	29.93	65.85	85.79	38.92	106.72	67.83	55.88	74.86	110.75	62.85	111.78	66.87	47.88	47.88	90.8	66.88	65.9552	73.6434	0.159069	0.494109	0.93898
ENSG00000091527.11	protein_coding	CDV3	chr3:133292574-133309105	4205.56	3432.42	3720.13	4516.04	4027.12	3839.62	3750.91	3698.4	3545.13	4010.57	4195.23	3768.64	3888	4470.01	4132.81	4069.17	4427.8	3393.35	3585.56	3859.48	3994.11	0.0494685	0.428216	0.933759
ENSG00000091536.12	protein_coding	MYO15A	chr17:18012020-18083116	167.58	64.88	234.44	72.84	175.61	257.37	207.55	500.7	189.53	277.42	279.48	185.59	111.74	387.22	272.46	155.62	203.49	184.58	167.7	207.834	222.53	0.0985725	0.749758	0.973563
ENSG00000091542.8	protein_coding	ALKBH5	chr17:18086392-18113268	1746.66	1622.89	1830.63	1767.1	1652.36	2143.76	1802.11	2240.18	1916.21	2015.76	2052.2	1763.09	1914.57	1875.23	2771.5	1985.2	2244.32	1795.95	2116.2	1857.99	2053.4	0.144274	0.0950783	0.927571
ENSG00000091592.11	protein_coding	NLRP1	chr17:5402747-5522744	3795.58	4808.79	3959.55	4147.86	4068.03	5404.8	4945.33	3481.96	3662.84	4579.37	4754.2	3486.26	4697.13	3971.01	8307.53	3394.8	4139.53	4267.38	6561.22	4252.75	4815.84	0.179393	0.24342	0.927571
ENSG00000091622.11	protein_coding	ACKR6	chr17:6354584-6459814	448.89	300.42	597.57	534.82	398.12	483.82	564.78	649.31	570.57	386.19	415.23	335.26	451.95	350.3	325.35	434.95	780.03	926.91	532.05	505.368	493.821	-0.0333463	0.869841	0.985523
ENSG00000091640.3	protein_coding	SPAG7	chr17:4862521-4871167	1129.2	860.35	1149.26	1138.49	1318.1	999.56	1021.8	1095.16	883.79	1125.63	1216.75	1139.47	1050.57	1244.5	1363.3	1015.55	933.64	1024.69	1041.13	1066.19	1115.52	0.0652574	0.453202	0.934819
ENSG00000091651.4	protein_coding	ORC6	chr16:46723555-46732306	483.8	811.45	729.26	718.42	565.75	577.59	649.6	339.12	548.63	569.8	675.75	476.94	726.32	524.94	783.45	679.36	504.72	474.93	539.03	602.623	595.525	-0.0170949	0.906967	0.98781
ENSG00000091656.11	protein_coding	ZFHX4	chr8:77593454-77779521	11729.9	7714.22	14876.5	13892.4	19751.5	12382.8	16095.3	13417.2	12344.1	15476.5	10605.4	9112.78	14255	10717.4	4687.71	15673.1	12641	13181.3	6572.2	13578.2	11292.2	-0.26596	0.19185	0.927571
ENSG00000091664.7	protein_coding	SLC17A6	chr11:22359643-22401049	1823.47	1335.44	938.76	2992.4	1414.88	2191.65	2490.63	485.74	696.26	1283.3	884.36	613.64	1282.03	2029.92	248.51	913.79	939.62	1313.04	2140.16	1596.58	1164.84	-0.454857	0.191079	0.927571
ENSG00000091732.11	protein_coding	ZC3HC1	chr7:129658126-129691291	599.51	537.97	584.61	504.89	609.66	525.72	523.87	510.67	523.69	545.85	611.87	513.86	578.66	545.9	539.93	488.82	458.84	504.86	521.06	546.731	530.966	-0.0422126	0.478389	0.938305
ENSG00000091844.3	protein_coding	RGS17	chr6:153325594-153452384	636.42	412.21	397.05	617.64	862.1	622.48	546.82	808.9	693.27	600.74	404.25	405.1	449.96	694.6	313.38	436.94	532.65	809.18	764.63	621.876	541.143	-0.200618	0.287843	0.928028
ENSG00000091879.9	protein_coding	ANGPT2	chr8:6357172-6420930	107.73	62.88	84.8	68.85	71.84	79.81	54.88	27.93	291.27	229.52	123.77	67.85	75.82	43.91	0	130.68	99.75	219.51	133.76	94.4428	112.457	0.251862	0.634431	0.957705
ENSG00000091947.5	protein_coding	TMEM101	chr17:42088556-42101314	477.81	403.23	566.65	365.19	541.81	462.87	403.13	570.52	370.07	448.06	415.23	427.05	436.99	560.87	686.64	495.8	419.94	445.99	460.17	462.365	479.675	0.0530257	0.651541	0.958959
ENSG00000091972.14	protein_coding	CD200	chr3:112051194-112081659	2587.58	1455.21	2113.96	2322.88	2262.01	2441.04	2060.55	2865.56	1835.41	1834.14	1769.72	1606.43	2199.91	1942.09	1844.34	1806.64	1610.92	2609.12	2700.15	2216.02	1992.35	-0.153502	0.230726	0.927571
ENSG00000091986.11	protein_coding	CCDC80	chr3:112323407-112368377	2762.14	4900.61	6227.15	3197.95	1014.76	3869.55	3112.29	2371.84	5263.83	3576.48	3391.72	3207.88	3577.72	2801.37	2685.67	3235.19	8553.36	2341.72	2758.05	3635.57	3612.92	-0.00901725	0.974186	0.997053
ENSG00000092010.10	protein_coding	PSME1	chr14:24605367-24608176	905.75	972.14	1025.55	748.35	905.01	905.79	913.03	1314.59	951.62	999.9	1147.87	885.04	823.1	889.21	935.15	857.93	784.02	844.1	890.4	960.202	905.67	-0.0843523	0.359285	0.930443
ENSG00000092020.6	protein_coding	PPP2R3C	chr14:35554673-35591723	800.01	603.84	675.39	771.3	695.47	760.14	606.69	682.23	611.47	700.53	741.63	453.99	598.61	835.32	670.67	538.7	550.61	597.65	703.74	689.616	639.145	-0.109651	0.287149	0.928028
ENSG00000092036.12	protein_coding	HAUS4	chr14:23415437-23426370	451.88	479.08	517.76	313.31	253.44	444.91	373.19	302.22	438.9	386.19	406.25	395.12	385.11	406.18	704.6	429.96	415.95	250.44	403.28	397.189	418.307	0.074738	0.646867	0.958192
ENSG00000092051.12	protein_coding	JPH4	chr14:24037244-24048009	2623.49	2856.53	3458.75	2736.97	3126.11	2458.99	3572.29	3237.59	3528.17	2711.3	2064.18	2543.36	3320.32	2193.59	1351.32	3183.31	2155.55	3631.82	3285.1	3066.54	2643.98	-0.2139	0.158821	0.927571
ENSG00000092068.14	protein_coding	SLC7A8	chr14:23594504-23652883	644.4	2595.03	1056.48	1691.27	1178.4	295.28	596.71	526.63	748.13	579.78	606.88	1130.49	950.8	482.03	559.89	623.49	1821.39	622.6	964.27	1036.93	834.162	-0.313913	0.353088	0.930443
ENSG00000092094.6	protein_coding	OSGEP	chr14:20914570-20923264	1039.42	1258.59	1019.57	986.82	1059.66	870.87	907.04	652.31	1187.03	1154.57	976.19	1411.87	1027.62	991.01	888.24	956.69	937.63	1115.49	1080.06	997.924	1053.94	0.0787857	0.477035	0.938305
ENSG00000092096.10	protein_coding	SLC22A17	chr14:23815515-23822121	6029.03	8127.43	5748.29	4871.26	4971.04	7054.77	5869.34	8615.63	6188.52	6208.95	6134.64	6823.86	5644.94	5963.01	5396.3	5345.09	6571.38	7546	8436.86	6386.15	6407.1	0.00472626	0.967992	0.996755
ENSG00000092098.12	protein_coding	RNF31	chr14:24615892-24629870	979.57	892.29	1121.33	996.8	1079.62	971.63	945.96	1184.92	1038.4	1031.83	1114.94	1216.3	1038.6	1074.84	1155.71	1043.48	1099.22	1047.64	916.36	1023.39	1073.89	0.0694893	0.250943	0.927571
ENSG00000092108.16	protein_coding	SCFD1	chr14:31091318-31205018	1384.56	1569.99	1603.18	1243.26	1392.93	1055.42	1079.67	1155	1218.95	1183.51	1248.69	1357.99	1320.94	1222.54	1464.1	1475.44	1588.98	1290.09	1099.03	1300.33	1325.13	0.0272573	0.767958	0.977706
ENSG00000092140.10	protein_coding	G2E3	chr14:31028329-31089269	1687.81	1641.85	1652.06	1537.61	1725.2	1594.11	1684.37	1239.78	1528.18	1530.78	1374.46	1339.03	1603.29	1574.83	2175.69	1815.61	1598.96	1392.86	1627.08	1587.88	1603.26	0.0139009	0.874488	0.985702
ENSG00000092148.8	protein_coding	HECTD1	chr14:31569318-31677010	4617.54	4795.81	4693.8	5342.22	3950.29	4846.16	4557.17	4787.57	4177.55	4153.27	4597.49	5333.16	5128.13	4318.31	4621.84	5395.97	5484.13	4799.19	4411.08	4640.9	4824.26	0.0559014	0.403832	0.930443
ENSG00000092199.13	protein_coding	HNRNPC	chr14:21677295-21737653	8858.01	7607.42	8733.17	7511.44	8963.25	12910.5	7318.21	8739.31	11281.8	11993.8	11427.8	8725.63	10266.2	9508.87	15293.7	10096.6	9338.38	9684.18	7945.74	9102.56	10428.1	0.196131	0.125636	0.927571
ENSG00000092201.5	protein_coding	SUPT16H	chr14:21819631-21852425	5448.47	6330.87	5672.47	6296.12	5513.85	6480.17	5394.36	5373.05	6082.79	6535.26	6576.82	5323.19	6245.55	5366.21	5922.26	6295.79	5688.61	5432.76	4997.03	5843.57	5838.35	-0.00129047	0.983563	0.997602
ENSG00000092203.9	protein_coding	TOX4	chr14:21944756-21967319	2368.12	2030.11	2085.03	2243.05	2283.97	2071.94	1849.01	2035.71	1986.03	2146.49	2208.91	2349.78	2123.09	2115.74	2232.57	2173.75	2140.58	2109.25	1895.6	2105.89	2149.58	0.0296251	0.546924	0.946612
ENSG00000092208.12	protein_coding	GEMIN2	chr14:39583427-39606177	319.21	315.4	256.39	292.36	268.41	310.24	255.45	284.26	331.17	295.38	317.41	231.49	243.44	294.41	294.42	244.41	249.37	239.46	308.45	292.542	271.822	-0.105981	0.194365	0.927571
ENSG00000092295.7	protein_coding	TGM1	chr14:24718320-24733638	87.78	51.9	58.86	47.89	87.81	63.84	58.87	112.71	75.81	78.83	59.89	82.82	80.81	67.86	98.8	82.8	68.83	35.92	64.88	71.7198	72.1449	0.00852594	0.963613	0.996703
[truncated: 12,944 more rows]
