# Supplementary material for: Integrative transcriptome network analysis of iPSC-derived neurons from schizophrenia and schizoaffective disorder patients with 22q11.2 deletion
Source: BMC Syst Biol. 2016 Nov 15;10:105. doi: 10.1186/s12918-016-0366-0 (PMC5111260; doi:10.1186/s12918-016-0366-0)
Supplement: Additional file 7: Table S4. — Is a table listing the up-regulated genes in SZ. (XLS 212 kb) [file 12918_2016_366_MOESM7_ESM.xls]

## Sheet: Sheet1
Supplementary Table 4: Up-regulated genes in SZ patients
ID	biotype	symbol	coordinates	Ctrl_553C2_M	Ctrl_3113C4_F	Ctrl_iPS1BC23_F	Ctrl_690C5_M	Ctrl_iPS1BC10_F	Ctrl_iPS6C4_M	Ctrl_iPS2C1_M	Ctrl_iPS2C4_M	Ctrl_iPS5C4_M	SZ_iPS15BC6_M	SZ_iPS15BC4_M	SZ_1220C2_F	SZ_1804C6_F	SZ_22q1110C5_M	SZ_22q1130C1_F	SZ_22q1130C9_F	SZ_22q1160C2_M	SZ_537C10_M	SZ_1275C9_F	Ctrl_mean	SZ_mean	log2(SZ_mean/Ctrl_mean)	pvalue	padj
ENSG00000003402.14	protein_coding	CFLAR	chr2:201980827-202029033	444.9	340.35	183.56	381.16	160.65	300.27	141.69	95.75	143.64	263.45	231.57	479.93	271.37	416.16	527.95	331.2	292.26	302.32	469.16	243.552	358.538	0.557898	0.0366355	0.903023
ENSG00000003756.12	protein_coding	RBM5	chr3:50126341-50156454	12942.9	9916	11321	9231.65	12753.9	12170.3	11712.7	12027.8	10948.6	12326.1	10787	12679.9	12512	13925	14725.8	13308.9	13013.1	11878.2	12038.4	11447.2	12719.4	0.15204	0.0304786	0.866619
ENSG00000004534.10	protein_coding	RBM6	chr3:49977440-50137478	5072.41	6087.34	5607.62	5042.88	5225.48	4846.16	6825.28	4615.02	6195.5	7260.73	5519.78	7801.68	5530.2	6748.43	6218.67	6891.35	6784.84	6112.23	6471.39	5501.97	6533.93	0.248004	0.00314065	0.461232
ENSG00000007384.11	protein_coding	RHBDF1	chr16:108058-126354	470.83	639.77	968.69	418.08	618.64	512.75	574.76	580.49	705.24	597.74	758.6	1036.7	739.29	835.32	1316.39	917.78	960.57	484.91	395.29	609.916	804.259	0.399049	0.0466246	0.917176
ENSG00000008086.6	protein_coding	CDKL5	chrX:18443703-18671749	180.55	154.7	151.64	189.58	181.6	255.38	183.6	240.38	219.45	178.62	192.64	202.55	234.46	201.59	261.48	274.34	265.33	290.35	247.56	195.209	234.892	0.266976	0.0283317	0.865951
ENSG00000008118.5	protein_coding	CAMK1G	chr1:209757062-209787283	550.63	359.31	554.68	423.07	230.49	373.09	489.94	429.88	596.51	555.83	641.81	739.36	592.63	489.02	416.17	848.95	657.34	399.1	396.29	445.289	573.65	0.365427	0.0416625	0.903374
ENSG00000009335.13	protein_coding	UBE3C	chr7:156931607-157062066	2093.8	1903.35	1908.45	2066.44	1683.29	1864.45	2037.6	1705.57	2005.98	2180.42	2186.95	2058.43	2201.9	2017.94	1860.31	2521.91	2395.94	2142.17	2185.08	1918.77	2175.11	0.180903	0.0024444	0.439376
ENSG00000010610.5	protein_coding	CD4	chr12:6896024-6929974	86.78	46.91	25.94	63.86	18.96	21.95	34.92	29.92	40.9	52.89	31.94	157.65	39.91	122.75	91.82	106.74	137.65	32.93	54.9	41.1268	82.918	1.01161	0.005288	0.561888
ENSG00000011405.9	protein_coding	PIK3C2A	chr11:17099277-17229530	3149.18	2954.34	2622.74	2789.85	2666.12	3549.33	3324.83	2024.74	2852.86	2725.27	2982.48	3225.84	3146.72	3383.2	4989.11	3877.63	4034.79	2901.46	3012.59	2881.56	3427.91	0.250481	0.0354247	0.900911
ENSG00000013364.14	protein_coding	MVP	chr16:29831715-29859355	365.09	274.47	529.74	216.52	77.83	146.64	233.5	534.61	383.04	326.31	475.12	1241.25	290.33	595.8	1390.24	514.76	889.75	251.43	347.38	306.827	632.237	1.04304	0.00556293	0.56559
ENSG00000013375.10	protein_coding	PGM3	chr6:83870869-83903655	2761.15	2771.69	2937.99	2687.08	2025.54	2778.21	2395.83	2091.57	2747.13	2417.92	2685.03	3505.22	2872.35	3002.96	4202.67	3374.85	4293.14	2198.05	2342.8	2577.35	3089.5	0.261482	0.0451018	0.91108
ENSG00000018869.12	protein_coding	ZNF582	chr19:56887413-56904914	105.74	129.75	123.7	127.72	152.66	143.65	126.73	151.61	123.69	161.66	193.64	172.62	134.69	158.68	241.52	133.68	126.68	146.67	142.74	131.694	161.258	0.292177	0.016174	0.810772
ENSG00000021826.10	protein_coding	CPS1	chr2:211342406-211543831	956.63	1040.01	1083.42	556.77	1503.69	187.54	669.56	279.27	782.04	923.06	1135.9	1272.18	1157.32	1029.93	2637.77	1909.39	1398.46	915.94	691.76	784.325	1307.17	0.736923	0.0213552	0.832395
ENSG00000024048.6	protein_coding	UBR2	chr6:42531800-42661242	1781.58	1383.35	1515.39	1499.69	1462.78	1793.62	1673.39	1513.07	1613.96	1594.65	1711.83	1760.09	1571.36	1895.19	2005.02	1869.48	1661.8	1812.91	1620.09	1581.87	1750.24	0.145925	0.0188702	0.815893
ENSG00000025434.14	protein_coding	NR1H3	chr11:47269851-47290396	154.62	116.78	155.63	130.71	99.78	145.64	124.73	154.6	136.66	130.73	144.73	219.51	126.71	194.61	256.49	177.57	225.43	134.7	115.79	135.461	172.627	0.349782	0.0268357	0.851887
ENSG00000030110.8	protein_coding	BAK1	chr6:33540329-33548019	258.36	261.5	203.51	233.49	243.46	276.32	246.47	229.4	298.25	241.49	289.46	261.42	260.4	272.45	337.33	324.22	356.1	271.39	243.56	250.086	285.782	0.192494	0.0357615	0.903023
ENSG00000030419.12	protein_coding	IKZF2	chr2:213864429-214017151	378.06	274.47	312.26	250.45	278.39	275.33	310.33	227.41	331.17	234.51	212.61	418.07	293.32	364.27	853.31	703.3	381.04	401.1	350.37	293.096	421.189	0.523093	0.0186707	0.815893
ENSG00000033100.10	protein_coding	CHPF2	chr7:150929575-150935908	1617.98	1922.32	1939.37	1589.5	1162.44	1675.91	1908.88	1772.4	1733.66	1843.12	2284.77	2450.56	1961.46	2007.96	2150.74	2082.97	3195.92	1499.62	1858.66	1702.5	2133.58	0.325624	0.00776632	0.638602
ENSG00000033800.9	protein_coding	PIAS1	chr15:68346517-68483096	1229.95	950.18	1035.53	1235.28	1159.44	1398.58	1536.69	1097.15	1245.88	1360.14	1308.58	1331.05	1323.94	1194.6	1866.3	1559.23	1428.39	1488.65	1351.57	1209.85	1421.24	0.232322	0.0138786	0.775452
ENSG00000038002.4	protein_coding	AGA	chr4:178351924-178363657	157.61	184.65	123.7	174.62	138.69	129.68	172.63	97.75	170.57	136.71	153.72	125.72	214.5	247.5	165.67	213.48	269.32	179.6	254.54	149.989	196.077	0.386563	0.0170925	0.810772
ENSG00000046647.9	protein_coding	GEMIN8	chrX:14026398-14048012	333.17	324.38	390.07	285.37	367.19	275.33	342.26	318.17	420.95	383.19	302.44	445.01	557.71	326.34	342.32	451.91	375.05	411.07	505.09	339.655	410.015	0.271607	0.0215244	0.833454
ENSG00000046651.10	protein_coding	OFD1	chrX:13752832-13787480	956.63	825.42	831.02	702.45	926.96	825.98	815.24	777.98	910.72	913.08	746.62	1350	1419.71	929.13	1135.75	1209.08	834.89	855.07	1102.02	841.377	1049.54	0.318927	0.00626565	0.587718
ENSG00000047644.13	protein_coding	WWC3	chrX:9983602-10112518	1713.75	2110.96	1521.37	1631.4	1464.77	1560.19	1967.76	1304.61	1907.23	1688.45	1652.94	2591.25	1897.61	1767.45	2053.93	2120.88	2136.6	1762.03	2119.2	1686.89	1979.03	0.230427	0.0231316	0.836043
ENSG00000047648.17	protein_coding	ARHGAP6	chrX:11136239-11683821	135.66	117.77	152.64	135.7	91.8	122.7	122.74	50.87	125.69	145.69	189.65	146.67	188.56	201.59	297.41	331.2	190.52	120.73	170.69	117.285	198.273	0.757472	0.000220838	0.0746691
ENSG00000048545.9	protein_coding	GUCA1A	chr6:42123144-42147794	65.84	35.93	78.81	36.92	22.95	75.81	26.94	41.89	36.91	49.9	53.9	48.89	51.88	101.8	185.63	93.77	123.69	33.92	26.95	46.8893	77.033	0.716219	0.0413713	0.903374
ENSG00000050555.13	protein_coding	LAMC3	chr9:133884469-133969860	572.58	102.8	333.21	445.02	138.69	57.86	198.57	141.63	158.6	178.62	108.8	365.19	224.48	1193.6	347.31	697.32	1297.72	385.13	384.31	238.774	518.248	1.118	0.0170813	0.810772
ENSG00000051128.14	protein_coding	HOMER3	chr19:19040010-19052070	975.58	769.53	893.87	595.69	1010.77	1046.44	1060.71	1266.71	823.94	958.98	1209.76	1573.51	1023.63	1429.13	1674.68	877.88	920.67	998.75	1007.19	938.137	1167.42	0.31545	0.0371445	0.903023
ENSG00000054598.5	protein_coding	FOXC1	chr6:1610681-1614127	408.98	161.69	44.89	439.03	61.86	58.86	115.75	116.7	261.35	343.28	462.14	915.97	205.52	584.82	403.2	382.08	671.3	201.55	362.35	185.457	453.221	1.28913	0.00215391	0.439376
ENSG00000056277.11	protein_coding	ZNF280C	chrX:129336685-129402873	618.46	538.97	520.76	647.57	634.6	546.66	546.82	435.87	561.6	631.67	573.94	659.54	805.14	663.67	740.53	807.05	672.3	483.91	570.98	561.257	660.871	0.235708	0.0170973	0.810772
ENSG00000058673.11	protein_coding	ZC3H11A	chr1:203764782-203823252	6888.9	6040.43	6566.34	6279.16	6970.64	7242.31	6916.08	6024.36	6977.55	7540.15	7281.52	7216.98	7060.66	7019.88	8506.13	7685.44	7771.34	6760.76	6123.01	6656.19	7296.59	0.132524	0.0207849	0.827654
ENSG00000059588.5	protein_coding	TARBP1	chr1:234527059-234614849	2682.34	2661.9	2175.81	1829.97	2796.84	2476.95	2038.6	1981.85	3120.2	2735.25	2841.74	2331.82	2855.39	2748.47	4691.7	3779.87	3653.76	2819.65	2591.35	2418.27	3104.9	0.36057	0.00723805	0.619156
ENSG00000060656.15	protein_coding	PTPRU	chr1:29563028-29653325	848.89	1360.39	1069.45	870.08	502.89	439.93	1248.31	1311.59	1021.45	1059.77	1068.02	1530.6	771.22	1338.31	1863.31	3187.3	1927.12	623.59	866.44	963.664	1423.57	0.56291	0.0466672	0.917176
ENSG00000061273.13	protein_coding	HDAC7	chr12:48176505-48226915	2297.3	1982.2	2922.03	1724.2	2359.8	2408.12	2545.51	2332.94	2540.65	2587.56	2966.51	3242.8	2803.51	2675.62	3731.6	2587.75	2801.91	2204.03	1965.47	2345.86	2756.68	0.232813	0.039717	0.903023
ENSG00000062038.9	protein_coding	CDH3	chr16:68670092-68756519	271.33	220.58	290.31	323.29	103.77	292.29	264.43	378.02	417.95	322.32	413.23	500.89	308.29	410.17	394.22	625.49	397	213.52	337.39	284.662	392.252	0.462532	0.0295	0.866619
ENSG00000064490.8	protein_coding	RFXANK	chr19:19303008-19312678	653.38	725.61	736.24	610.65	713.43	710.26	641.62	717.14	772.07	715.5	1066.03	769.29	704.37	801.39	1083.85	768.14	801.97	677.47	627.87	697.822	801.589	0.200002	0.0452511	0.911227
ENSG00000064651.9	protein_coding	SLC12A2	chr5:127419458-127525380	1057.38	726.61	940.76	824.18	989.82	1169.14	1062.71	847.8	724.19	944.02	885.36	1285.15	1112.43	1479.03	2268.5	1178.15	1289.74	931.9	1156.92	926.953	1253.12	0.434955	0.0062653	0.587718
ENSG00000065621.9	protein_coding	GSTO2	chr10:106028631-106059616	37.91	33.93	16.96	25.94	41.91	19.95	14.97	24.94	23.94	31.93	7.99	85.81	49.88	12.97	80.84	68.83	37.9	61.86	53.9	26.7161	49.1928	0.880734	0.0151024	0.793829
ENSG00000066468.16	protein_coding	FGFR2	chr10:123237848-123357972	1426.46	1037.01	3109.58	1398.92	2712.02	1286.86	1818.08	1904.06	1634.91	2136.51	2125.07	2603.22	1527.47	2473.03	9627.91	4682.69	3267.73	1258.16	1430.43	1814.21	3113.22	0.779067	0.0208351	0.827654
ENSG00000066933.11	protein_coding	MYO9A	chr15:72114632-72410918	1978.09	1606.92	1646.07	2106.36	1504.68	1992.13	2023.63	1628.77	1920.2	1731.36	2013.27	1879.83	1975.43	2204.57	2368.3	2564.8	2443.82	1982.53	2132.17	1822.98	2129.61	0.224286	0.00950937	0.712663
ENSG00000067082.10	protein_coding	KLF6	chr10:3818188-3827473	3091.33	2656.91	1907.45	2840.74	2057.47	2234.54	2132.4	2714.95	2626.43	2328.11	3469.58	3506.22	2531.14	3222.52	2506.03	3787.85	2599.42	2819.65	3050.53	2473.58	2982.1	0.269731	0.0167483	0.810772
ENSG00000067365.10	protein_coding	METTL22	chr16:8715540-8740081	504.75	396.24	551.68	348.23	534.82	574.6	484.95	603.43	456.86	647.64	610.87	624.61	487.87	730.53	738.54	491.81	584.52	757.29	561.99	495.063	623.568	0.332934	0.00343474	0.466707
ENSG00000067992.8	protein_coding	PDK3	chrX:24483338-24557954	127.68	138.73	144.65	99.78	68.85	166.59	128.72	92.76	130.67	138.71	147.73	181.6	222.49	178.64	263.48	200.52	235.4	156.65	201.64	122.05	192.684	0.658767	3.18644531897171e-05	0.0121915
ENSG00000068028.13	protein_coding	RASSF1	chr3:50367219-50378411	447.89	503.04	540.71	394.13	382.16	419.97	369.2	408.94	449.87	437.08	475.12	519.85	442.97	540.91	546.92	494.8	518.69	457.97	438.21	435.102	487.252	0.163317	0.0378958	0.903023
ENSG00000068305.13	protein_coding	MEF2A	chr15:100017370-100256671	1235.93	1102.89	1100.38	1352.02	1082.61	1235.98	1204.4	1055.26	1273.81	1151.58	1290.61	1441.8	1247.11	1350.28	1503.02	1335.77	1727.63	1232.22	1195.85	1182.59	1347.59	0.188434	0.0136205	0.775452
ENSG00000068650.14	protein_coding	ATP11A	chr13:113344643-113541482	1622.97	3075.11	1425.6	2290.95	993.81	2371.21	2787.99	2525.44	2443.89	2304.16	3104.25	4740.48	2158.01	2622.72	3604.85	2569.79	4469.69	1661.26	2231	2170.77	2946.62	0.440852	0.0446214	0.91108
ENSG00000068724.11	protein_coding	TTC7A	chr2:47143296-47303276	458.86	603.84	486.84	499.9	508.88	467.86	473.98	572.51	476.81	490.97	507.06	572.73	532.77	529.93	746.52	513.76	729.16	510.85	603.92	505.497	573.766	0.182759	0.0478905	0.923313
ENSG00000070366.8	protein_coding	SMG6	chr17:1963133-2207065	2278.34	2255.68	2208.73	2257.02	2182.19	2324.32	2179.3	2312	2316.21	2336.09	2677.04	2540.36	2562.07	2420.13	2118.8	2704.47	2319.13	2613.11	2105.22	2257.09	2439.64	0.112207	0.0257416	0.851887
ENSG00000070540.8	protein_coding	WIPI1	chr17:66417089-66453654	842.91	640.77	453.92	676.51	345.24	479.83	521.87	530.62	719.2	503.94	590.91	1659.32	663.46	697.6	1036.94	981.63	1267.79	503.86	533.04	578.986	843.85	0.543459	0.0201394	0.815893
ENSG00000070756.9	protein_coding	PABPC1	chr8:101698044-101735037	12109.9	9631.54	11863.7	10296.3	9630.78	13953.9	9935.57	10423.9	14634.4	14027.5	15874.6	11274	11784.7	13115.6	19420.5	15048.6	17984.5	10535.3	9678.63	11386.7	13874.4	0.285079	0.0334147	0.889498
ENSG00000073605.14	protein_coding	GSDMB	chr17:38060848-38076107	753.13	507.03	697.34	559.77	811.21	814.01	711.47	646.32	725.19	773.37	631.83	1276.17	739.29	936.12	1763.5	949.71	815.94	590.67	679.78	691.718	915.637	0.404593	0.0266734	0.851887
ENSG00000073614.7	protein_coding	KDM5A	chr12:389295-498620	2566.63	2570.08	2104.98	2736.97	2233.08	2585.68	2984.56	2151.41	2382.04	2432.89	2648.1	2589.25	2812.49	2494.98	3021.01	3257.13	3078.21	2561.23	2680.19	2479.49	2757.55	0.153342	0.0426165	0.904528
ENSG00000074603.14	protein_coding	DPP8	chr15:65734801-65810042	1217.98	1177.74	1112.35	1142.48	1243.26	1150.19	1224.36	1206.87	1090.27	1118.65	1146.88	1467.74	1236.14	1214.56	1766.5	1540.28	1386.49	1248.19	1187.87	1173.94	1331.33	0.181503	0.0239614	0.838322
ENSG00000075914.8	protein_coding	EXOSC7	chr3:45016733-45077558	586.54	574.9	615.53	503.89	532.83	636.45	521.87	635.35	654.36	694.54	782.55	624.61	608.59	710.57	951.11	659.41	686.26	527.81	680.78	584.636	692.624	0.244535	0.00870024	0.672834
ENSG00000076706.10	protein_coding	MCAM	chr11:119179241-119192231	918.72	1466.19	1678	769.3	949.91	990.58	1043.75	1806.31	1489.27	1170.54	1799.67	2755.88	1278.04	2747.47	3031.99	1810.63	2454.79	1332	1219.81	1234.67	1960.08	0.666788	0.00252018	0.439376
ENSG00000076944.10	protein_coding	STXBP2	chr19:7701767-7712759	49.88	93.82	91.78	64.86	100.78	118.71	77.83	90.76	105.74	87.82	90.83	90.8	115.73	82.83	302.4	147.64	186.53	82.81	98.82	88.2394	128.622	0.543642	0.0310395	0.869526
ENSG00000077585.9	protein_coding	GPR137B	chr1:236305832-236385165	396.02	364.3	334.2	243.46	274.4	290.29	335.28	403.95	384.04	358.25	371.31	331.26	284.34	456.08	392.22	395.05	455.85	446.99	426.24	336.215	391.759	0.220581	0.0489934	0.923313
ENSG00000081320.6	protein_coding	STK17B	chr2:196998290-197041227	164.59	337.35	125.7	124.73	152.66	191.53	114.75	193.5	169.58	200.58	237.56	352.22	160.63	228.54	466.08	194.53	463.83	146.67	144.74	174.932	259.537	0.569141	0.0297504	0.866619
ENSG00000082153.13	protein_coding	BZW1	chr2:201675317-201688569	3247.94	3134.99	2843.22	3277.77	2751.94	2825.1	2980.57	3244.58	2923.69	3378.9	3471.57	3845.47	3424.08	3119.73	2704.64	3912.55	3289.68	3314.53	3036.55	3025.53	3349.77	0.146872	0.0244755	0.843244
ENSG00000083223.13	protein_coding	ZCCHC6	chr9:88902648-88969369	1161.12	785.49	869.92	995.8	868.09	1076.37	1185.44	1002.4	941.64	1035.82	1042.07	1567.52	993.7	1145.7	1412.2	1330.79	1113.18	1136.44	984.23	987.365	1176.17	0.252435	0.015166	0.793829
ENSG00000084623.7	protein_coding	EIF3I	chr1:32687529-32697205	2600.54	2452.3	2646.69	2632.2	2487.52	2513.86	2533.53	2300.03	2590.52	2468.81	3068.32	2817.75	2847.41	2780.41	3156.74	2886.03	2574.49	2539.28	2631.28	2528.58	2777.05	0.135228	0.00600129	0.577833
ENSG00000087086.9	protein_coding	FTL	chr19:49468558-49470135	9685.95	9315.15	9145.18	11073.6	5146.66	8731.67	7709.37	9558.18	11670.8	8550.02	10060.4	18814.2	9938	10278.3	14023.2	12089.8	19190.5	7980.02	7998.64	9115.17	11892.3	0.383687	0.0400771	0.903023
ENSG00000088448.10	protein_coding	ANKRD10	chr13:111530887-111567416	2899.8	2307.58	2365.36	2386.74	2396.72	2524.83	2528.55	2270.11	2330.17	2685.35	2550.28	2795.79	2566.06	2703.56	2835.38	2581.76	2612.39	2737.83	2639.26	2445.54	2670.77	0.127102	0.00396238	0.49146
ENSG00000089327.10	protein_coding	FXYD5	chr19:35645633-35660786	77.81	66.87	94.77	39.91	9.98	78.81	29.94	43.89	104.74	55.88	34.94	156.65	81.81	23.95	434.14	158.62	231.41	36.92	44.92	60.7455	125.924	1.0517	0.0418776	0.903374
ENSG00000095951.12	protein_coding	HIVEP1	chr6:12008995-12165232	1612	1358.4	1250.02	1871.87	1079.62	1365.66	1477.81	1540	1379.55	1346.17	1910.46	2112.31	1614.26	1479.03	2010.01	2466.04	2118.64	1642.3	1567.19	1437.21	1826.64	0.345918	0.00371961	0.485364
ENSG00000099875.10	protein_coding	MKNK2	chr19:2037470-2051243	2356.15	1937.29	2419.23	1789.06	1876.86	2819.11	2220.21	2352.89	1897.25	2610.51	3004.44	2925.51	2351.56	2963.04	4519.04	2865.08	2438.83	1962.58	2172.1	2185.34	2781.27	0.347885	0.00985544	0.726017
ENSG00000100034.9	protein_coding	PPM1F	chr22:22273793-22307209	1352.64	1348.42	1313.87	1332.06	1481.73	1364.67	1219.37	1323.56	1427.43	1291.29	1608.02	1595.46	1584.33	1353.28	1556.91	1629.06	1594.97	1338.98	1299.67	1351.53	1485.2	0.136063	0.0213038	0.832395
ENSG00000100065.10	protein_coding	CARD10	chr22:37886400-37915549	114.72	168.68	108.74	99.78	31.93	50.88	101.78	155.6	87.78	95.8	129.76	443.02	96.78	136.72	282.44	193.53	135.66	78.82	112.8	102.208	170.533	0.738534	0.0294524	0.866619
ENSG00000100225.13	protein_coding	FBXO7	chr22:32870663-32894818	1985.07	2112.95	2063.08	2043.49	1870.88	1429.51	2005.67	1461.21	1756.61	1685.46	1856.56	3095.13	2184.94	2027.92	2697.65	2899.99	2317.14	2155.14	1697.95	1858.72	2261.79	0.283156	0.0232759	0.836043
ENSG00000100345.16	protein_coding	MYH9	chr22:36677327-36784063	4417.03	7480.67	4084.26	5784.25	3237.86	3471.52	5362.43	5326.17	5817.45	4612.3	5721.41	11772.9	4967.5	5209.52	8092.95	8330.88	10461.5	4324.26	4845.3	4997.96	6833.85	0.45136	0.0321766	0.8861
ENSG00000100441.5	protein_coding	KHNYN	chr14:24898492-24910540	3063.4	2757.72	2874.14	1899.81	2002.59	3075.49	2755.06	2224.23	2336.16	2817.08	2907.62	3769.63	2798.52	3468.02	4413.25	3245.16	3779.44	2327.75	2432.63	2554.29	3195.91	0.323307	0.0129273	0.775452
ENSG00000100731.11	protein_coding	PCNX	chr14:71374122-71582099	2894.81	3077.1	2576.85	3127.11	2125.32	2752.28	2718.14	2379.82	2793.01	2797.12	2853.72	3411.43	2540.12	2823.32	3425.21	3679.11	4035.79	3868.28	2895.8	2716.05	3232.99	0.25136	0.0104441	0.744413
ENSG00000100918.8	protein_coding	REC8	chr14:24641062-24649463	142.65	750.56	761.18	205.55	485.93	931.72	1096.63	1199.88	313.22	1097.69	782.55	1443.8	1017.65	2056.86	1425.17	1488.4	968.55	408.08	885.41	654.147	1157.42	0.823221	0.0199918	0.815893
ENSG00000101384.7	protein_coding	JAG1	chr20:10618332-10654694	2436.95	1757.63	2871.15	1251.24	2423.66	4048.11	4265.8	4239.99	3108.23	3549.54	3680.19	3528.17	1605.29	6829.26	9535.09	4058.2	3986.91	2521.32	4662.63	2933.64	4395.66	0.583388	0.038764	0.903023
ENSG00000101639.13	protein_coding	CEP192	chr18:12991361-13125051	1359.62	1372.37	1324.84	1468.76	1372.97	1500.33	1297.2	1023.34	1440.4	1661.51	1731.79	1145.46	1951.48	1392.2	1915.2	1867.49	1731.62	1330	1454.39	1351.09	1618.11	0.260186	0.0103782	0.744413
ENSG00000101670.7	protein_coding	LIPG	chr18:47087069-47119272	853.88	1287.53	1151.25	216.52	1245.26	1526.27	449.03	331.14	608.48	875.16	1180.81	954.88	605.6	2167.64	6303.5	1014.55	1069.3	566.72	1826.72	852.152	1656.49	0.958946	0.0306766	0.866619
ENSG00000101844.13	protein_coding	ATG4A	chrX:107334898-107397901	225.44	222.57	243.42	215.52	208.54	140.66	212.54	236.39	226.43	193.59	170.68	364.19	346.2	241.51	226.55	346.16	245.38	222.5	330.41	214.613	268.718	0.324357	0.0308811	0.866758
ENSG00000101871.10	protein_coding	MID1	chrX:10413350-10851773	5872.42	3969.39	4356.61	4855.3	4431.23	5182.34	5989.08	3093.97	4478.8	4882.73	4874.97	4317.42	7245.23	6290.35	7204.71	6092.28	4823.8	4996.74	8626.52	4692.13	5935.48	0.339122	0.018254	0.815893
ENSG00000102057.5	protein_coding	KCND1	chrX:48818639-48827976	226.44	221.58	328.22	167.63	253.44	237.42	198.57	212.45	313.22	261.45	228.58	325.28	349.19	298.4	490.03	367.11	466.82	220.5	172.69	239.884	318.005	0.406711	0.0289679	0.866619
ENSG00000102172.11	protein_coding	SMS	chrX:21958691-22025798	792.03	844.38	629.5	656.55	545.8	1116.27	464	469.78	1178.05	884.14	1233.72	733.37	1464.61	688.61	933.15	919.78	712.2	1117.48	1009.19	744.041	969.625	0.382045	0.0490583	0.923313
ENSG00000102189.12	protein_coding	EEA1	chr12:93164413-93323107	891.79	690.68	926.79	906	791.26	746.18	868.13	877.72	819.95	837.24	792.53	1028.72	796.16	1120.75	1214.59	1188.13	1114.18	988.77	834.5	835.387	991.557	0.247251	0.0109862	0.756305
ENSG00000102349.10	protein_coding	KLF8	chrX:56258854-56314322	295.27	401.23	252.4	186.59	171.62	117.71	198.57	192.5	121.7	123.74	148.72	509.87	245.43	406.18	523.96	209.49	456.84	200.55	392.3	215.287	321.709	0.579493	0.0481037	0.923313
ENSG00000103489.7	protein_coding	XYLT1	chr16:17195626-17564738	1319.72	1942.28	1087.41	1247.25	1347.03	1551.21	2103.46	2092.57	1665.83	2151.48	1717.82	1635.37	1338.9	1538.9	2868.31	2935.91	2619.37	1465.7	2018.38	1595.2	2029.01	0.347045	0.046401	0.917176
ENSG00000103591.8	protein_coding	AAGAB	chr15:67493371-67547533	1393.54	1649.84	1393.68	1470.76	1464.77	1104.3	1316.16	1233.8	1220.95	1517.81	1359.48	1547.57	1336.91	1479.03	1854.32	1580.18	1613.92	1345.97	1564.19	1360.87	1519.94	0.159487	0.0406946	0.903374
ENSG00000104067.12	protein_coding	TJP1	chr15:29991571-30261068	3391.58	3318.64	2985.88	3137.08	2679.1	3209.16	3319.84	2272.1	3193.01	3408.83	3441.63	3811.54	2912.26	3459.04	5223.64	3727	4485.65	2803.68	3195.27	3056.27	3646.85	0.254883	0.0225056	0.836043
ENSG00000104218.9	protein_coding	CSPP1	chr8:67974661-68108498	769.09	728.6	751.21	677.51	960.88	767.13	996.85	484.74	708.23	939.03	750.61	885.04	785.18	912.17	1123.77	907.81	908.7	1019.7	728.69	760.471	896.069	0.236718	0.0418996	0.903374
ENSG00000104312.6	protein_coding	RIPK2	chr8:90769975-90803291	189.53	241.54	211.5	164.64	188.58	183.55	214.54	173.55	232.42	195.59	225.58	311.31	198.54	235.53	273.46	206.5	267.32	222.5	195.65	199.982	233.198	0.221682	0.0381345	0.903023
ENSG00000104419.10	protein_coding	NDRG1	chr8:134249414-134314265	330.18	208.6	218.48	290.36	317.3	185.55	183.6	426.89	275.31	251.47	244.55	590.69	259.4	441.11	642.73	378.09	534.65	303.32	327.41	270.697	397.341	0.553698	0.0108378	0.756305
ENSG00000104447.7	protein_coding	TRPS1	chr8:116420724-116821899	1407.51	1813.53	825.03	1632.4	915.98	558.64	1291.21	1068.23	1311.72	1292.28	1533.16	2681.05	1394.77	1425.13	1040.94	2394.22	3136.07	1095.53	1022.17	1202.69	1701.53	0.500565	0.0434174	0.908266
ENSG00000104756.11	protein_coding	KCTD9	chr8:25285366-25315992	370.08	408.22	403.04	410.1	422.07	454.89	372.2	240.38	445.88	482.98	396.27	430.05	390.1	463.07	965.09	633.47	481.78	375.15	418.25	391.872	503.62	0.361953	0.0329631	0.889498
ENSG00000104998.2	protein_coding	IL27RA	chr19:14142560-14163743	158.61	243.53	275.34	167.63	135.7	225.45	157.66	199.48	248.38	210.56	257.52	417.07	260.4	185.63	437.13	301.27	344.13	171.61	138.75	201.309	272.408	0.436354	0.0396667	0.903023
ENSG00000105176.13	protein_coding	URI1	chr19:30414551-30506611	1237.93	1323.46	1415.62	1291.15	1139.49	1322.77	1143.53	1303.62	1378.55	1452.95	1401.41	1308.1	1340.9	1254.48	1508.01	1464.46	1459.31	1382.88	1328.62	1284.01	1390.11	0.114538	0.0227651	0.836043
ENSG00000105327.11	protein_coding	BBC3	chr19:47724081-47736023	343.15	245.53	240.43	272.4	292.36	441.92	460.01	582.49	368.08	423.11	330.39	491.91	324.25	574.84	718.58	604.54	520.68	374.16	407.27	360.706	476.972	0.403082	0.0331843	0.889498
ENSG00000105355.4	protein_coding	PLIN3	chr19:4838353-4867780	1486.31	1841.47	1653.06	1486.72	1683.29	1480.38	1522.72	1208.86	1886.28	1673.48	2024.25	2003.55	1743.96	1616.75	2021.99	1987.2	1990.96	1575.45	1515.28	1583.23	1815.29	0.197326	0.0234911	0.836043
ENSG00000105519.8	protein_coding	CAPS	chr19:5911718-5915888	389.03	313.4	349.17	282.38	339.25	302.26	281.39	282.27	289.28	341.28	319.41	382.15	325.25	449.1	425.16	294.29	442.88	414.07	399.28	314.27	379.286	0.271283	0.00475307	0.542884
ENSG00000105552.10	protein_coding	BCAT2	chr19:49298319-49314286	338.16	448.14	472.87	437.04	515.86	508.76	402.13	485.74	449.87	471.01	657.78	590.69	471.91	559.87	881.25	471.86	570.56	429.03	376.32	450.953	548.029	0.281275	0.0388261	0.903023
ENSG00000105639.14	protein_coding	JAK3	chr19:17935589-17958880	340.16	270.48	277.34	210.54	148.67	238.42	270.42	253.34	316.21	280.41	287.47	781.27	271.37	349.3	475.06	386.07	463.83	180.59	166.7	258.397	364.206	0.495168	0.0417567	0.903374
ENSG00000105643.4	protein_coding	ARRDC2	chr19:18111941-18124911	39.9	55.89	37.91	45.9	27.94	21.95	49.89	48.87	51.87	39.92	95.82	185.59	38.91	41.92	125.75	64.84	64.84	35.92	35.94	42.2359	72.9437	0.788315	0.0155278	0.800563
ENSG00000105700.6	protein_coding	KXD1	chr19:18668572-18680197	1433.44	1338.44	1376.72	1122.53	1229.29	1697.85	1376.03	1330.55	1376.56	1536.77	1727.8	1623.4	1382.8	1675.63	2099.84	1367.7	1523.15	1262.16	1392.5	1364.6	1559.17	0.192304	0.0381348	0.903023
ENSG00000105701.10	protein_coding	FKBP8	chr19:18642568-18654863	4665.42	5066.29	5387.15	4174.8	4585.89	4853.14	4778.69	5405.96	5277.8	4960.57	5418.97	5663.43	5004.42	5081.78	5558.98	5076.74	5329.52	5448.72	5176.71	4910.57	5271.98	0.102455	0.0387371	0.903023
ENSG00000105926.10	protein_coding	MPP6	chr7:24612887-24729159	259.36	413.21	220.47	301.34	317.3	207.49	284.39	165.57	332.17	301.37	318.41	505.88	341.21	294.41	477.05	484.83	441.88	337.24	323.42	277.922	382.57	0.461045	0.0047795	0.542884
ENSG00000106086.14	protein_coding	PLEKHA8	chr7:30067020-30170096	2700.3	2072.03	1931.39	2410.69	2123.32	3014.64	2720.13	2120.49	2260.35	2441.87	2202.92	2804.78	2387.48	2934.1	4258.56	2863.08	3250.78	2353.7	2599.33	2372.59	2809.66	0.24393	0.0430013	0.907179
ENSG00000106100.6	protein_coding	NOD1	chr7:30464143-30518400	214.47	240.54	201.52	130.71	148.67	124.7	186.6	166.57	229.43	205.57	172.68	434.04	171.6	259.48	413.18	270.35	284.28	159.64	271.51	182.577	264.233	0.533301	0.00824072	0.658305
ENSG00000107651.8	protein_coding	SEC23IP	chr10:121652223-121702014	1545.16	1514.1	1627.12	1552.58	1556.57	1409.56	1401.98	1482.15	1473.31	1590.66	1585.07	1893.8	1521.48	1770.44	2004.03	1733.81	2078.74	1374.9	1366.55	1506.95	1691.95	0.167055	0.034388	0.897839
ENSG00000107719.8	protein_coding	PALD1	chr10:72238577-72328205	329.18	508.03	523.75	354.22	557.77	374.09	464	334.13	440.9	510.93	567.95	478.94	439.98	476.04	926.16	560.65	384.03	563.73	583.95	431.785	549.236	0.347112	0.021742	0.836043
ENSG00000107736.15	protein_coding	CDH23	chr10:73156691-73575702	1114.23	823.42	874.91	792.25	574.73	858.9	1008.82	989.43	938.65	1324.22	1046.06	1282.15	1558.39	619.75	1884.26	2412.17	1315.67	984.78	1234.78	886.152	1366.23	0.62457	0.00109823	0.27063
ENSG00000107938.13	protein_coding	C10orf137	chr10:127408084-127452712	1081.32	966.15	1070.45	982.83	1175.41	1081.36	1098.63	919.61	1101.25	1114.66	994.16	1126.5	1178.27	1187.61	1374.28	1190.13	1291.73	1137.44	1049.12	1053	1164.39	0.145067	0.0213357	0.832395
ENSG00000108256.4	protein_coding	NUFIP2	chr17:27582854-27621136	4038.97	3977.38	3699.18	3746.74	3312.7	5278.11	3807.79	3968.7	3706.73	3770.07	3565.4	4697.57	3889	4537.87	9110.94	5122.63	5465.17	3874.27	4559.82	3948.48	4859.27	0.299445	0.0482272	0.923313
ENSG00000108439.5	protein_coding	PNPO	chr17:46018872-46025654	83.79	184.65	118.72	72.84	67.85	112.72	119.74	167.56	92.77	135.71	127.76	279.38	134.69	186.62	277.45	230.44	202.49	155.65	147.73	113.405	187.794	0.727665	0.000715189	0.189944
ENSG00000108474.11	protein_coding	PIGL	chr17:16120505-16252115	358.11	309.41	337.2	248.45	272.4	324.21	308.33	373.03	325.19	324.32	437.19	391.13	318.26	410.17	503	366.12	408.97	264.4	308.45	317.37	373.201	0.23379	0.0399721	0.903023
ENSG00000108588.9	protein_coding	CCDC47	chr17:61822610-61853711	1640.93	2276.64	1966.31	1977.64	1778.08	1499.34	1839.03	1865.16	1666.83	1976.84	1925.44	2110.32	1950.49	1763.45	2172.69	2209.66	2499.68	1959.58	1966.47	1834.44	2053.46	0.162719	0.0362242	0.903023
ENSG00000108984.9	protein_coding	MAP2K6	chr17:67410839-67539472	339.16	303.42	430.97	364.2	317.3	355.13	489.94	341.11	360.1	379.2	368.32	392.13	396.08	442.11	649.71	574.61	384.03	377.15	485.13	366.815	444.848	0.278258	0.0259936	0.851887
ENSG00000109046.10	protein_coding	WSB1	chr17:25621102-25640657	22352.5	16709	19863.6	13832.5	21429.8	20838.1	17705.8	18622.7	19038.4	19317.4	19440	20277	18933.2	23869	33968.7	22818.9	23333	20505.8	18961	18932.5	22142.4	0.225947	0.0471101	0.923092
ENSG00000110169.6	protein_coding	HPX	chr11:6452279-6463847	52.87	27.95	43.9	53.88	65.85	33.92	42.91	44.88	59.85	57.88	52.9	91.8	60.86	47.9	40.92	60.85	79.8	102.77	37.93	47.3339	63.361	0.420721	0.0450844	0.91108
ENSG00000110628.9	protein_coding	SLC22A18	chr11:2920951-2946476	80.8	123.76	46.89	63.86	57.87	96.76	91.8	88.77	95.76	165.65	173.68	120.73	88.79	107.78	202.6	102.75	165.58	81.82	178.68	82.9197	138.807	0.743289	0.000327721	0.105883
ENSG00000110911.10	protein_coding	SLC11A2	chr12:51373184-51422349	1840.43	1982.2	1678.99	1799.03	1422.86	1859.46	1605.54	1803.32	1834.41	1881.05	1841.59	2052.44	1875.66	1717.55	1761.51	1898.41	2233.35	2035.41	2039.34	1758.47	1933.63	0.13699	0.0313975	0.874499
ENSG00000111058.3	protein_coding	ACSS3	chr12:81331594-81650533	180.55	486.07	45.89	171.62	142.69	66.84	150.67	116.7	97.76	98.79	168.69	370.18	143.67	199.6	590.83	277.33	504.72	159.64	326.41	162.087	283.986	0.809052	0.040863	0.903374
ENSG00000111110.7	protein_coding	PPM1H	chr12:63037762-63328817	200.5	269.48	184.56	259.43	263.42	260.36	239.48	260.32	271.32	264.44	279.48	251.44	290.33	187.62	723.57	220.47	385.03	283.36	501.1	245.432	338.684	0.464618	0.0283527	0.865951
ENSG00000111229.11	protein_coding	ARPC3	chr12:110872630-110888227	1427.46	1383.35	1335.81	1420.87	1370.98	1577.15	1096.63	1453.23	1421.44	1521.8	1499.22	1644.35	1435.68	1495.99	1717.59	1438.53	1564.04	1571.46	1326.62	1387.44	1521.53	0.133101	0.0305909	0.866619
ENSG00000111640.10	protein_coding	GAPDH	chr12:6643093-6647537	28412.5	23949.1	21612.4	28396.4	20463.9	34065.8	23020.3	26312.7	29512.2	39110.8	33881.3	26720.7	25767.4	33417.8	32445.7	28849.3	34576.5	23602.8	26958.6	26193.9	30533.1	0.221141	0.0446693	0.91108
ENSG00000112679.10	protein_coding	DUSP22	chr6:291630-351355	1186.06	1053.98	1277.95	904.01	1151.46	1032.48	1092.64	843.81	1127.18	1109.67	1449.32	1644.35	972.75	1864.25	1937.16	1367.7	1112.19	1131.45	1142.95	1074.4	1373.18	0.353992	0.00777443	0.638602
ENSG00000113615.8	protein_coding	SEC24A	chr5:133984479-134063513	1966.12	1741.66	2089.02	1923.76	1577.52	2003.11	1879.94	1949.94	1874.31	1797.22	2029.24	2275.95	2004.36	2171.63	3002.05	2301.44	2949.54	1678.22	1800.77	1889.49	2201.04	0.220192	0.0399671	0.903023
ENSG00000114120.7	protein_coding	SLC25A36	chr3:140660672-140698775	4717.29	3655	4445.4	4252.62	4918.16	4919.98	4507.28	5549.59	4592.51	4886.73	4434.79	4414.2	4504.58	5368.2	6964.19	5567.55	5321.54	5282.1	5380.34	4617.54	5212.42	0.17483	0.0489615	0.923313
ENSG00000114127.6	protein_coding	XRN1	chr3:142025449-142166904	2438.95	1862.43	2135.9	2054.47	1839.95	2135.78	2384.86	1745.47	1970.07	1909.98	2281.78	2376.73	2273.74	2629.71	2913.22	2751.35	2657.28	2232.97	2153.14	2063.1	2417.99	0.228996	0.0073247	0.619156
ENSG00000114416.13	protein_coding	FXR1	chr3:180585929-180700541	3942.21	3762.79	3901.69	3683.88	3152.05	4617.72	3718.98	3915.83	4197.5	4227.11	5240.3	4487.04	3940.88	4162.63	6713.69	4538.04	4296.13	4079.81	3908.98	3876.96	4559.46	0.233937	0.0173866	0.812808
ENSG00000114738.6	protein_coding	MAPKAPK3	chr3:50648951-50686720	814.98	1008.07	890.87	615.64	622.63	706.27	774.33	573.51	904.74	860.19	930.28	962.86	773.21	956.08	964.09	873.89	940.62	853.08	804.56	767.894	891.885	0.215951	0.0320902	0.8861
ENSG00000114805.12	protein_coding	PLCH1	chr3:155093369-155462856	1437.43	959.16	1345.79	1038.71	1173.41	1824.54	1650.44	924.6	1524.19	1674.48	1270.65	1097.56	1134.37	1739.5	3120.81	1677.95	1343.6	1973.55	2030.36	1319.81	1706.28	0.370529	0.0490284	0.923313
ENSG00000114857.13	protein_coding	NKTR	chr3:42642106-42690227	11235.1	10939	11300	11923.7	9795.41	12111.4	12671.7	6243.79	13535.1	10541.8	11731.3	11785.8	13501.8	11881.1	17355.6	15846.7	15193.6	13190.3	12152.2	11083.9	13318	0.26491	0.0345269	0.897839
ENSG00000115457.5	protein_coding	IGFBP2	chr2:217497551-217529159	6078.91	11777.4	6200.21	7770.87	5047.88	9267.36	6412.17	6621.81	9235.9	7891.41	8433.39	16613.1	8830.57	9704.48	16908.5	12500.8	14027.5	6658	7902.82	7601.39	10947.1	0.526208	0.00812566	0.656328
ENSG00000115524.10	protein_coding	SF3B1	chr2:198256698-198299815	15885.6	15438.4	15286.5	14189.7	16211.3	15642.8	16852.7	14243	15561.1	17012.2	18193.3	18528.9	16967.7	16587.6	20512.3	17205.4	18156.1	16010.9	14549.9	15479	17372.4	0.166488	0.00291968	0.449158
ENSG00000116717.7	protein_coding	GADD45A	chr1:68150744-68154021	633.43	465.11	347.17	574.73	203.55	635.45	527.86	318.17	1088.28	939.03	892.35	1184.37	1116.42	487.02	481.05	556.66	1336.62	558.74	585.95	532.639	813.819	0.61155	0.0264524	0.851887
ENSG00000116857.11	protein_coding	TMEM9	chr1:201103900-201140702	2979.6	2687.85	2971.91	2081.41	2359.8	2943.81	2458.7	2861.57	2810.97	3016.66	3594.35	3080.16	2375.5	3065.83	4827.43	2862.09	3130.08	2814.66	2883.82	2683.96	3165.06	0.23787	0.0323351	0.8861
ENSG00000116984.8	protein_coding	MTR	chr1:236958610-237067281	1486.31	1690.76	1433.58	1688.28	1466.77	1603.08	1487.79	1352.49	1578.05	1770.28	1547.14	2510.43	1650.18	1863.25	2588.87	2336.36	1700.7	1242.2	1494.32	1531.9	1870.37	0.288002	0.0196054	0.815893
ENSG00000117151.7	protein_coding	CTBS	chr1:85018804-85040163	171.57	207.6	241.42	257.43	163.64	153.62	154.67	185.52	222.44	281.41	238.56	375.17	218.49	188.62	313.38	290.3	322.18	181.59	227.59	195.325	263.729	0.433182	0.00383911	0.485364
ENSG00000117298.10	protein_coding	ECE1	chr1:21543740-21671997	946.65	1420.28	1411.63	1054.67	1002.79	1795.61	1206.4	1335.53	1594.01	1516.81	2010.28	1197.34	1374.82	2134.71	2401.24	1710.87	1648.83	1563.48	1599.13	1307.51	1715.75	0.392018	0.00573982	0.571067
ENSG00000117475.9	protein_coding	BLZF1	chr1:169337208-169365778	497.76	464.11	503.8	462.98	501.89	444.91	501.92	402.95	452.87	477	437.19	535.81	491.86	500.99	591.83	515.75	571.55	529.81	494.11	470.355	514.591	0.129674	0.037235	0.903023
ENSG00000117859.14	protein_coding	OSBPL9	chr1:52042851-52254889	2789.08	2767.7	2190.77	2148.26	2454.59	2089.89	2530.54	2253.15	2367.08	2222.33	2430.5	2796.79	2483.25	2697.57	2981.09	2977.81	3102.15	2804.68	2521.47	2399.01	2701.77	0.171465	0.0222289	0.836043
ENSG00000117868.11	protein_coding	ESYT2	chr7:158523686-158622944	1484.32	1509.11	1154.25	1488.72	1095.59	1336.73	1432.91	1257.73	1433.41	1343.18	1634.97	1506.66	1308.97	1744.49	1579.87	1633.06	1719.65	1328.01	1673	1354.75	1547.18	0.191617	0.015913	0.808948
ENSG00000118276.7	protein_coding	B4GALT6	chr18:29202210-29265799	550.63	455.13	593.58	505.88	471.96	619.49	586.73	671.26	546.63	607.72	465.14	764.3	516.8	837.32	1030.96	851.94	716.19	432.03	614.9	555.7	683.729	0.299119	0.0447164	0.91108
ENSG00000118407.10	protein_coding	FILIP1	chr6:76001575-76203454	50.87	39.92	306.27	49.89	158.65	591.55	28.94	96.75	134.66	131.72	345.36	1200.34	138.68	264.47	3625.81	485.83	733.15	175.6	284.49	161.946	738.544	2.18917	0.00537663	0.561888
ENSG00000118985.10	protein_coding	ELL2	chr5:95220802-95297775	273.32	200.62	288.31	218.52	209.54	145.64	268.42	265.31	367.08	335.3	283.48	419.07	231.46	369.26	794.42	818.02	556.59	236.47	238.57	248.529	428.264	0.785085	0.00241304	0.439376
ENSG00000120314.14	protein_coding	WDR55	chr5:140044261-140053709	972.59	1078.93	945.74	808.22	974.85	890.82	1058.72	859.77	824.94	948.01	1070.02	1018.74	1043.59	1041.9	983.05	1017.54	1156.08	1040.65	886.41	934.953	1020.6	0.12645	0.0482731	0.923313
ENSG00000120324.4	protein_coding	PCDHB10	chr5:140571942-140575215	325.19	199.62	211.5	342.25	240.47	286.3	182.61	259.33	261.35	332.3	300.44	206.54	304.3	386.22	225.55	288.3	378.04	330.26	374.33	256.511	312.629	0.28543	0.0448273	0.91108
ENSG00000120328.4	protein_coding	PCDHB12	chr5:140588269-140591696	56.86	65.87	71.83	119.74	57.87	106.74	129.72	95.75	75.81	170.64	90.83	127.72	149.65	90.82	100.8	108.74	123.69	96.78	193.65	86.6879	125.332	0.531852	0.0069667	0.619156
ENSG00000120709.6	protein_coding	FAM53C	chr5:137667624-137685416	2969.63	2889.46	2818.28	2416.67	2737.97	3381.74	3060.4	2983.25	2755.11	3093.5	3379.74	3193.91	2931.22	3502.95	3547.97	3066.59	3043.3	3262.65	2876.84	2890.28	3189.87	0.142288	0.0162596	0.810772
ENSG00000120925.9	protein_coding	RNF170	chr8:42704780-42752433	1074.33	1017.05	1061.47	1101.57	1004.79	908.78	1124.57	916.62	1045.39	996.9	938.26	1341.02	1034.61	1117.75	1242.54	1230.03	1249.84	1258.16	1104.02	1028.29	1151.31	0.16304	0.0220518	0.836043
ENSG00000121005.4	protein_coding	CRISPLD1	chr8:75896750-75946793	2660.4	1838.48	2188.78	1588.5	1426.86	1937.27	1966.76	2065.64	2479.8	2057.67	1938.41	3616.97	1666.14	3619.72	3512.04	4163.94	3606.88	2555.24	2050.32	2016.94	2878.73	0.513266	0.00415851	0.503838
ENSG00000121741.11	protein_coding	ZMYM2	chr13:20532810-20665968	5833.52	5758.97	4852.42	5338.23	5388.13	5752.95	5399.35	5568.54	4994.51	5453.53	5913.05	7485.39	5798.58	6176.58	9959.25	6960.19	6592.32	6016.44	5924.37	5431.85	6627.97	0.287125	0.00285289	0.449158
ENSG00000122218.10	protein_coding	COPA	chr1:160259063-160313190	8853.02	8371.96	9322.76	9341.41	7048.47	8569.07	7797.18	8204.7	8726.17	7731.74	9518.38	10541.6	9295.49	8993.91	11710.8	10817.9	12169.2	8146.64	7978.68	8470.53	9690.43	0.194109	0.0329168	0.889498
ENSG00000122257.14	protein_coding	RBBP6	chr16:24549014-24584184	2861.9	2645.93	2771.39	2730.98	2945.51	2921.86	2783.99	2492.53	2683.29	2842.02	3371.76	2839.7	3007.04	2970.03	4051.97	3025.69	2808.89	2754.79	2698.16	2759.71	3037	0.138133	0.0478235	0.923313
ENSG00000122376.7	protein_coding	FAM35A	chr10:88853918-88951225	587.54	651.75	599.57	586.71	451.01	562.63	572.76	533.61	472.82	645.64	669.76	630.6	621.56	629.73	709.59	678.36	817.93	536.79	592.94	557.6	653.291	0.228496	0.00502748	0.555987
ENSG00000122477.8	protein_coding	LRRC39	chr1:100614409-100643771	56.86	35.93	26.94	55.88	47.89	76.81	55.88	20.95	48.88	62.87	81.85	62.86	67.84	73.85	81.84	42.9	57.85	54.88	75.86	47.3347	66.2599	0.485239	0.0167117	0.810772
ENSG00000122674.8	protein_coding	CCZ1	chr7:5938356-5965605	312.22	649.75	485.84	535.82	450.01	413.99	452.02	502.69	511.72	458.04	564.95	762.31	453.95	647.7	629.75	620.5	539.63	727.36	490.12	479.342	589.431	0.298269	0.0201041	0.815893
ENSG00000122692.7	protein_coding	SMU1	chr9:33041762-33076665	1538.18	1579.97	1533.34	1580.52	1542.6	1472.4	1239.33	1484.15	1361.59	1607.62	1746.77	1617.41	1649.18	1687.61	1677.67	1599.14	1568.03	1569.46	1414.46	1481.34	1613.74	0.123499	0.0147641	0.792053
ENSG00000122861.11	protein_coding	PLAU	chr10:75668935-75677255	56.86	102.8	59.86	95.79	29.93	57.86	82.82	58.85	87.78	73.84	52.9	301.33	66.85	103.79	501.01	248.4	334.15	68.84	85.85	70.2833	183.697	1.38607	0.00106472	0.266896
ENSG00000123131.8	protein_coding	PRDX4	chrX:23682379-23704516	1077.33	1540.05	1341.8	1395.92	537.81	820.99	1067.7	968.49	1380.55	1137.61	1098.97	2832.71	1730.99	1279.43	1104.81	1561.23	2030.86	927.91	1400.49	1125.63	1510.5	0.424299	0.047561	0.923313
ENSG00000123595.5	protein_coding	RAB9A	chrX:13707244-13728625	393.02	387.26	390.07	259.43	269.41	295.28	351.24	323.16	372.07	370.22	300.44	542.8	484.88	328.34	393.22	468.87	383.03	453.98	519.07	337.882	424.484	0.329192	0.00768632	0.63858
ENSG00000123728.5	protein_coding	RAP2C	chrX:131337053-131353471	1593.05	1174.75	1653.06	1576.52	1038.71	1245.96	1456.86	1272.7	1394.51	1499.85	1253.68	2192.13	2061.23	1429.13	1586.85	2189.71	1385.5	1206.28	1899.59	1378.46	1670.39	0.277136	0.0359539	0.903023
ENSG00000124177.10	protein_coding	CHD6	chr20:40030741-40247133	5273.91	5228.98	4442.4	5095.77	5680.48	5835.74	6218.59	4642.95	5372.56	5831.74	5491.83	5786.16	6020.07	5444.05	5850.4	5855.85	5848.21	5761.02	5841.52	5310.15	5773.08	0.120589	0.0287082	0.866619
ENSG00000124486.7	protein_coding	USP9X	chrX:40944888-41093672	5768.68	6128.26	6690.04	6222.28	4676.69	6520.07	6002.05	5675.26	5868.32	5415.61	5710.43	8081.06	9261.57	6287.35	12679.9	9533.97	6791.82	6731.83	10067.9	5950.18	8056.14	0.437155	0.00221815	0.439376
ENSG00000124782.15	protein_coding	RREB1	chr6:7107830-7252213	735.17	1045	645.46	693.47	1074.63	632.45	824.22	601.44	907.73	837.24	1073.01	1391.91	1137.37	875.24	972.07	1195.11	1014.43	713.39	690.76	795.509	990.054	0.31563	0.0326473	0.888874
ENSG00000125249.6	protein_coding	RAP2A	chr13:98086476-98121382	2903.79	2112.95	2371.34	2795.84	2539.4	1996.12	2373.88	2750.86	2033.91	2704.31	2201.92	2773.84	2447.34	3076.81	2571.9	3494.56	2991.43	2507.35	3011.59	2430.9	2778.11	0.192612	0.0421272	0.903374
ENSG00000125734.9	protein_coding	GPR108	chr19:6729925-6737614	607.49	687.68	640.47	411.09	603.67	710.26	609.68	644.33	624.44	662.61	697.71	823.17	716.34	891.21	693.62	615.51	631.4	701.42	613.9	615.458	704.69	0.195327	0.0404085	0.903374
ENSG00000125812.11	protein_coding	GZF1	chr20:23342787-23353700	783.06	666.72	734.25	732.39	695.47	668.37	766.35	835.83	644.39	774.37	861.41	762.31	730.31	875.24	793.43	748.19	817.93	700.42	791.58	725.201	785.519	0.115264	0.0483696	0.923313
ENSG00000126653.11	protein_coding	NSRP1	chr17:28442539-28513493	582.55	808.45	725.27	576.73	676.51	460.87	697.5	477.76	644.39	694.54	799.52	812.2	805.14	562.87	709.59	786.1	796.98	826.14	562.99	627.781	735.607	0.228673	0.0427854	0.905468
ENSG00000127481.10	protein_coding	UBR4	chr1:19401000-19536770	9900.42	11332.3	10480	10045.9	9585.87	12219.1	14669.4	11690.6	12834.9	11965.8	12485.9	14624.5	12234.7	11087.7	16535.2	17156.6	13976.6	10521.3	11727	11417.6	13231.5	0.212719	0.0446188	0.91108
ENSG00000128016.4	protein_coding	ZFP36	chr19:39897453-39900052	110.73	119.77	119.71	105.77	74.84	91.78	120.74	103.73	158.6	102.78	155.71	345.23	116.73	145.71	270.46	174.58	191.52	68.84	74.87	111.74	164.643	0.559197	0.0334121	0.889498
ENSG00000128294.11	protein_coding	TPST2	chr22:26921458-26992681	273.32	254.51	249.41	229.49	253.44	374.09	295.36	253.34	362.09	259.45	370.31	305.32	290.33	360.28	712.59	299.28	332.16	278.37	414.26	282.784	362.235	0.357222	0.0379778	0.903023
ENSG00000128617.2	protein_coding	OPN1SW	chr7:128412545-128415844	16.96	19.96	25.94	26.94	14.97	8.98	13.97	18.95	14.96	18.96	34.94	31.93	14.97	26.95	128.74	91.78	25.93	15.96	27.95	17.9585	41.8107	1.2192	0.00332703	0.464959
ENSG00000129353.10	protein_coding	SLC44A2	chr19:10713133-10755235	4189.6	5242.95	5085.87	4147.86	4278.57	3920.42	4418.47	3815.09	4408.97	4412.72	5202.37	5714.32	5048.32	4423.1	5512.07	4865.25	4793.87	4696.42	4226.41	4389.76	4889.49	0.155542	0.033002	0.889498
ENSG00000129473.5	protein_coding	BCL2L2	chr14:23767999-23780968	1477.33	1512.1	1278.95	1348.03	1326.08	1452.45	1445.88	1428.29	1442.39	1562.71	1408.39	1713.2	1481.57	1724.53	1567.89	1660.99	1556.06	1222.25	1485.33	1412.39	1538.29	0.123192	0.0409237	0.903374
ENSG00000129566.8	protein_coding	TEP1	chr14:20833826-20881588	814.98	959.16	806.08	610.65	879.06	596.54	793.29	512.67	900.75	878.15	921.29	1303.11	912.89	744.5	1081.85	930.75	1006.45	829.13	652.83	763.687	926.097	0.278182	0.0395792	0.903023
ENSG00000129680.11	protein_coding	MAP7D3	chrX:135295381-135338641	268.33	366.3	269.36	245.46	201.56	338.17	291.37	238.38	297.26	321.32	384.29	313.3	297.31	330.34	539.93	545.68	396	273.38	321.42	279.576	372.298	0.413216	0.0052072	0.561305
ENSG00000129991.8	protein_coding	TNNI3	chr19:55663137-55669141	71.82	65.87	57.86	44.9	77.83	86.79	90.8	58.85	73.82	176.63	131.76	73.84	72.83	141.71	113.77	68.83	77.8	100.77	124.78	69.838	108.273	0.632587	0.00113357	0.274682
ENSG00000130158.9	protein_coding	DOCK6	chr19:11309971-11373157	807.99	969.14	991.63	480.94	594.69	986.59	811.25	806.9	1162.09	890.13	1704.84	1900.78	811.12	1254.48	2521	1010.56	1132.14	819.15	701.74	845.693	1274.59	0.591832	0.0112302	0.756305
ENSG00000130741.5	protein_coding	EIF2S3	chrX:24072833-24096088	2937.71	2548.12	3281.17	2551.38	2582.31	2268.46	2325.98	2442.66	3039.4	2686.35	2710.98	3207.88	4433.74	2603.76	3399.26	4725.58	3092.18	2320.77	2904.79	2664.13	3208.53	0.268247	0.0368797	0.903023
ENSG00000130829.12	protein_coding	DUSP9	chrX:152907946-152916781	55.86	65.87	113.73	54.88	82.82	32.92	73.84	50.87	104.74	87.82	80.85	135.7	139.68	55.89	96.81	111.73	125.68	65.85	68.88	70.6141	96.8877	0.456358	0.0477389	0.923313
ENSG00000130958.7	protein_coding	SLC35D2	chr9:99082988-99145992	105.74	106.8	158.62	66.85	101.78	59.85	56.88	86.77	68.83	72.85	103.81	334.26	85.8	151.69	520.97	153.63	168.57	70.84	70.87	90.2352	173.329	0.941753	0.0114442	0.756305
ENSG00000131127.9	protein_coding	ZNF141	chr4:331603-378653	400.01	386.26	480.85	412.09	391.14	526.71	410.12	330.14	368.08	406.15	367.32	425.06	459.94	611.77	776.46	451.91	549.61	441.01	465.17	411.711	495.438	0.267071	0.0409099	0.903374
ENSG00000131236.12	protein_coding	CAP1	chr1:40505905-40538321	3868.4	4098.15	3233.29	3627	3486.32	4169.81	3744.92	3949.74	4129.67	4138.3	4527.62	4013.09	3671.5	3891.17	4487.1	4191.87	4392.89	4218.49	3907.99	3811.92	4144	0.120506	0.0298167	0.866619
ENSG00000131373.10	protein_coding	HACL1	chr3:15602211-15643338	270.33	204.61	235.44	229.49	236.48	244.4	195.58	218.43	224.44	247.48	355.34	247.45	219.49	319.36	420.17	244.41	264.33	228.49	260.53	228.8	280.705	0.294966	0.0138958	0.775452
ENSG00000131459.8	protein_coding	GFPT2	chr5:179727690-179780387	539.66	800.47	733.25	522.85	541.81	595.55	501.92	417.91	766.08	626.68	563.96	1102.55	654.49	630.73	1249.52	751.19	705.22	646.54	650.83	602.166	758.171	0.332362	0.0442874	0.91108
ENSG00000131778.13	protein_coding	CHD1L	chr1:146714291-146767443	1182.07	1301.51	1167.22	901.01	1184.39	1100.31	1274.25	868.74	1138.15	1267.34	1225.73	1250.23	1317.95	1157.67	1458.11	1293.87	1552.07	1080.56	1102.02	1124.18	1270.56	0.176582	0.0453684	0.912326
ENSG00000131791.6	protein_coding	PRKAB2	chr1:146626685-146644129	1716.74	1278.55	1653.06	1457.79	1769.1	1620.04	1643.45	1804.32	1841.39	1730.36	1560.11	1709.21	1937.52	1905.17	2487.07	2105.91	2606.41	1789.97	1824.73	1642.72	1965.64	0.25892	0.00917267	0.694591
ENSG00000131795.7	protein_coding	RBM8A	chr1:145507598-145511444	2015	1567	1613.15	1834.95	1967.66	2372.2	1614.52	1845.21	1933.16	2287.19	2170.98	1730.16	2192.93	2176.62	2403.23	1877.46	1821.39	2235.96	2025.36	1862.54	2092.13	0.167701	0.0457534	0.916543
ENSG00000132205.6	protein_coding	EMILIN2	chr18:2847028-2915991	842.91	622.81	1124.32	992.81	541.81	1084.35	722.44	508.68	1095.26	1180.52	977.19	2047.46	1543.43	1655.67	748.52	1089.37	1469.28	477.92	854.47	837.265	1204.38	0.524538	0.0260391	0.851887
ENSG00000132300.14	protein_coding	PTCD3	chr2:86333305-86369280	2382.09	2419.36	2191.77	1910.79	2267	2357.24	2228.19	2238.19	2140.65	2354.05	2502.37	2125.28	2221.86	2455.06	3120.81	2615.68	2449.8	2292.83	2367.75	2237.25	2450.55	0.131377	0.0463533	0.917176
ENSG00000132388.8	protein_coding	UBE2G1	chr17:4172554-4269923	2318.24	2010.15	1977.28	2346.83	1959.68	2337.29	2285.07	2432.68	2019.95	2303.16	2647.1	2311.87	2278.73	2422.13	2346.35	2401.2	2341.08	2299.82	2327.82	2187.46	2367.92	0.114364	0.0235508	0.836043
ENSG00000132406.7	protein_coding	TMEM128	chr4:4237269-4249950	647.39	643.77	615.53	669.52	624.62	632.45	604.7	741.08	614.46	665.6	768.58	762.31	649.5	767.46	895.22	733.23	616.44	661.51	794.57	643.725	731.442	0.184298	0.00732478	0.619156
ENSG00000132792.14	protein_coding	CTNNBL1	chr20:36322408-36500531	1004.51	1058.97	976.67	1045.69	1125.52	1090.34	1111.6	1041.3	1142.14	1234.4	1210.76	1161.42	1076.51	1209.57	1270.48	1155.21	1053.34	1063.6	1121.99	1066.3	1155.73	0.116182	0.012167	0.766892
ENSG00000132950.14	protein_coding	ZMYM5	chr13:20397622-20437776	600.51	627.8	542.71	480.94	599.68	419.97	464	366.05	608.48	468.02	464.14	656.54	590.63	580.83	748.52	779.12	631.4	670.49	586.95	523.348	617.664	0.239051	0.0491351	0.923313
ENSG00000133710.11	protein_coding	SPINK5	chr5:147405246-147516852	20.95	128.75	168.6	41.91	89.8	32.92	21.95	22.94	75.81	377.21	66.88	369.18	270.37	46.91	78.84	106.74	37.9	54.88	124.78	67.0702	153.369	1.19326	0.0225173	0.836043
ENSG00000134463.10	protein_coding	ECHDC3	chr10:11784365-11806069	78.8	101.8	30.93	51.89	35.92	21.95	41.91	51.87	38.9	37.92	54.9	202.55	53.88	82.83	170.66	121.71	155.61	23.95	19.96	50.4407	92.3962	0.873246	0.0368185	0.903023
ENSG00000134490.9	protein_coding	TMEM241	chr18:20777108-21017925	299.26	261.5	221.47	270.4	230.49	271.34	227.51	184.52	297.26	310.35	320.41	307.32	224.48	379.24	264.48	300.27	269.32	305.31	251.55	251.527	293.272	0.221523	0.0371243	0.903023
ENSG00000134602.11	protein_coding	MST4	chrX:131157293-131209971	1237.93	1104.88	891.87	1178.4	747.35	1278.88	1323.15	575.51	1265.83	1374.11	2044.22	1596.46	1519.48	1383.22	1805.42	2404.19	1372.53	637.56	1024.16	1067.09	1516.14	0.506718	0.0137843	0.775452
ENSG00000134954.9	protein_coding	ETS1	chr11:128328656-128457437	732.18	465.11	482.85	630.61	134.7	547.66	566.78	434.87	916.71	655.62	388.28	1697.23	1004.68	637.72	460.09	1220.05	1319.66	514.84	595.93	545.719	849.41	0.638303	0.0378346	0.903023
ENSG00000135341.13	protein_coding	MAP3K7	chr6:91223292-91296764	2685.33	2191.8	2674.62	2654.15	2744.95	3053.54	2435.75	2515.47	2455.86	2795.12	2432.5	3227.84	2487.24	2635.7	4098.87	3054.62	2922.61	3951.1	2650.24	2601.27	3025.58	0.217995	0.0325995	0.888874
ENSG00000135424.11	protein_coding	ITGA7	chr12:56078352-56109827	840.91	1535.06	763.18	653.56	1058.67	1053.43	979.89	981.45	1106.23	1025.84	1162.85	1634.37	862.01	1440.1	3000.05	818.02	990.49	829.13	1974.46	996.93	1373.73	0.462537	0.0493592	0.923313
ENSG00000135968.15	protein_coding	GCC2	chr2:109065017-109125871	1322.72	1531.07	1331.82	1306.12	1349.03	1215.03	1348.09	1246.76	1407.48	1152.58	1177.82	1936.7	1549.41	1310.36	2173.69	2093.94	2031.86	1590.42	1268.72	1339.79	1628.55	0.281581	0.0248491	0.844116
ENSG00000136051.9	protein_coding	KIAA1033	chr12:105501102-105562912	1388.55	1413.29	1460.52	1468.76	1498.7	1467.42	1541.67	1330.55	1463.34	1430.99	1445.32	1505.66	1587.33	1625.73	2017	1680.94	1911.17	1529.55	1459.38	1448.09	1619.31	0.161227	0.0153726	0.799725
ENSG00000136231.9	protein_coding	IGF2BP3	chr7:23349828-23510086	2416	1687.77	2337.42	2012.56	2492.51	2687.43	1985.72	1805.31	1924.19	2470.81	3034.38	2796.79	1982.41	3396.17	6102.9	2509.94	2269.26	1786.97	2290.89	2149.88	2864.05	0.413802	0.0281756	0.865951
ENSG00000136856.13	protein_coding	SLC2A8	chr9:130159421-130170703	422.95	434.17	425.98	309.32	319.3	387.05	320.31	463.8	444.89	467.02	550.98	689.47	394.09	573.85	490.03	347.16	439.89	364.18	490.12	391.974	480.678	0.294314	0.0229042	0.836043
ENSG00000137166.10	protein_coding	FOXP4	chr6:41514164-41570122	2222.48	1134.83	1643.08	1017.76	1636.39	1829.53	1850.01	862.76	2040.9	1789.24	2236.86	3061.21	1690.09	2787.39	3612.84	2243.58	1648.83	1613.36	1184.87	1581.97	2186.83	0.467116	0.0288499	0.866619
ENSG00000137691.8	protein_coding	C11orf70	chr11:101918174-101955291	42.89	58.89	55.87	44.9	53.88	51.87	35.92	42.89	52.87	70.85	51.9	71.84	50.88	89.82	69.86	54.87	61.84	49.89	44.92	48.8869	61.6677	0.335067	0.0236339	0.836043
ENSG00000137713.11	protein_coding	PPP2R1B	chr11:111597632-111637151	1943.18	1066.96	1537.33	1379.96	1315.1	1388.61	1463.84	859.77	1332.67	1618.6	2187.95	2692.03	1569.37	2549.87	5746.61	3290.05	2803.91	1404.83	1210.83	1365.27	2507.4	0.877011	0.000353599	0.11176
ENSG00000137841.7	protein_coding	PLCB2	chr15:40570377-40600136	82.79	47.91	89.79	28.94	75.83	51.87	85.81	82.79	50.87	94.8	62.88	178.6	84.8	115.77	132.74	105.74	76.81	60.86	51.91	66.2893	96.4916	0.541627	0.029239	0.866619
ENSG00000138592.9	protein_coding	USP8	chr15:50716577-50793280	1463.37	1539.05	1533.34	1506.68	1402.91	1412.55	1472.82	1419.31	1346.63	1484.88	1501.22	1709.21	1478.58	1530.92	1869.29	1485.41	1693.72	1481.66	1575.17	1455.19	1581.01	0.11964	0.0179452	0.815893
ENSG00000138641.11	protein_coding	HERC3	chr4:89442199-89629693	1178.08	348.33	458.91	475.95	410.1	1120.26	437.06	565.53	388.03	975.95	1262.66	677.5	441.98	1220.55	780.45	672.38	627.41	1231.23	711.72	598.027	860.182	0.524431	0.0449641	0.91108
ENSG00000138738.6	protein_coding	PRDM5	chr4:121606074-121844025	175.56	236.55	277.34	185.59	145.68	202.51	123.73	275.29	163.59	163.66	197.63	360.2	179.58	340.32	600.81	263.36	391.01	158.64	178.68	198.426	283.39	0.514186	0.0412623	0.903374
ENSG00000138756.13	protein_coding	BMP2K	chr4:79697496-79837526	741.16	1019.05	799.09	884.05	814.21	899.8	899.06	618.39	795.01	947.01	789.54	842.13	830.08	871.25	1178.66	1012.55	1017.43	1171.36	1154.93	829.981	981.494	0.241901	0.0167902	0.810772
ENSG00000139117.9	protein_coding	CPNE8	chr12:39040624-39301232	319.21	271.48	230.45	200.56	204.55	147.64	294.36	367.05	218.45	309.35	404.25	308.32	196.55	367.26	689.63	571.62	915.68	203.54	210.62	250.417	417.682	0.738075	0.008416	0.659954
ENSG00000139218.13	protein_coding	SCAF11	chr12:46312914-46385903	2391.06	2550.11	2603.79	2818.79	2416.67	2876.97	2855.84	2157.4	2226.43	2818.08	2559.26	2663.09	2736.67	2858.25	4037	3567.38	3337.56	2374.65	2504.51	2544.12	2945.64	0.211417	0.0348345	0.897839
ENSG00000139679.11	protein_coding	LPAR6	chr13:48963707-49018840	107.73	90.83	133.68	69.85	133.71	103.75	133.71	96.75	150.62	111.77	54.9	533.82	153.64	201.59	552.9	227.45	360.09	66.85	15.97	113.402	227.898	1.00694	0.0274491	0.858241
ENSG00000140299.7	protein_coding	BNIP2	chr15:59951345-59981733	1622.97	1542.05	1440.56	1691.27	1512.67	1365.66	1535.69	1446.25	1464.34	1491.86	1675.9	1599.45	1570.37	1555.87	1582.86	1706.88	1739.6	1768.02	1680.98	1513.49	1637.18	0.113328	0.0131481	0.775452
ENSG00000141232.4	protein_coding	TOB1	chr17:48939584-48945339	2057.89	1539.05	1664.03	1695.26	1322.09	1116.27	1563.63	821.87	1182.04	1433.99	1896.49	1820.96	1994.38	2403.17	1944.15	2243.58	1678.75	1252.18	1660.02	1440.24	1832.77	0.347717	0.0229918	0.836043
ENSG00000141295.9	protein_coding	SCRN2	chr17:45915058-45918699	578.56	571.9	598.57	380.16	510.87	499.78	464	704.17	575.56	543.86	621.85	878.05	514.81	637.72	1114.79	521.74	761.07	591.67	646.84	542.621	683.239	0.332447	0.0247197	0.843661
ENSG00000141337.8	protein_coding	ARSG	chr17:66255323-66418872	162.6	176.66	103.75	202.55	124.73	121.7	137.7	118.69	188.53	140.7	177.67	403.11	179.58	140.72	223.56	185.55	293.26	133.7	128.77	148.546	200.662	0.433854	0.0448814	0.91108
ENSG00000141959.12	protein_coding	PFKL	chr21:45719934-45747259	2990.58	3128.01	3429.82	2698.05	2894.62	2920.86	2845.86	3230.61	3542.14	3473.7	3356.79	3268.75	3172.66	3377.21	3212.63	3596.31	3557	3050.13	3294.09	3075.62	3335.93	0.117211	0.027425	0.858241
ENSG00000142089.11	protein_coding	IFITM3	chr11:319669-327537	1229.95	542.96	1176.19	830.17	337.26	951.68	1115.59	1586.88	890.77	1199.48	1446.32	2574.29	782.19	1045.9	2367.31	1544.27	2105.67	1697.18	1537.24	962.383	1629.98	0.760175	0.00276545	0.441834
ENSG00000142233.7	protein_coding	NTN5	chr19:49164664-49176338	57.86	45.91	47.89	44.9	43.9	75.81	50.89	46.88	82.79	76.84	111.79	170.62	53.88	90.82	202.6	90.78	75.81	32.93	34.94	55.2038	94.0996	0.769419	0.0112065	0.756305
ENSG00000142541.12	protein_coding	RPL13A	chr19:49990811-49995565	4561.68	3435.42	5102.83	3341.63	4650.75	6537.03	3473.51	4054.47	5647.87	5973.44	6878.27	5851.01	4678.17	5710.51	9258.64	6009.48	6329.99	6438.49	3316.05	4533.91	6044.41	0.414845	0.0109241	0.756305
ENSG00000142627.9	protein_coding	EPHA2	chr1:16450832-16482582	614.47	618.81	337.2	584.71	358.21	580.58	937.98	513.67	660.35	684.56	582.92	918.96	536.76	1063.86	1071.87	1154.21	1302.7	281.37	652.83	578.442	825.005	0.51223	0.0354943	0.900911
ENSG00000142632.11	protein_coding	ARHGEF19	chr1:16524349-16539140	305.24	178.66	326.22	252.44	109.76	137.66	289.38	281.27	189.53	297.37	338.37	472.95	368.15	330.34	301.4	403.03	461.83	144.67	218.61	230.018	333.672	0.536688	0.0184695	0.815893
ENSG00000142733.10	protein_coding	MAP3K6	chr1:27681675-27693383	296.26	182.65	320.24	240.47	305.33	219.46	229.5	245.36	306.23	249.48	295.45	312.31	297.31	380.24	431.15	229.45	349.12	268.4	368.34	260.613	318.122	0.287675	0.0300656	0.866619
ENSG00000143178.8	protein_coding	TBX19	chr1:168250278-168283664	49.88	49.9	66.84	39.91	43.9	61.85	69.85	26.93	66.83	73.84	62.88	46.9	48.89	93.81	119.76	62.85	103.74	45.9	88.84	52.8775	74.7408	0.499242	0.0232642	0.836043
ENSG00000143369.10	protein_coding	ECM1	chr1:150480538-150486265	107.73	48.91	80.81	57.87	95.79	79.81	88.81	143.63	94.76	92.8	77.86	158.65	62.85	208.58	124.75	100.76	211.47	192.57	104.81	88.679	133.51	0.590279	0.0172315	0.810772
ENSG00000143549.15	protein_coding	TPM3	chr1:154127784-154167124	5042.48	5814.86	4394.52	5397.1	4673.7	4600.76	4749.75	4021.56	4749.12	5232	6127.66	5997.69	5173.03	5103.73	6318.47	6219.98	5552.95	4657.5	4783.41	4827.09	5516.64	0.192635	0.0130718	0.775452
ENSG00000143641.8	protein_coding	GALNT2	chr1:230193536-230417870	4540.73	4746.9	4841.45	4618.82	3269.79	3543.34	4272.78	2753.85	4851.86	4643.24	4738.23	6023.63	5254.84	4471.01	5797.5	6300.78	6333.98	3933.14	4665.63	4159.95	5216.2	0.326433	0.0072983	0.619156
ENSG00000144366.11	protein_coding	GULP1	chr2:189156396-189460653	957.62	1271.56	1351.78	974.85	1028.73	759.15	825.22	817.88	888.78	919.07	843.44	3471.3	1038.6	1483.02	3146.76	1251.98	1467.29	647.54	680.78	986.174	1494.98	0.600208	0.0393198	0.903023
ENSG00000144426.14	protein_coding	NBEAL1	chr2:203879602-204091101	2974.62	2255.68	3348.01	2356.8	2380.75	4774.34	2460.69	2908.45	4054.86	3908.78	4274.09	2732.93	4508.57	2731.51	5317.46	3924.52	4463.71	3422.29	2987.64	3057.13	3827.15	0.324091	0.0459772	0.917176
ENSG00000144674.12	protein_coding	GOLGA4	chr3:37284668-37408242	2533.71	2531.15	2684.6	2866.68	2428.65	2820.11	3091.33	2578.31	2789.02	2977.74	2716.97	3143.02	2721.7	2665.64	3778.51	3121.46	4198.38	2828.63	2620.3	2702.62	3077.23	0.187277	0.0362498	0.903023
ENSG00000144747.10	protein_coding	TMF1	chr3:69068978-69101484	1817.49	1599.93	1939.37	1930.74	1606.46	1821.55	1657.42	1660.69	1765.58	1776.27	1782.7	2135.26	1908.58	1883.21	2768.51	2145.82	2691.19	1746.07	1751.86	1755.47	2058.95	0.230047	0.0166393	0.810772
ENSG00000144935.10	protein_coding	TRPC1	chr3:142442916-142526730	683.3	567.91	681.37	572.74	460.98	654.4	596.71	604.43	541.65	593.75	582.92	631.6	606.6	840.31	938.14	735.22	808.95	568.72	721.7	595.945	702.792	0.237919	0.0256408	0.851887
ENSG00000145391.8	protein_coding	SETD7	chr4:140417095-140477928	1352.64	1193.71	967.69	1182.39	853.12	1384.62	1029.78	956.52	1132.17	1102.68	1570.09	1194.35	1213.19	1316.35	1360.3	1234.02	1262.81	1194.31	1329.61	1116.96	1277.77	0.194053	0.0349527	0.897839
ENSG00000145506.9	protein_coding	NKD2	chr5:1008944-1039058	630.43	780.5	395.06	295.35	413.09	865.88	656.58	632.36	1170.07	994.91	941.26	1243.24	723.33	1051.88	740.53	649.43	902.72	618.61	879.42	648.815	874.532	0.430705	0.0441543	0.91108
ENSG00000145808.4	protein_coding	ADAMTS19	chr5:128795958-129074376	107.73	103.8	186.55	126.72	146.68	68.83	117.75	103.73	98.75	96.8	80.85	678.49	153.64	75.85	618.77	126.69	146.63	72.84	87.84	117.839	213.841	0.859724	0.0476467	0.923313
ENSG00000146350.9	protein_coding	TBC1D32	chr6:121400640-121655891	479.81	385.26	442.94	323.29	454	326.2	331.29	369.04	413.96	361.24	343.36	419.07	407.06	473.05	675.66	548.67	483.78	460.96	488.12	391.755	466.098	0.250681	0.0411473	0.903374
ENSG00000146411.5	protein_coding	SLC2A12	chr6:134309835-134373774	213.47	267.49	131.69	223.51	197.56	179.56	284.39	61.84	205.49	211.56	317.41	175.61	226.48	229.54	378.25	436.94	313.21	183.59	244.56	196.11	271.714	0.470428	0.0441133	0.91108
ENSG00000147027.3	protein_coding	TMEM47	chrX:34645181-34675405	1845.42	1955.25	1732.87	1455.79	1446.81	2414.1	2347.93	1131.06	1332.67	2973.75	1941.41	1440.8	1881.65	2530.91	2484.07	1895.42	1941.09	2228.98	2989.63	1740.21	2230.77	0.358279	0.0246585	0.843552
ENSG00000147065.11	protein_coding	MSN	chrX:64887537-64961791	7245.01	9222.33	4724.73	6377.94	3659.93	6213.82	5577.97	3915.83	5613.96	5423.6	6938.15	8166.87	5949.23	8301.3	9238.68	7398.13	11821.1	5523.55	6854.7	5839.06	7561.53	0.372943	0.0334324	0.889498
ENSG00000147133.10	protein_coding	TAF1	chrX:70586114-70752224	1947.17	1503.12	1795.72	1842.94	1756.13	2138.77	1645.45	1785.36	1940.15	1991.81	2079.15	2109.32	2066.22	1879.22	2341.36	2190.71	2087.72	1899.72	1622.09	1817.2	2026.73	0.157437	0.0270873	0.856778
ENSG00000147251.10	protein_coding	DOCK11	chrX:117629861-117820126	735.17	544.96	391.07	728.39	460.98	661.38	613.68	562.54	491.77	572.8	635.82	534.81	740.29	766.46	967.08	876.88	876.78	543.77	899.39	576.661	741.408	0.362546	0.0124147	0.769692
ENSG00000147454.9	protein_coding	SLC25A37	chr8:23386318-23432976	1115.23	1194.71	1192.16	1046.69	1194.37	1555.2	1474.82	785.96	1350.62	1570.7	1632.98	1132.49	1402.75	1365.25	2684.68	1651.01	1631.87	1041.65	1273.71	1212.2	1538.71	0.344099	0.0297625	0.866619
ENSG00000147459.13	protein_coding	DOCK5	chr8:25042238-25275598	160.6	170.67	163.61	204.55	85.81	130.68	179.61	103.73	149.63	138.71	96.82	633.59	159.63	197.6	910.2	407.02	429.91	199.55	155.72	149.877	332.875	1.1512	0.00177135	0.390208
ENSG00000148200.12	protein_coding	NR6A1	chr9:127279554-127533589	166.59	143.72	442.94	91.8	542.8	631.46	339.27	61.84	214.46	281.41	522.03	339.25	224.48	594.8	2967.12	416.99	596.49	229.48	488.12	292.765	666.018	1.18582	0.0200668	0.815893
ENSG00000148848.10	protein_coding	ADAM12	chr10:127700950-128077024	655.37	469.1	627.5	858.11	313.31	652.41	415.1	426.89	1272.82	794.33	1057.04	982.82	865	928.13	1071.87	1765.73	1179.02	542.78	477.14	632.29	966.387	0.612014	0.0165744	0.810772
ENSG00000149577.11	protein_coding	SIDT2	chr11:117049449-117068160	1517.23	1445.23	1678.99	1312.11	1338.05	1375.64	1361.06	1665.68	1590.02	1552.74	1814.64	1820.96	1455.63	1672.64	2039.96	1832.57	1993.96	1681.21	1518.28	1476	1738.26	0.235947	0.00163553	0.375154
ENSG00000149798.3	protein_coding	CDC42EP2	chr11:65082289-65089900	184.54	156.7	119.71	192.58	155.66	190.53	166.64	137.64	210.47	235.5	248.54	197.56	152.65	188.62	153.7	204.51	245.38	193.56	178.68	168.276	199.87	0.248235	0.0432525	0.907179
ENSG00000150867.9	protein_coding	PIP4K2A	chr10:22823778-23003484	925.7	433.17	750.21	707.44	484.93	731.21	707.47	656.3	834.91	809.3	714.68	1521.62	587.64	1052.88	1180.66	980.63	792.99	745.32	654.82	692.372	904.055	0.384863	0.0305031	0.866619
ENSG00000151116.12	protein_coding	UEVLD	chr11:18551156-18610294	560.61	573.9	603.56	491.92	481.94	458.88	476.97	554.56	483.79	517.91	488.1	658.54	539.75	596.8	566.88	592.57	631.4	595.66	564.99	520.68	575.259	0.143813	0.0385876	0.903023
ENSG00000151694.8	protein_coding	ADAM17	chr2:9628615-9695921	1455.39	1932.3	1260.99	1511.67	1253.24	1683.89	1186.44	1245.77	1326.68	1526.79	1484.25	1677.28	1456.63	1716.55	2489.06	1740.79	1975	1235.22	1638.06	1428.48	1693.96	0.245918	0.0441982	0.91108
ENSG00000151881.10	protein_coding	C5orf28	chr5:43444354-43483995	216.46	235.55	224.46	198.56	186.59	162.6	175.62	219.43	172.57	214.55	199.63	248.45	231.46	234.53	279.45	270.35	321.19	186.58	198.64	199.094	238.482	0.26043	0.0187028	0.815893
ENSG00000151893.10	protein_coding	CACUL1	chr10:120433679-120514761	1754.64	1652.83	1349.78	1551.58	1304.13	1628.02	1461.85	1926	1341.64	1490.87	1860.56	2018.52	1621.25	1876.23	2449.14	2098.93	2007.92	1704.16	1821.73	1552.28	1894.93	0.28776	0.00252933	0.439376
ENSG00000152270.4	protein_coding	PDE3B	chr11:14665269-14892350	549.64	227.56	476.86	513.87	146.68	451.9	557.8	447.84	524.69	523.9	991.16	452.99	527.78	721.55	806.4	577.6	1215.92	300.32	344.38	432.98	646.202	0.577684	0.034518	0.897839
ENSG00000152332.11	protein_coding	UHMK1	chr1:162467041-162499419	1637.93	1386.34	1515.39	1359	1551.58	1908.34	1426.92	1460.21	1305.73	1562.71	1702.85	1424.84	1492.55	2062.85	3529	1728.82	1999.94	1515.58	1923.55	1505.72	1894.27	0.331191	0.0241387	0.839599
ENSG00000152439.8	protein_coding	ZNF773	chr19:58011283-58029772	306.24	323.38	326.22	291.36	268.41	279.32	349.25	327.15	303.24	294.38	322.4	355.21	330.24	349.3	295.41	375.09	464.82	435.02	325.42	308.285	354.73	0.202456	0.0266121	0.851887
ENSG00000153046.13	protein_coding	CDYL	chr6:4706393-4955785	776.07	778.51	827.03	702.45	650.57	908.78	820.23	692.2	731.17	803.31	918.3	1493.68	807.13	864.26	2149.74	851.94	939.62	677.47	861.45	765.223	1036.69	0.438034	0.0167462	0.810772
ENSG00000153066.8	protein_coding	TXNDC11	chr16:11772936-11836734	532.68	620.81	655.44	553.78	543.8	534.69	589.73	543.59	619.45	618.7	692.72	725.39	619.57	586.82	584.84	705.3	748.11	696.43	517.07	577.107	649.494	0.170476	0.019754	0.815893
ENSG00000153214.5	protein_coding	TMEM87B	chr2:112812800-112876895	482.8	346.34	457.91	417.08	300.34	604.52	392.15	368.04	527.68	460.03	533.01	681.49	450.96	518.96	828.36	606.53	627.41	429.03	355.36	432.985	549.115	0.34279	0.0294691	0.866619
ENSG00000153363.8	processed_transcript	LINC00467	chr1:211556145-211605878	51.87	71.86	51.88	13.97	69.85	58.86	37.92	42.89	47.88	55.88	68.87	54.88	63.85	93.81	127.75	58.86	48.88	73.83	74.87	49.6632	72.1477	0.538777	0.0243175	0.841296
ENSG00000153395.5	protein_coding	LPCAT1	chr5:1456595-1524092	3048.43	2944.36	3218.32	3096.17	3106.15	3203.17	3011.5	2860.57	3219.95	3484.67	3045.36	2942.47	3144.72	3869.22	3632.8	3245.16	3321.6	3043.14	3854.08	3078.74	3358.32	0.125402	0.0271238	0.856778
ENSG00000153551.9	protein_coding	CMTM7	chr3:32433163-32524559	64.84	116.78	160.62	93.79	4.99	76.81	93.8	67.82	92.77	69.85	219.59	364.19	86.8	93.81	569.87	195.53	149.62	93.79	80.85	85.8018	192.391	1.16496	0.0121846	0.766892
ENSG00000153721.13	protein_coding	CNKSR3	chr6:154708638-154831793	319.21	463.11	284.32	439.03	220.51	463.87	385.17	353.08	414.96	353.26	786.54	826.17	309.28	370.26	929.16	401.03	809.95	272.39	276.5	371.474	533.454	0.5221	0.042226	0.904158
ENSG00000153827.9	protein_coding	TRIP12	chr2:230628554-230787955	7236.04	6745.08	6258.07	6847.9	6341.03	7901.7	7309.23	6363.48	6164.58	6541.25	7575.97	7658	7062.66	7674.56	8928.3	7896.92	8310.98	7166.85	6327.64	6796.34	7514.31	0.144882	0.033296	0.889498
ENSG00000153885.9	protein_coding	KCTD15	chr19:34286838-34306666	2426.98	1898.36	2448.16	1963.67	2274.99	1987.15	2008.67	2155.4	2010.97	2436.88	2561.26	2770.85	2366.52	3249.46	2176.68	2764.32	2014.9	2043.4	2027.36	2130.48	2441.16	0.196389	0.0354693	0.900911
ENSG00000154529.10	protein_coding	CNTNAP3B	chr9:43684902-43924049	41.9	162.69	59.86	82.82	77.83	69.83	94.8	10.97	94.76	85.82	122.77	107.76	176.59	70.86	70.86	67.84	122.69	248.44	211.62	77.2719	128.525	0.734031	0.0384007	0.903023
ENSG00000154710.10	protein_coding	RABGEF1	chr7:66205720-66276451	714.23	728.6	672.4	878.06	670.52	568.61	460.01	714.15	368.08	830.25	829.46	802.22	525.78	816.36	1031.95	775.13	1033.39	749.31	694.75	641.629	808.861	0.334154	0.0245508	0.843552
ENSG00000154719.9	protein_coding	MRPL39	chr21:26957968-26979829	404	370.29	332.21	315.3	346.24	321.22	346.25	354.08	367.08	401.16	415.23	395.12	391.09	393.21	421.16	378.09	408.97	338.24	343.38	350.741	388.565	0.147752	0.0140129	0.775452
ENSG00000155158.15	protein_coding	TTC39B	chr9:15170843-15307358	141.65	122.76	132.68	107.76	89.8	100.75	102.78	81.79	169.58	132.72	145.73	158.65	143.67	128.74	186.63	219.47	185.53	136.69	142.74	116.617	158.057	0.438665	0.0022732	0.439376
ENSG00000155545.15	protein_coding	MIER3	chr5:56215429-56267502	1599.03	1543.04	1808.69	1655.35	1380.96	1509.31	1572.61	1391.39	1378.55	1631.57	1703.85	2123.29	1623.24	1536.91	2201.63	1885.45	1944.08	1548.51	1339.6	1537.66	1753.81	0.189759	0.0365796	0.903023
ENSG00000155761.9	protein_coding	SPAG17	chr1:118496484-118727846	68.83	147.72	47.89	127.72	51.89	24.94	74.84	44.88	76.81	69.85	59.89	168.63	108.75	41.92	197.61	161.61	237.4	71.84	104.81	73.945	122.23	0.725073	0.0385637	0.903023
ENSG00000156299.8	protein_coding	TIAM1	chr21:32490734-32932290	1436.43	1690.76	1651.06	1503.68	1490.71	1761.7	2084.5	1269.7	2107.73	1940.92	1478.26	2210.09	1694.08	1791.4	2705.64	2116.89	1822.39	2047.39	1946.51	1666.25	1975.36	0.245504	0.0303577	0.866619
ENSG00000156374.10	protein_coding	PCGF6	chr10:105062553-105110891	208.48	206.6	249.41	157.65	203.55	192.53	164.64	195.49	225.44	223.53	264.51	181.6	203.53	273.45	285.43	228.45	210.47	231.48	216.61	200.422	231.906	0.210496	0.0387129	0.903023
ENSG00000156671.7	protein_coding	SAMD8	chr10:76859344-76941881	1985.07	1777.59	1658.04	2092.39	1604.46	1957.22	1908.88	1829.25	1952.12	1702.42	1842.59	2216.08	1930.53	1691.6	2269.5	2582.76	2386.96	2390.61	1961.48	1862.78	2097.45	0.171181	0.0484175	0.923313
ENSG00000156675.11	protein_coding	RAB11FIP1	chr8:37716136-37756985	613.48	521	583.61	619.63	549.79	464.86	799.28	537.6	753.12	682.56	531.02	1129.49	708.36	613.77	1161.7	1175.16	1015.43	417.06	641.85	604.708	807.64	0.417474	0.0265548	0.851887
ENSG00000157110.11	protein_coding	RBPMS	chr8:30241944-30429778	235.42	281.46	200.52	253.44	104.77	236.42	246.47	114.7	385.04	251.47	443.18	976.83	324.25	282.43	885.24	367.11	456.84	154.65	158.72	228.693	430.073	0.91117	0.00696104	0.619156
ENSG00000157259.6	protein_coding	GATAD1	chr7:92076767-92088150	1482.32	1414.29	1565.27	1285.17	1417.88	1651.96	1600.55	1080.2	1548.13	1438.97	1435.34	2131.27	1559.39	1878.22	3177.7	1665.98	1841.34	1556.49	1716.92	1449.53	1840.16	0.34425	0.0111537	0.756305
ENSG00000157483.4	protein_coding	MYO1E	chr15:59427113-59665099	286.29	523	391.07	467.97	459.99	474.84	541.83	532.62	485.78	618.7	438.19	602.66	700.38	412.17	557.89	609.53	891.74	530.8	454.18	462.598	581.625	0.330331	0.0225374	0.836043
ENSG00000157625.11	protein_coding	TAB3	chrX:30845559-30993201	1423.47	1350.41	1145.27	1536.61	1422.86	1328.75	1522.72	1493.12	1325.68	1359.14	1333.53	1583.49	2130.07	1406.17	1489.05	1864.5	1455.32	1749.06	2257.95	1394.32	1662.83	0.254074	0.0150739	0.793829
ENSG00000157978.7	protein_coding	LDLRAP1	chr1:25870071-25895377	267.34	362.31	370.12	320.29	325.28	150.63	249.46	170.56	280.3	306.36	265.51	526.83	364.16	306.38	487.03	491.81	456.84	207.53	273.51	277.365	368.597	0.410257	0.0424442	0.904399
ENSG00000157992.8	protein_coding	KRTCAP3	chr2:27665233-27669348	43.89	42.92	43.9	32.93	54.88	39.9	36.92	50.87	41.9	46.9	43.92	46.9	47.89	75.85	43.91	45.89	56.86	65.85	53.9	43.1218	52.7866	0.291752	0.0414722	0.903374
ENSG00000158079.10	protein_coding	PTPDC1	chr9:96793076-96872138	432.93	431.17	552.68	483.93	451.01	426.96	475.97	445.84	504.74	476	584.92	542.8	521.79	474.05	723.57	701.31	530.66	445.99	400.28	467.248	540.136	0.209134	0.0466304	0.917176
ENSG00000158109.10	protein_coding	TPRG1L	chr1:3541566-3546691	795.03	629.79	698.33	634.6	748.35	666.37	815.24	940.56	663.34	710.51	607.87	1232.27	707.36	984.02	1160.7	900.82	1028.4	776.25	773.61	732.402	888.181	0.278219	0.0335533	0.889498
ENSG00000158122.7	protein_coding	AAED1	chr9:99401859-99417585	63.84	88.83	94.77	49.89	55.88	48.88	68.85	83.78	60.85	59.87	87.84	124.72	65.85	86.83	164.67	99.76	88.78	66.85	76.86	68.3972	92.2027	0.430873	0.0295287	0.866619
ENSG00000158769.13	protein_coding	F11R	chr1:160965001-160991138	129.68	436.16	105.75	85.81	81.82	169.59	248.46	93.76	235.41	268.44	179.67	912.97	87.8	159.68	1152.71	420.98	375.05	154.65	191.66	176.271	390.361	1.14701	0.0130807	0.775452
ENSG00000160305.13	protein_coding	DIP2A	chr21:47878812-47989926	2464.88	2272.65	2072.06	1878.86	2538.41	2583.69	2878.79	2138.45	2661.34	2674.38	2584.22	3106.11	2665.83	2799.37	3639.78	3061.6	2521.62	2450.48	2502.51	2387.68	2800.59	0.230121	0.0113528	0.756305
ENSG00000160318.2	protein_coding	CLDND2	chr19:51870352-51872257	2	4.99	10.97	4.99	3.99	10.97	10.98	9.97	12.97	14.97	12.98	12.97	9.98	13.97	21.96	15.96	8.98	8.98	8.98	7.98119	12.9723	0.700763	0.0264635	0.851887
ENSG00000160410.10	protein_coding	SHKBP1	chr19:41082757-41097305	1162.12	1125.84	1008.59	824.18	965.87	1287.85	1388.01	928.59	1258.85	1169.54	1596.05	1435.81	1166.3	1485.01	1586.85	1180.15	1170.04	1053.63	1063.09	1105.55	1290.65	0.223337	0.0488797	0.923313
ENSG00000160703.10	protein_coding	NLRX1	chr11:119037277-119054725	144.64	308.41	102.75	80.82	48.89	97.76	71.85	95.75	84.79	63.87	90.83	332.26	126.71	154.69	330.35	138.67	283.28	153.65	192.65	115.074	186.696	0.698129	0.042486	0.904399
ENSG00000162493.12	protein_coding	PDPN	chr1:13909960-13944452	1178.08	1402.31	1394.67	844.14	1130.51	1528.27	1015.81	1158.99	1613.96	1745.33	1340.52	1146.46	1139.36	2059.86	2508.03	1771.72	1604.94	1672.23	1793.78	1251.86	1678.22	0.422861	0.00518465	0.561305
ENSG00000162601.5	protein_coding	MYSM1	chr1:59120411-59165764	2489.82	2395.41	2444.17	2145.27	2247.05	2173.69	2397.83	1939.96	2365.08	2348.06	2446.47	2811.76	2520.17	2761.45	4101.87	3265.11	3592.91	2464.45	2290.89	2288.7	2860.31	0.321646	0.00261209	0.439376
ENSG00000162772.12	protein_coding	ATF3	chr1:212738676-212794119	259.36	281.46	214.49	305.33	214.53	282.31	129.72	181.53	246.38	301.37	372.31	182.59	221.49	375.25	842.33	300.27	417.94	249.44	510.08	235.011	377.307	0.68301	0.00504782	0.555987
ENSG00000162804.9	protein_coding	SNED1	chr2:241938255-242034983	330.18	284.45	227.46	237.48	208.54	163.6	272.41	236.39	228.43	248.48	177.67	575.72	248.43	485.02	389.23	429.96	484.77	260.41	326.41	243.215	362.611	0.57619	0.00382838	0.485364
ENSG00000162885.7	protein_coding	B3GALNT2	chr1:235613238-235667781	344.15	412.21	381.09	407.1	380.16	384.06	376.19	280.27	390.02	415.13	521.04	411.09	437.99	420.15	510.99	488.82	574.55	329.26	327.41	372.806	443.641	0.250967	0.0204157	0.816265
ENSG00000162889.6	protein_coding	MAPKAPK2	chr1:206858289-206907628	2446.93	2283.62	2260.61	2172.21	2104.36	2482.93	2910.72	2083.59	2531.67	2552.63	2827.76	3321.63	2360.54	2320.33	3306.44	2690.5	2649.3	2481.41	2256.95	2364.07	2676.75	0.179209	0.0393031	0.903023
ENSG00000162924.8	protein_coding	REL	chr2:61108656-61150645	89.78	92.82	136.67	114.75	88.8	119.71	133.71	99.74	116.71	99.79	127.76	130.71	149.65	109.78	151.7	154.63	147.63	139.69	105.81	110.299	131.714	0.255991	0.0304622	0.866619
ENSG00000162976.8	protein_coding	PQLC3	chr2:11295324-11319000	103.74	116.78	86.79	112.75	94.79	49.88	63.86	66.83	102.74	90.81	144.73	94.79	96.78	101.8	194.61	160.61	144.63	93.79	144.74	88.6849	126.729	0.514988	0.00669344	0.614724
ENSG00000163071.6	protein_coding	SPATA18	chr4:52917497-52963458	56.86	144.72	31.92	83.82	25.94	64.84	76.83	114.7	67.83	90.81	59.89	291.35	43.9	71.86	214.57	130.68	284.28	70.84	47.91	74.1635	130.61	0.816483	0.04411	0.91108
ENSG00000163281.6	protein_coding	GNPDA2	chr4:44703885-44728612	676.32	666.72	724.27	763.32	793.25	741.19	600.7	671.26	700.25	783.35	656.78	772.29	812.12	702.59	903.21	866.91	716.19	833.12	732.69	704.143	777.924	0.143762	0.0335208	0.889498
ENSG00000163629.8	protein_coding	PTPN13	chr4:87515468-87736324	6829.05	6612.33	5335.27	4037.1	4636.78	6665.72	5210.76	1793.34	5426.43	5629.17	5778.3	4956	6547.85	9404.09	10207.8	6836.49	7062.13	5292.07	6832.74	5171.86	6854.66	0.406401	0.0412386	0.903374
ENSG00000163635.13	protein_coding	ATXN7	chr3:63850233-63989138	979.57	810.45	908.83	856.11	890.04	997.56	942.97	881.71	858.85	997.9	970.2	1060.65	920.87	1050.89	1254.51	1033.5	968.55	906.96	915.36	902.899	1007.94	0.158772	0.0115769	0.758181
ENSG00000163754.13	protein_coding	GYG1	chr3:148709128-148745419	621.46	631.79	519.76	479.94	456	492.8	368.21	343.11	585.54	467.02	602.88	820.18	594.62	491.01	808.4	631.47	565.57	789.22	528.05	499.843	629.843	0.333517	0.017508	0.815054
ENSG00000163932.9	protein_coding	PRKCD	chr3:53190025-53226733	136.66	206.6	240.43	99.78	68.85	124.7	112.76	207.46	154.61	183.61	143.73	426.05	131.7	267.46	443.12	268.35	248.37	91.79	153.72	150.205	235.792	0.650582	0.0266056	0.851887
ENSG00000164237.4	protein_coding	CMBL	chr5:10275987-10308138	577.57	569.91	522.75	411.09	394.13	658.39	530.85	367.05	650.37	661.61	459.15	878.05	622.56	1130.73	842.33	875.88	802.97	314.29	595.93	520.235	718.35	0.465522	0.0159869	0.809872
ENSG00000164244.16	protein_coding	PRRC1	chr5:126853301-126890781	3298.81	3013.23	3287.16	3310.7	2744.95	3111.4	2809.94	2856.58	3547.13	3428.79	3771.02	4024.07	3251.48	3453.05	3950.17	3882.62	4480.67	2873.52	2857.87	3108.88	3597.33	0.210531	0.0134472	0.775452
ENSG00000164253.8	protein_coding	WDR41	chr5:76721795-76916436	1567.11	1375.36	1345.79	1488.72	1509.67	1209.05	1272.26	1341.52	1593.02	1398.06	1531.17	1414.86	1375.82	1590.8	1770.49	1825.59	1775.51	1642.3	1667.01	1411.39	1599.16	0.1802	0.0117985	0.765683
ENSG00000164318.13	protein_coding	EGFLAM	chr5:38258511-38465123	112.72	78.85	46.89	89.8	116.74	55.86	82.82	64.83	43.89	115.76	72.87	239.47	117.73	245.51	35.93	117.72	92.77	89.8	99.82	76.9343	122.735	0.67385	0.0251627	0.848818
ENSG00000164346.5	protein_coding	NSA2	chr5:74062817-74072737	1316.73	947.19	1363.75	1424.86	1371.98	1344.71	1008.82	1456.22	1631.92	1828.16	1897.49	1697.23	1279.04	1369.25	2024.98	1691.91	1542.1	1436.76	988.23	1318.46	1575.51	0.256965	0.0465274	0.917176
ENSG00000164610.4	protein_coding	RP9	chr7:33134409-33149013	359.11	313.4	336.2	297.34	299.34	347.15	319.31	292.24	312.22	347.27	404.25	324.28	373.14	321.35	445.12	352.15	325.18	356.2	309.44	319.59	355.838	0.154995	0.035586	0.901368
ENSG00000164631.14	protein_coding	ZNF12	chr7:6728064-6746554	1359.62	1222.66	1334.82	1261.22	1326.08	1440.48	1188.44	1351.49	1246.88	1429	1415.38	1477.72	1349.88	1458.07	1852.33	1430.54	1556.06	1472.68	1297.67	1303.52	1473.93	0.177257	0.0034187	0.466707
ENSG00000164938.9	protein_coding	TP53INP1	chr8:95938200-95961639	1838.44	1988.19	1474.48	1914.78	2129.31	1578.14	1929.84	1839.22	1939.15	1933.93	1742.77	2631.16	2058.24	2285.4	3068.92	3562.39	2777.97	1595.4	1680.98	1847.95	2333.72	0.336704	0.0190068	0.815893
ENSG00000164949.3	protein_coding	GEM	chr8:95261481-95274578	182.55	221.58	197.53	211.53	212.53	217.47	183.6	194.5	228.43	196.59	248.54	190.58	288.33	210.58	377.25	244.41	488.76	152.66	260.53	205.524	265.823	0.37116	0.0346437	0.897839
ENSG00000165028.7	protein_coding	NIPSNAP3B	chr9:107526438-107539738	87.78	101.8	59.86	54.88	70.84	37.91	50.89	65.83	57.86	65.86	71.87	149.67	74.83	102.79	58.88	124.7	95.76	80.82	65.88	65.2943	89.1056	0.448558	0.0302561	0.866619
ENSG00000165029.11	protein_coding	ABCA1	chr9:107543283-107690518	1421.47	2021.13	1153.25	1114.54	967.87	1207.05	818.23	1138.05	769.08	995.91	1338.52	4086.93	1264.07	2634.7	4701.68	1006.57	1980.99	1412.82	2423.65	1178.96	2184.58	0.88984	0.00223706	0.439376
ENSG00000165195.9	protein_coding	PIGA	chrX:15337573-15353676	286.29	249.52	284.32	318.3	248.45	242.41	262.43	187.51	204.49	314.34	336.38	254.44	390.1	327.34	402.2	291.3	373.06	231.48	337.39	253.747	325.802	0.360602	0.00224244	0.439376
ENSG00000165389.6	protein_coding	SPTSSA	chr14:34901995-34931562	813.98	1104.88	951.73	1033.72	599.68	724.23	779.32	827.85	755.11	855.2	1081	809.2	768.22	1059.87	1337.35	1042.48	1185	782.24	1231.79	843.389	1015.24	0.267544	0.0420202	0.903374
ENSG00000165813.12	protein_coding	C10orf118	chr10:115880621-115933979	1101.27	1123.85	1009.59	1197.36	971.86	972.62	1291.21	851.79	1080.3	1049.79	1008.13	1589.47	1240.13	889.21	1300.42	1365.7	1618.9	1278.12	1127.98	1066.65	1246.79	0.225128	0.0440328	0.91108
ENSG00000165959.7	protein_coding	CLMN	chr14:95648277-95786243	486.79	510.02	582.61	523.85	613.65	479.83	508.9	374.03	719.2	521.9	657.78	1111.53	888.94	656.68	1265.49	1515.34	608.46	279.37	286.49	533.209	779.199	0.547291	0.0407489	0.903374
ENSG00000166068.8	protein_coding	SPRED1	chr15:38544527-38649450	1570.1	1702.74	1743.84	1630.41	1299.14	1592.11	1375.03	1569.92	1657.85	1573.69	1498.23	2945.46	1566.38	1593.79	3207.64	2514.93	2349.06	1670.24	1360.56	1571.24	2028	0.368153	0.0204361	0.816265
ENSG00000166135.8	protein_coding	HIF1AN	chr10:102288829-102313681	2250.41	2010.15	2209.73	1998.59	2288.96	2113.84	2085.5	2111.52	2088.78	2192.39	2295.75	2561.32	2201.9	2578.81	2832.38	2447.09	2315.14	1986.52	1969.47	2128.61	2338.08	0.135413	0.0373964	0.903023
ENSG00000166145.10	protein_coding	SPINT1	chr15:41136216-41150405	120.7	134.74	116.72	107.76	23.95	63.84	94.8	99.74	135.66	106.78	78.85	480.93	142.67	79.84	217.57	186.55	150.62	65.85	137.75	99.7683	164.741	0.723549	0.0405814	0.903374
ENSG00000166326.5	protein_coding	TRIM44	chr11:35684353-35829775	2356.15	2359.48	2215.71	2062.45	2029.53	2293.4	2402.82	2534.42	2237.4	2371.02	2293.75	2417.63	2385.48	2494.98	2799.45	2825.18	2559.53	2202.04	2569.39	2276.82	2491.84	0.130195	0.0199701	0.815893
ENSG00000166377.15	protein_coding	ATP9B	chr18:76829285-77138283	565.6	609.83	654.44	584.71	619.63	581.58	598.71	635.35	563.59	566.81	621.85	677.5	684.42	621.75	736.54	737.22	651.35	634.57	588.94	601.493	652.094	0.116532	0.0379142	0.903023
ENSG00000166446.9	protein_coding	CDYL2	chr16:80637609-80838226	80.8	142.73	68.84	86.81	56.87	102.75	99.78	116.7	162.59	95.8	107.8	198.56	149.65	100.8	170.66	180.56	189.52	171.61	146.74	101.985	151.171	0.567814	0.00443169	0.52384
ENSG00000166471.6	protein_coding	TMEM41B	chr11:9302201-9336327	1089.3	978.13	973.68	1005.78	972.86	1164.16	1118.59	1006.39	1035.41	1095.7	1073.01	1116.52	1016.65	1231.52	1443.14	1148.23	1293.73	949.86	1223.8	1038.25	1159.22	0.158991	0.0271896	0.856778
ENSG00000166532.11	protein_coding	RIMKLB	chr12:8834196-8935691	3560.16	3078.1	3416.85	3706.83	4113.93	3358.79	2924.69	3937.78	3912.21	3922.75	3553.42	4193.69	4132.44	3519.92	4232.61	4474.19	3776.45	4063.84	3451.8	3556.59	3932.11	0.144808	0.0439354	0.91108
ENSG00000166900.10	protein_coding	STX3	chr11:59480929-59573354	239.41	362.31	216.48	206.54	185.59	84.79	236.49	406.94	287.28	224.53	251.53	817.19	237.45	303.39	836.34	527.73	549.61	191.57	284.49	247.315	422.382	0.772198	0.014818	0.792053
ENSG00000166922.4	protein_coding	SCG5	chr15:32933877-32989299	489.78	551.94	207.5	93.79	220.51	538.68	365.21	373.03	112.72	466.02	332.38	934.93	243.44	1047.89	1210.6	364.12	765.06	287.35	619.89	328.132	627.168	0.934578	0.0114395	0.756305
ENSG00000167216.12	protein_coding	KATNAL2	chr18:44497455-44627658	87.78	167.68	101.76	130.71	171.62	125.69	124.73	82.79	127.68	168.65	164.7	143.68	161.63	169.66	189.62	185.55	145.63	110.75	116.79	124.493	155.665	0.322379	0.029453	0.866619
ENSG00000168385.13	protein_coding	SEPT2	chr2:242254515-242293442	17477.6	18552.5	17556.1	18244.8	15647.5	15538	14539.6	13096	16257.3	16805.7	16435.6	20622.2	19240.5	17468.9	19500.3	19689.4	21261.2	16102.7	16285.8	16323.3	18341.2	0.16816	0.0279543	0.865951
ENSG00000168477.13	protein_coding	TNXB	chr6:32008931-32083111	215.47	147.72	243.42	85.81	293.35	311.24	185.6	300.22	206.48	217.54	354.34	403.11	203.53	397.2	1006.01	266.36	313.21	253.43	254.54	221.034	366.926	0.73122	0.0120473	0.766892
ENSG00000168765.11	protein_coding	GSTM4	chr1:110198703-110208118	180.55	423.19	192.54	151.67	94.79	198.52	134.71	159.59	138.65	264.44	358.34	240.47	180.58	280.44	353.3	216.48	369.07	202.54	218.61	186.022	268.426	0.529048	0.0210614	0.832116
ENSG00000168884.10	protein_coding	TNIP2	chr4:2743375-2758103	372.08	443.15	428.98	320.29	359.21	421.97	396.15	469.78	469.82	442.07	503.07	528.83	420.03	463.07	520.97	433.95	509.71	416.06	422.24	409.047	466	0.188061	0.0202654	0.816265
ENSG00000168890.9	protein_coding	TMEM150A	chr2:85825671-85830319	315.22	368.29	315.25	229.49	304.33	288.3	344.26	320.17	274.31	310.35	330.39	503.88	305.29	338.32	404.2	330.2	335.15	387.13	359.36	306.624	360.427	0.233234	0.0236187	0.836043
ENSG00000169155.5	protein_coding	ZBTB43	chr9:129567285-129600489	770.09	711.64	659.43	718.42	661.54	691.31	687.52	690.21	628.43	672.59	695.71	912.97	729.31	730.53	953.11	786.1	844.86	859.06	780.6	690.953	796.485	0.205061	0.00293486	0.449158
ENSG00000169612.3	protein_coding	FAM103A1	chr15:83654959-83659809	120.7	138.73	126.7	102.77	119.74	158.61	91.8	135.65	117.71	170.64	182.66	142.68	184.57	181.63	201.6	195.53	185.53	174.61	117.79	123.601	173.725	0.491112	1.55617231125287e-05	0.00628477
ENSG00000169641.9	protein_coding	LUZP1	chr1:23410516-23504301	1493.29	1591.95	1709.92	1522.64	1723.2	1777.66	1926.84	1617.8	2129.67	2157.46	1959.37	2213.09	1949.49	1737.51	2373.29	2581.76	2393.94	1621.35	1466.37	1721.44	2045.36	0.248739	0.0182563	0.815893
ENSG00000169967.12	protein_coding	MAP3K2	chr2:128056306-128146041	1811.5	1520.09	1565.27	1943.71	1671.32	1608.07	1720.29	1521.05	1621.94	1792.23	1525.18	2030.49	1605.29	1786.41	2250.54	1856.52	1933.11	1897.72	1997.42	1664.8	1867.49	0.165747	0.0200066	0.815893
ENSG00000170145.4	protein_coding	SIK2	chr11:111473115-111601577	6516.82	4579.23	5308.34	4921.15	4367.37	4873.1	4875.48	4863.37	4449.87	5295.87	5340.11	8375.41	5056.3	7073.77	9426.31	8222.14	6468.64	6623.08	5328.44	4972.75	6721.01	0.434634	0.000440746	0.12816
ENSG00000170248.9	protein_coding	PDCD6IP	chr3:33839844-33911194	3936.23	3410.47	4022.4	4022.13	4343.43	3514.41	3684.05	3463.01	3734.66	4534.47	4113.38	3952.23	3899.98	4152.65	4774.53	4261.71	4005.87	3767.51	3948.91	3792.31	4141.12	0.126945	0.0239867	0.838322
ENSG00000170322.10	protein_coding	NFRKB	chr11:129733531-129765485	1528.21	1405.31	1567.26	1199.36	1584.51	1521.28	1623.5	1286.66	1557.11	1668.49	1741.78	2094.35	1632.22	1852.27	2323.39	1649.02	1700.7	1409.82	1332.61	1474.8	1740.47	0.238956	0.0134766	0.775452
ENSG00000170891.6	protein_coding	CYTL1	chr4:5016313-5021199	422.95	446.15	387.08	611.65	69.85	73.82	328.29	310.19	374.06	398.16	523.03	883.04	688.41	330.34	283.44	822.01	1269.79	308.31	373.33	336.004	587.985	0.8073	0.030416	0.866619
ENSG00000170949.13	protein_coding	ZNF160	chr19:53569859-53606689	1321.72	1020.05	1037.52	1184.39	1102.57	1072.38	1090.65	1017.36	943.64	1058.77	1154.86	1263.2	1162.31	1227.53	1366.29	1279.91	1440.36	1183.33	1055.11	1087.81	1219.17	0.164471	0.0218333	0.836043
ENSG00000171100.10	protein_coding	MTM1	chrX:149737069-149841795	427.94	390.25	325.22	275.39	435.04	387.05	380.18	294.24	325.19	363.24	359.33	464.97	372.14	472.05	853.31	430.96	317.2	532.8	711.72	360.056	487.772	0.437984	0.0119373	0.765706
ENSG00000171357.5	protein_coding	LURAP1	chr1:46669006-46686933	68.83	121.77	88.79	41.91	60.87	49.88	50.89	58.85	81.8	80.83	57.89	143.68	77.82	92.81	183.64	125.7	107.73	61.86	87.84	69.2854	101.98	0.557663	0.01931	0.815893
ENSG00000171388.9	protein_coding	APLN	chrX:128779240-128788933	55.86	67.87	92.78	46.9	18.96	16.96	65.86	50.87	69.83	61.87	56.89	125.72	76.82	59.88	163.68	162.61	72.82	43.9	110.8	53.9861	93.4988	0.792361	0.0138116	0.775452
ENSG00000171606.13	protein_coding	ZNF274	chr19:58694396-58724928	1183.06	1187.72	1093.39	1211.33	1138.49	986.59	1249.3	838.82	1196.01	1113.66	993.16	1325.06	1233.15	1185.62	1267.49	1294.87	1359.56	1431.77	1318.63	1120.52	1252.3	0.160402	0.0459117	0.917176
ENSG00000171928.9	protein_coding	TVP23B	chr17:18684308-18710027	546.64	609.83	490.83	448.01	403.11	556.64	525.87	554.56	480.8	590.76	548.98	666.52	528.78	636.72	718.58	636.46	746.11	523.82	590.94	512.921	618.767	0.270658	0.00210126	0.439376
ENSG00000171970.8	protein_coding	ZNF57	chr19:2900896-2918474	83.79	103.8	76.82	73.84	85.81	64.84	98.79	88.77	83.79	100.79	109.8	105.77	101.76	110.78	79.84	95.77	115.71	81.82	102.82	84.4718	100.484	0.250425	0.0171546	0.810772
ENSG00000172057.5	protein_coding	ORMDL3	chr17:38077294-38083854	1828.46	1971.22	2162.84	1750.14	1735.18	1922.3	1776.17	2025.74	1712.72	1960.88	1945.4	2282.93	1897.61	2019.94	2423.2	1960.26	2021.89	2013.46	1996.42	1876.09	2052.2	0.129444	0.0263373	0.851887
ENSG00000172071.7	protein_coding	EIF2AK3	chr2:88856259-88927094	1039.42	847.38	1063.46	1050.68	744.36	970.63	929.99	864.75	865.83	961.98	939.26	1238.25	1029.62	1183.62	1270.48	1094.36	1342.6	893.99	1032.15	930.724	1098.63	0.239281	0.00844291	0.659954
ENSG00000172345.9	protein_coding	STARD5	chr15:81601394-81616524	107.73	103.8	130.69	74.84	199.56	82.8	158.66	88.77	183.54	180.62	117.78	246.45	141.67	178.64	453.1	288.3	196.5	107.76	151.73	125.598	206.256	0.715622	0.00727256	0.619156
ENSG00000172456.12	protein_coding	FGGY	chr1:59762310-60233347	98.75	91.82	103.75	81.82	67.85	99.76	87.81	102.73	113.72	108.77	162.7	124.72	108.75	105.79	217.57	108.74	122.69	118.73	138.75	94.2241	131.721	0.483315	0.000904385	0.234801
ENSG00000172554.7	protein_coding	SNTG2	chr2:946554-1371385	20.95	9.98	25.94	20.95	16.96	24.94	29.94	47.88	32.92	26.94	25.95	84.81	37.91	26.95	75.85	35.91	33.91	16.96	35.94	25.6057	40.1139	0.647639	0.0419734	0.903374
ENSG00000172939.4	protein_coding	OXSR1	chr3:38206580-38296979	2390.07	2554.11	2070.06	2519.45	1928.75	2496.9	2463.69	1987.84	2661.34	2569.6	2837.75	2537.37	2404.44	2701.57	3013.03	2887.03	3242.8	2256.91	2467.57	2341.36	2691.8	0.20123	0.0127176	0.775452
ENSG00000173209.17	protein_coding	AHSA2	chr2:61404553-61414686	2545.68	2248.69	2415.24	1390.93	2169.22	2958.77	2040.6	2292.05	2465.83	2513.72	2263.81	3279.72	2592	2658.65	4588.9	2762.33	3070.23	2139.18	2118.2	2280.78	2798.67	0.295217	0.0456612	0.916543
ENSG00000173258.8	protein_coding	ZNF483	chr9:114287439-114340124	72.82	95.82	107.74	124.73	117.74	109.73	76.83	89.77	88.78	63.87	89.83	146.67	80.81	136.72	332.34	129.69	150.62	142.68	119.79	98.2172	139.302	0.50417	0.0363878	0.903023
ENSG00000173442.7	protein_coding	EHBP1L1	chr11:65343509-65360121	593.53	528.99	701.33	542.8	419.08	759.15	699.49	528.63	887.78	635.66	911.31	1003.77	731.31	831.33	818.38	649.43	1077.27	658.52	483.13	628.974	780.012	0.310496	0.0464574	0.917176
ENSG00000173559.7	protein_coding	NABP1	chr2:192542794-192553251	194.52	163.69	44.89	212.53	100.78	38.9	176.62	195.49	182.54	150.68	173.68	322.28	210.51	131.74	186.63	546.68	445.87	119.73	129.77	145.552	241.757	0.732028	0.0413524	0.903374
ENSG00000173575.13	protein_coding	CHD2	chr15:93425937-93571237	9437.57	8730.27	9016.49	8616	8690.85	9503.78	9415.69	9730.74	9004.48	8581.96	9600.23	9285.39	9487.05	10342.2	10535.1	10786.9	10904.4	10329.7	9245.41	9127.32	9909.84	0.118671	0.0130737	0.775452
ENSG00000173889.10	protein_coding	PHC3	chr3:169804520-169899537	649.39	647.76	601.56	656.55	539.81	725.23	626.65	639.34	601.5	587.76	676.75	638.58	641.52	760.47	822.37	786.1	807.96	803.19	754.65	631.976	727.934	0.203938	0.0057431	0.571067
ENSG00000174010.9	protein_coding	KLHL15	chrX:24001837-24045303	926.7	898.28	1638.09	1029.73	443.02	705.28	963.92	850.79	1147.13	1120.64	1301.59	1367.96	1445.65	979.03	1182.66	1538.28	1595.96	881.01	1027.16	955.883	1244	0.380076	0.0361884	0.903023
ENSG00000174080.6	protein_coding	CTSF	chr11:66330934-66336312	397.01	518.01	771.16	99.78	482.94	863.89	296.36	356.08	699.25	1083.72	301.44	1101.56	887.95	549.89	1196.63	1059.44	560.58	1146.42	935.32	498.275	882.295	0.824318	0.00849222	0.660259
ENSG00000174194.11	protein_coding	AGAP8	chr10:51224681-51371321	45.89	16.97	59.86	63.86	96.79	30.92	41.91	38.9	107.73	96.8	92.83	38.91	79.82	143.71	146.71	92.78	138.65	50.89	107.81	55.8689	98.8891	0.823765	0.00828597	0.658305
ENSG00000174227.11	protein_coding	PIGG	chr4:492989-533985	1796.54	1866.42	1601.18	1491.71	1900.81	1732.77	1825.06	1573.91	1639.9	1822.17	1720.81	2030.49	1817.79	2082.81	2357.33	1947.3	2153.55	1540.53	1753.85	1714.26	1922.66	0.165523	0.0295848	0.866619
ENSG00000174600.9	protein_coding	CMKLR1	chr12:108681821-108733118	129.68	95.82	75.82	101.78	57.87	17.96	117.75	129.66	104.74	113.76	27.95	297.34	286.34	48.9	80.84	287.31	160.59	99.78	279.5	92.3406	168.23	0.865399	0.0359926	0.903023
ENSG00000174721.9	protein_coding	FGFBP3	chr10:93666346-93669240	3715.78	516.01	3889.72	1167.43	3876.46	5399.81	1631.48	4588.09	2096.76	2806.1	3854.86	3332.6	2899.29	9466.96	17071.2	3690.09	3702.63	1577.45	5421.27	2986.84	5382.24	0.849589	0.0482458	0.923313
ENSG00000175224.12	protein_coding	ATG13	chr11:46638826-46696368	2509.77	2130.92	2167.83	2291.95	2076.42	2342.28	2151.36	2367.85	2031.92	2250.27	2663.07	2428.61	2161	2620.73	2752.54	2105.91	2546.56	2330.75	2341.8	2230.03	2420.12	0.118016	0.046682	0.917176
ENSG00000175309.10	protein_coding	PHYKPL	chr5:177635498-177659792	720.21	707.64	625.51	532.83	546.79	606.52	721.44	583.49	584.54	707.51	783.55	1000.78	607.59	813.36	990.04	608.53	1039.37	517.83	576.96	625.441	764.553	0.289743	0.0319359	0.8861
ENSG00000175548.4	protein_coding	ALG10B	chr12:38710380-38717784	232.42	142.73	157.62	40.91	154.66	299.27	169.63	129.66	142.64	193.59	183.66	181.6	189.56	183.63	560.89	262.37	218.45	216.51	206.63	163.284	239.688	0.553781	0.0476019	0.923313
ENSG00000176170.9	protein_coding	SPHK1	chr17:74372665-74383941	105.74	260.5	153.63	92.8	213.53	70.83	69.85	28.92	73.82	129.73	99.82	508.87	189.56	247.5	853.31	304.27	240.39	66.85	153.72	118.846	279.402	1.23325	0.00644365	0.600415
ENSG00000176658.12	protein_coding	MYO1D	chr17:30819540-31204195	376.07	444.15	294.3	247.45	317.3	267.35	455.02	322.16	479.8	384.19	328.39	687.47	464.92	471.05	339.33	589.58	789	351.21	294.47	355.955	469.962	0.400849	0.0410778	0.903374
ENSG00000176845.8	protein_coding	METRNL	chr17:81037567-81052864	712.23	1040.01	971.68	911.99	553.78	366.11	596.71	742.07	790.02	735.45	1410.39	1172.4	799.15	677.64	1051.91	1184.14	976.53	740.33	791.58	742.734	953.952	0.361072	0.0496251	0.925626
ENSG00000176994.9	protein_coding	SMCR8	chr17:18218624-18226517	425.94	419.2	382.09	365.19	392.14	514.74	511.9	506.68	389.03	478.99	511.05	458.98	471.91	455.08	483.04	499.79	545.62	499.87	445.2	434.101	484.955	0.15982	0.035506	0.900911
ENSG00000177606.5	protein_coding	JUN	chr1:59246465-59249785	4080.87	1032.02	3083.64	1999.59	2305.92	3742.86	2680.22	2913.44	2982.54	2976.74	3638.26	5790.15	2985.09	7017.88	7184.75	2809.21	3679.69	3221.74	3990.84	2757.9	4329.44	0.65061	0.00621389	0.587718
ENSG00000177731.11	protein_coding	FLII	chr17:18148150-18162230	3042.45	3601.1	3088.63	2335.85	2572.33	3321.88	2980.57	3253.55	2949.62	3165.35	3373.75	3832.49	2959.15	3653.65	4226.62	3207.25	3164.99	2841.6	3782.21	3016.22	3420.71	0.181552	0.0411646	0.903374
ENSG00000177788.5	lincRNA	RP5-1061H20.4	chr1:229394028-229406775	2.99	7.98	8.98	7.98	8.98	7.98	3.99	10.97	4.99	10.98	10.98	10.98	10.97	13.97	13.97	15.96	12.97	17.96	11.98	7.20549	13.0718	0.859286	0.00141107	0.330897
ENSG00000178078.7	protein_coding	STAP2	chr19:4324040-4342783	109.73	78.85	55.87	71.84	58.87	105.74	110.76	71.81	87.78	127.73	113.79	166.63	86.8	124.75	141.72	87.79	92.77	62.86	110.8	83.4724	111.563	0.418488	0.0224212	0.836043
ENSG00000178093.11	protein_coding	TSSK6	chr19:19623222-19626838	57.86	36.93	48.88	40.91	77.83	68.83	49.89	51.87	55.86	73.84	73.86	68.85	61.86	88.82	129.74	64.84	62.84	77.82	69.87	54.3175	77.236	0.507857	0.00248906	0.439376
ENSG00000178764.6	protein_coding	ZHX2	chr8:123793633-123986750	852.88	855.36	681.37	586.71	625.62	771.12	840.19	486.74	899.75	965.97	954.23	1267.19	648.5	820.35	962.09	930.75	932.64	896.98	749.65	733.304	912.836	0.315944	0.0141726	0.775967
ENSG00000179348.7	protein_coding	GATA2	chr3:128198270-128212028	109.73	45.91	66.84	54.88	57.87	76.81	8.98	7.98	27.93	27.94	87.84	222.51	99.77	17.96	47.91	147.64	206.48	725.37	95.83	50.7704	167.924	1.72575	0.00541058	0.561888
ENSG00000179862.5	protein_coding	CITED4	chr1:41326729-41328018	50.87	80.85	53.87	32.93	29.93	56.86	54.88	43.89	63.84	68.86	60.89	73.84	58.86	73.85	116.77	70.83	111.72	63.86	74.87	51.9912	77.433	0.574682	0.00243449	0.439376
ENSG00000179889.14	protein_coding	PDXDC1	chr16:15068448-15233196	2823.99	2533.15	2374.34	2295.94	2103.36	2712.37	2504.6	2786.76	3150.12	2829.05	2739.93	3252.78	2618.94	2668.63	4218.64	3164.36	5271.66	2807.67	2863.86	2587.18	3243.55	0.326194	0.0117819	0.765683
ENSG00000180182.5	protein_coding	MED14	chrX:40507558-40595110	2206.52	2116.94	2439.18	2049.48	1714.22	2119.82	2120.43	1864.16	2128.68	2156.47	1895.49	3117.08	3185.63	2135.7	3429.2	2831.16	2262.28	1935.64	2872.84	2084.38	2582.15	0.308953	0.00885009	0.680802
ENSG00000180574.3	protein_coding	EIF2S3L	chr12:10658201-10675734	746.15	960.16	775.15	673.52	810.21	550.65	663.57	700.18	834.91	767.39	803.51	1186.37	1416.72	650.69	790.43	1402.61	838.88	723.37	770.62	746.056	935.059	0.325773	0.0389924	0.903023
ENSG00000182149.15	protein_coding	IST1	chr16:71919136-71962913	4496.84	4135.08	4097.23	3941.31	4378.35	4593.78	4291.74	3841.03	4589.52	4769.97	5007.73	5016.87	4468.66	4671.6	5946.21	4729.58	5310.57	4749.3	3994.83	4262.76	4866.53	0.191105	0.0026536	0.439376
ENSG00000182319.5	protein_coding	SGK223	chr8:8175258-8244008	1203.01	713.63	906.84	836.16	910.99	1725.78	1543.67	846.8	1901.24	1934.93	1822.63	1038.69	961.77	1272.44	2051.93	1295.87	2133.6	2671.98	1493.32	1176.46	1667.72	0.503423	0.0237458	0.837961
ENSG00000182362.9	protein_coding	YBEY	chr21:47706251-47717665	218.46	194.63	202.52	259.43	296.35	261.36	193.58	215.44	194.51	309.35	263.51	259.42	227.47	307.38	381.24	269.35	204.48	255.42	252.55	226.253	273.019	0.271065	0.0215539	0.833454
ENSG00000182752.8	protein_coding	PAPPA	chr9:118916083-119164601	2578.6	3329.62	1383.7	3317.69	102.77	272.33	2734.1	2781.78	3197	2740.24	1850.57	8611.89	3028.99	2947.07	2991.07	9324.48	7662.62	1768.02	2287.89	2188.62	4321.28	0.981437	0.0472726	0.923313
ENSG00000182912.6	protein_coding	C21orf90	chr21:45937099-45945835	140.65	63.88	61.85	10.98	60.87	19.95	165.64	75.8	27.93	217.54	112.79	413.08	99.77	174.65	237.53	86.79	184.53	12.97	123.78	69.7278	166.344	1.25436	0.0123306	0.76942
ENSG00000183077.11	protein_coding	AFMID	chr17:76183398-76203782	322.2	305.41	371.11	262.42	295.35	275.33	273.41	257.33	317.21	348.27	422.22	422.06	287.34	386.22	607.79	388.06	494.75	242.45	197.65	297.753	379.681	0.350673	0.0363668	0.903023
ENSG00000183474.11	protein_coding	GTF2H2C	chr5:68856035-68890550	146.64	231.56	134.68	142.69	175.61	149.63	127.72	104.73	151.62	150.68	205.62	252.44	172.6	210.58	321.36	294.29	170.57	218.51	137.75	151.653	213.44	0.493056	0.0041995	0.5046
ENSG00000183723.8	protein_coding	CMTM4	chr16:66648653-66730610	1592.05	2207.77	1844.6	1587.5	1557.57	1543.23	1421.93	1925	1779.55	1850.11	2092.13	1927.72	1765.91	1792.39	2284.47	2364.29	2086.72	1704.16	1817.74	1717.69	1968.56	0.196675	0.0253218	0.850239
ENSG00000184863.6	protein_coding	RBM33	chr7:155437145-155574179	3529.24	2892.46	3269.2	2785.86	3772.69	5100.54	4113.13	3556.77	4188.52	4878.74	4089.43	4023.07	3891.99	4814.32	7002.12	3956.44	3650.76	4004.97	5135.78	3689.82	4544.76	0.300654	0.022383	0.836043
ENSG00000184898.6	protein_coding	RBM43	chr2:152104454-152118393	130.68	116.78	142.66	91.8	65.85	67.83	85.81	139.64	69.83	134.72	124.77	257.43	111.74	218.56	60.88	143.65	132.66	108.75	125.77	101.208	141.894	0.487486	0.0380608	0.903023
ENSG00000185100.6	protein_coding	ADSSL1	chr14:105190523-105213662	125.69	177.66	213.49	113.75	90.8	94.77	88.81	136.65	154.61	140.7	178.67	408.09	164.62	133.73	502	264.36	224.43	150.66	86.84	132.914	225.412	0.762076	0.00907324	0.690659
ENSG00000185418.11	protein_coding	TARSL2	chr15:102193801-102264807	527.69	536.97	464.89	352.22	350.23	537.69	450.03	596.45	377.06	468.02	706.69	653.55	482.88	538.92	794.42	456.9	563.57	606.63	471.15	465.914	574.274	0.301675	0.0232268	0.836043
ENSG00000185499.12	protein_coding	MUC1	chr1:155158300-155162707	356.12	432.17	319.24	142.69	269.41	240.41	293.37	281.27	290.27	287.4	286.47	677.5	264.39	609.77	503	341.18	435.9	379.15	298.46	291.66	408.321	0.485415	0.0197286	0.815893
ENSG00000185522.4	protein_coding	C11orf35	chr11:554855-560779	42.89	75.85	64.85	19.96	71.84	53.87	85.81	78.8	76.81	101.79	66.88	126.72	52.88	86.83	111.78	62.85	82.79	86.8	91.84	63.4086	87.1141	0.458226	0.0385773	0.903023
ENSG00000185684.8	protein_coding	EP400NL	chr12:132568828-132613029	236.41	317.39	324.23	295.35	400.12	290.29	355.23	304.21	362.09	353.26	347.36	427.05	398.08	256.48	495.02	398.04	432.9	395.11	319.43	320.592	382.273	0.253864	0.0279177	0.865951
ENSG00000185753.8	protein_coding	CXorf38	chrX:40488285-40506819	280.3	245.53	285.32	236.48	231.49	235.42	233.5	202.47	271.32	225.53	223.59	395.12	428.01	284.43	409.19	355.14	271.31	262.41	369.34	246.871	322.406	0.385123	0.00382668	0.485364
ENSG00000185947.9	protein_coding	ZNF267	chr16:31885079-31928668	221.45	217.58	202.52	265.41	212.53	216.47	204.56	240.38	206.48	286.4	285.47	274.39	227.47	243.51	266.47	260.37	232.41	182.59	226.59	220.821	248.568	0.170766	0.0476125	0.923313
ENSG00000186352.4	protein_coding	ANKRD37	chr4:186317175-186321782	133.67	72.86	112.73	102.77	46.9	84.79	95.79	121.68	77.81	131.72	155.71	265.41	126.71	101.8	169.66	172.58	121.69	103.77	86.84	94.3339	143.59	0.606104	0.00463697	0.535055
ENSG00000186603.4	protein_coding	HPDL	chr1:45792545-45794347	24.94	30.94	37.91	49.89	45.9	43.89	34.92	39.9	20.95	51.89	67.87	38.91	44.9	51.9	83.83	32.92	47.88	41.91	38.93	36.5821	50.0939	0.453499	0.0243611	0.841296
ENSG00000186815.8	protein_coding	TPCN1	chr12:113658855-113736390	536.67	540.96	608.55	481.94	532.83	654.4	452.02	550.57	712.22	627.68	595.9	829.16	565.69	559.87	1170.68	809.05	902.72	541.78	454.18	563.351	705.671	0.324961	0.0391725	0.903023
ENSG00000186994.7	protein_coding	KANK3	chr19:8387468-8408146	43.89	40.92	38.91	32.93	40.91	58.86	36.92	47.88	46.88	63.87	38.93	103.77	45.89	43.91	119.76	41.9	44.89	55.87	64.88	43.1213	62.3674	0.532391	0.0177706	0.815893
ENSG00000187554.7	protein_coding	TLR5	chr1:223282748-223316624	60.85	93.82	47.89	48.89	25.94	29.93	59.87	58.85	66.83	54.88	38.93	220.51	90.79	54.89	66.87	124.7	134.66	55.87	43.92	54.7631	88.6023	0.694141	0.0335973	0.889498
ENSG00000187608.5	protein_coding	ISG15	chr1:948803-949920	82.79	99.81	97.77	39.91	64.86	146.64	141.69	171.55	138.65	168.65	168.69	280.38	90.79	122.75	326.35	134.67	205.48	103.77	82.85	109.298	168.438	0.623949	0.0322656	0.8861
ENSG00000187987.5	protein_coding	ZSCAN23	chr6:28399707-28411279	210.48	268.49	215.49	353.22	225.5	420.97	372.2	194.5	225.44	370.22	293.46	344.24	342.21	336.32	410.19	362.13	346.12	393.11	365.34	276.253	356.334	0.367243	0.00985466	0.726017
ENSG00000188687.11	protein_coding	SLC4A5	chr2:74443369-74570541	255.37	281.46	168.6	379.16	320.29	170.58	208.55	240.38	220.45	204.57	213.6	332.26	265.39	323.35	521.97	221.47	498.74	281.37	529.05	249.427	339.176	0.443417	0.0402142	0.903023
ENSG00000189060.4	protein_coding	H1F0	chr22:38201114-38203442	3699.82	4842.72	3637.32	4663.72	2722	7177.47	3872.65	974.47	4205.48	9023.03	6056.79	8597.92	7801.95	6272.38	7956.22	4527.06	7524.96	5659.25	6484.36	3977.29	6990.39	0.813587	0.000592035	0.165531
ENSG00000189067.8	protein_coding	LITAF	chr16:11641853-11730237	836.92	2042.09	1195.15	965.87	778.28	775.11	886.09	820.87	1319.7	966.97	1218.74	2566.3	1369.83	754.48	2355.33	2499.96	1759.55	1434.77	989.22	1068.9	1591.52	0.574278	0.0203948	0.816265
ENSG00000196074.8	protein_coding	SYCP2	chr20:58438618-58508710	41.9	45.91	41.9	41.91	43.9	27.93	78.83	54.86	79.8	60.87	36.93	175.61	58.86	57.88	79.84	111.73	70.82	46.89	53.9	50.771	75.3351	0.56932	0.0402051	0.903023
ENSG00000196177.8	protein_coding	ACADSB	chr10:124768495-124817827	944.65	732.6	956.72	903.01	1026.74	688.32	903.05	619.39	756.11	847.22	839.45	926.94	1195.23	1038.91	938.14	983.62	943.61	968.82	884.41	836.732	956.636	0.193205	0.0469807	0.921798
ENSG00000196214.6	protein_coding	ZNF766	chr19:52772824-52795977	682.31	503.04	485.84	533.82	557.77	550.65	494.93	531.62	530.67	550.84	580.92	619.62	610.59	631.73	666.68	643.45	517.69	635.57	638.85	541.184	609.594	0.17173	0.0102596	0.744413
ENSG00000196371.2	protein_coding	FUT4	chr11:94277017-94283063	242.4	212.59	158.62	219.52	50.89	191.53	171.63	186.52	207.48	136.71	215.6	544.79	270.37	239.52	319.37	346.16	375.05	170.62	188.66	182.353	280.686	0.622223	0.0178693	0.815893
ENSG00000196502.7	protein_coding	SULT1A1	chr16:28616903-28634946	25.94	64.88	43.9	33.93	43.9	27.93	27.94	16.96	68.83	45.9	123.77	41.91	111.74	65.87	38.92	115.72	44.89	31.93	24.96	39.3545	64.5603	0.71412	0.0369772	0.903023
ENSG00000196696.7	processed_transcript	PDXDC2P	chr16:70010200-70099851	523.7	556.93	527.74	405.11	370.18	427.95	492.94	364.05	634.41	641.65	641.81	880.05	568.68	443.11	760.49	639.46	663.32	506.86	520.07	478.114	626.55	0.390075	0.00351782	0.47357
ENSG00000196821.5	protein_coding	C6orf106	chr6:34555065-34664636	1897.29	2026.12	2169.82	2104.36	1994.6	1983.16	2102.46	1841.22	2081.79	2312.14	2504.36	2475.51	2046.26	2045.88	2729.59	2685.51	2392.95	2015.46	1798.77	2022.31	2300.64	0.18603	0.0134442	0.775452
ENSG00000196839.8	protein_coding	ADA	chr20:43248163-43280874	272.32	247.53	310.26	280.38	237.48	176.57	226.51	254.34	315.21	249.48	349.35	384.15	253.41	319.36	404.2	441.93	369.07	227.49	249.55	257.844	324.798	0.333044	0.0194876	0.815893
ENSG00000197217.8	protein_coding	ENTPD4	chr8:23243296-23315208	3954.18	3234.8	3504.64	3811.6	3137.09	3925.41	3741.93	3703.38	3936.15	3920.76	4093.42	4784.38	3932.9	4130.69	6434.24	5519.67	5026.29	3666.74	3822.14	3661.02	4533.12	0.308259	0.00258298	0.439376
ENSG00000197769.5	protein_coding	MAP1LC3C	chr1:242158792-242162375	131.67	64.88	116.72	45.9	26.94	34.91	45.9	16.96	61.85	96.8	35.93	102.77	81.81	214.57	273.46	279.33	153.61	37.91	178.68	60.6363	145.487	1.26264	0.00334852	0.464959
ENSG00000197932.3	protein_coding	F8A1	chrX:154114635-154116335	105.74	130.75	67.84	140.69	140.69	76.81	76.83	54.86	133.67	127.73	145.73	169.62	111.74	160.68	137.73	178.57	147.63	119.73	105.81	103.097	140.497	0.44653	0.0140807	0.775452
ENSG00000197948.5	protein_coding	FCHSD1	chr5:141018869-141030986	911.74	849.37	855.96	524.84	721.41	903.79	858.15	714.15	1143.14	932.04	973.2	1531.6	843.05	1011.96	1536.95	1042.48	1163.06	869.04	668.8	831.394	1057.22	0.346669	0.0282638	0.865951
ENSG00000198000.7	protein_coding	NOL8	chr9:95059640-95087918	950.64	880.31	961.71	905	985.83	927.73	912.03	921.61	931.67	978.94	990.17	1045.68	1022.63	1030.93	1018.98	1000.58	1105.2	973.81	829.51	930.726	999.643	0.103057	0.0238234	0.837986
ENSG00000198408.9	protein_coding	MGEA5	chr10:103544200-103578696	9253.03	7213.18	7228.76	7719.98	8033.3	8673.81	6874.17	8095.98	8009.96	7841.51	8539.19	7680.95	8125.2	9505.88	10619	9044.15	8899.49	9063.58	8976.89	7900.24	8829.58	0.160448	0.017897	0.815893
ENSG00000198677.6	protein_coding	TTC37	chr5:94799599-94890711	4908.81	4097.15	4278.79	3841.53	4422.25	4520.96	4999.22	3943.76	4344.13	4458.63	4476.71	4521.96	4645.25	4873.2	5560.97	5195.45	5259.69	4606.62	4446.02	4372.96	4804.45	0.135763	0.0277222	0.864922
ENSG00000198742.5	protein_coding	SMURF1	chr7:98625061-98741723	1763.62	1405.31	1464.51	1921.76	1542.6	1792.62	1702.33	1785.36	1755.61	1790.24	1882.51	1814.97	1682.11	1816.35	1708.61	1908.39	1820.39	1974.55	1820.73	1681.52	1821.89	0.115663	0.0457673	0.916543
ENSG00000198873.10	protein_coding	GRK5	chr10:120967101-121215131	1969.11	945.19	1155.24	1169.42	630.61	1256.93	1735.26	1512.07	1925.18	1669.49	1843.59	6053.56	1379.81	2313.35	3961.15	2416.16	2396.94	1303.06	1518.28	1366.56	2485.54	0.863012	0.00233134	0.439376
ENSG00000198929.8	protein_coding	NOS1AP	chr1:162039564-162353321	552.63	312.4	553.68	272.4	385.15	785.08	620.66	443.85	738.15	722.48	560.96	985.81	595.62	875.24	802.41	518.75	507.72	766.27	691.76	518.223	702.702	0.439341	0.0231648	0.836043
ENSG00000198961.5	protein_coding	PJA2	chr5:108670410-108745695	7869.46	7252.1	7584.91	7274.96	6860.88	7227.34	6875.17	7802.74	7079.29	6755.8	7363.37	7957.34	7181.38	7913.08	9623.92	8804.73	8817.69	8450.96	7681.21	7314.1	8054.95	0.139196	0.0238618	0.837986
ENSG00000204116.7	protein_coding	CHIC1	chrX:72783036-72906937	466.84	415.2	575.63	460.98	489.92	446.91	491.94	487.73	442.89	530.88	411.24	578.72	446.97	554.88	871.27	602.54	684.27	477.92	555	475.339	571.37	0.265469	0.0249961	0.84516
ENSG00000204131.6	protein_coding	NHSL2	chrX:71130938-71363424	153.62	133.74	154.63	166.63	83.82	153.62	172.63	117.69	162.59	191.6	268.5	241.46	243.44	163.67	399.21	356.14	314.21	135.69	123.78	144.331	243.77	0.756135	0.000384795	0.116553
ENSG00000204147.5	protein_coding	ASAH2B	chr10:52499078-52576255	135.66	61.88	96.77	159.65	129.71	179.56	177.62	180.53	120.7	219.54	234.57	107.76	165.62	158.68	299.41	169.59	157.6	118.73	206.63	138.009	183.812	0.413467	0.0493399	0.923313
ENSG00000204175.4	protein_coding	GPRIN2	chr10:46994087-47005643	1250.89	1124.84	635.48	543.8	669.52	335.18	596.71	367.05	622.44	716.49	478.11	1898.79	796.16	1350.28	1210.6	1501.37	1271.78	905.96	941.31	682.881	1107.09	0.69706	0.00837056	0.659954
ENSG00000204219.5	protein_coding	TCEA3	chr1:23707554-23751233	107.73	127.76	97.77	97.78	58.87	86.79	116.75	71.81	110.72	126.73	109.8	256.43	126.71	125.75	94.81	176.57	228.42	78.82	56.9	97.3313	138.094	0.504678	0.0397148	0.903023
ENSG00000204351.7	protein_coding	SKIV2L	chr6:31926857-31937532	1683.82	1596.94	1513.39	1094.59	1304.13	1709.82	1614.52	1878.12	1688.78	1807.2	2104.1	2140.25	1792.85	1908.16	2106.82	1633.06	2316.14	1403.84	1449.4	1564.9	1866.18	0.254019	0.0226259	0.836043
ENSG00000204396.6	protein_coding	VWA7	chr6:31733367-31745108	40.9	43.92	48.88	28.94	43.9	21.95	46.9	53.86	37.91	70.85	40.92	84.81	33.92	57.88	48.9	48.88	66.83	44.9	52.91	40.7942	55.0812	0.433196	0.0235982	0.836043
ENSG00000204592.5	protein_coding	HLA-E	chr6:30457244-30461982	1023.46	1485.15	916.81	844.14	517.86	721.24	833.2	716.14	1153.12	943.02	1143.88	2472.51	889.94	921.15	2021.99	1486.41	1863.29	905.96	867.44	912.347	1351.56	0.56697	0.0147383	0.792053
ENSG00000204946.5	protein_coding	ZNF783	chr7:148959262-148994393	973.58	1050.99	1052.49	849.13	861.1	844.94	830.21	821.87	1193.02	1004.89	1103.96	1270.18	1082.5	902.19	1084.85	1234.02	1450.33	1054.62	843.49	941.924	1103.1	0.227883	0.0272255	0.856778
ENSG00000205213.9	protein_coding	LGR4	chr11:27387508-27494322	2568.62	1879.4	4505.25	1494.7	2302.92	3235.1	1732.26	4845.42	3301.74	3200.27	3910.76	8165.88	1769.9	4275.4	13048.1	4652.76	5225.78	3143.92	1440.41	2873.94	4883.32	0.764835	0.0265599	0.851887
ENSG00000205352.6	protein_coding	PRR13	chr12:53835389-53840429	412.97	461.12	461.9	419.08	359.21	430.95	394.15	492.72	483.79	449.06	610.87	614.64	429.01	460.07	732.55	543.69	614.45	442	370.34	435.098	526.666	0.275549	0.0196237	0.815893
ENSG00000205542.6	protein_coding	TMSB4X	chrX:12993227-12995346	10761.3	10080.7	7786.43	8795.61	6182.37	8970.09	8423.83	9416.55	12973.5	12307.1	12762.4	21403.5	15848.3	9809.27	14829.6	15984.4	12283.9	15080	14687.6	9265.6	14499.6	0.646058	3.20707926229591e-06	0.00141296
ENSG00000205885.3	antisense	C1RL-AS1	chr12:7260648-7275097	95.76	121.77	85.8	104.77	25.94	51.87	127.72	79.79	108.73	87.82	117.78	372.17	161.63	140.72	150.7	169.59	265.33	77.82	77.86	89.1283	162.142	0.863302	0.00648361	0.600415
ENSG00000206503.7	protein_coding	HLA-A	chr6:29909037-29913661	368.09	777.51	522.75	520.85	393.13	476.84	591.72	385	280.3	616.7	541	841.13	480.89	1134.72	1300.42	856.93	1230.89	707.41	713.72	479.577	842.38	0.812709	0.000113642	0.0402984
ENSG00000206561.8	protein_coding	COLQ	chr3:15491640-15563258	233.42	126.76	192.54	175.61	200.56	179.56	201.57	170.56	199.5	199.58	213.6	228.49	225.48	227.54	214.57	220.47	266.33	205.54	158.72	186.675	216.032	0.210716	0.0431757	0.907179
ENSG00000206573.4	antisense	SETD5-AS1	chr3:9391373-9440263	1015.48	923.23	977.67	1012.77	1236.28	975.62	977.89	822.86	971.57	977.94	1434.34	935.92	1088.48	1198.59	1674.68	1026.52	1078.27	1000.74	1066.09	990.373	1148.16	0.213277	0.0473274	0.923313
ENSG00000213996.7	protein_coding	TM6SF2	chr19:19375173-19384200	25.94	62.88	38.91	21.95	17.96	35.91	28.94	41.89	26.93	27.94	29.94	72.84	41.9	43.91	113.77	60.85	72.82	30.93	47.91	33.4787	54.2826	0.697249	0.0164057	0.810772
ENSG00000214078.7	protein_coding	CPNE1	chr20:34213953-34252878	3911.29	3789.74	2861.17	2862.69	2720.01	2815.12	4134.08	3015.17	3927.18	3713.19	3915.75	4412.21	3807.19	3007.95	4466.14	3982.38	4757.96	3781.48	4382.14	3337.38	4022.64	0.269425	0.00928297	0.699301
ENSG00000214946.9	protein_coding	TBC1D26	chr17:15635561-15649476	15.96	19.96	37.91	21.95	43.9	73.82	27.94	31.92	32.92	44.91	47.91	25.94	29.93	64.87	195.61	51.87	77.8	31.93	58.89	34.0312	62.9672	0.887743	0.017114	0.810772
ENSG00000215301.5	protein_coding	DDX3X	chrX:41192651-41223725	10110.9	10570.7	12053.2	9510.03	10071.8	9029.94	9865.72	10493.8	8909.71	9770.46	10677.2	14132.6	13457.9	11062.8	14687.9	12217.5	10147.3	10125.2	10219.7	10068.4	11649.8	0.210472	0.0183685	0.815893
ENSG00000215462.1	protein_coding	AL136218.1	chr13:50007495-50020554	5.99	0	5.99	1	2.99	11.97	8.98	5.98	6.98	12.97	12.98	3.99	11.97	7.98	24.95	16.96	11.97	19.96	17.97	5.54227	14.1698	1.35427	0.00165141	0.375154
ENSG00000215472.5	protein_coding	RPL17-C18orf32	chr18:47008051-47017956	89.78	57.89	135.68	69.85	100.78	161.61	151.67	118.69	119.7	255.46	223.59	103.77	222.49	211.57	74.85	210.49	120.69	158.64	106.81	111.737	168.837	0.595516	0.0148767	0.792279
ENSG00000221968.4	protein_coding	FADS3	chr11:61640991-61659523	284.29	383.27	454.91	249.45	284.37	322.21	272.41	481.75	456.86	389.18	575.93	520.84	302.3	441.11	670.67	350.15	555.59	392.12	328.41	354.392	452.632	0.352991	0.0418096	0.903374
ENSG00000224020.1	antisense	MIR181A2HG	chr9:127420746-127460910	51.87	15.97	33.92	26.94	45.9	32.92	16.96	31.92	27.93	67.86	61.89	58.87	34.92	62.87	25.95	32.92	37.9	53.88	24.96	31.5922	46.2012	0.548363	0.0333004	0.889498
ENSG00000224376.1	processed_transcript	AC017104.6	chr2:232253687-232259702	35.91	15.97	11.97	30.93	19.96	28.93	15.97	35.91	23.94	25.95	29.94	67.85	24.94	40.92	57.89	35.91	29.92	31.93	34.94	24.3868	38.0188	0.64061	0.0113704	0.756305
ENSG00000224470.2	protein_coding	ATXN1L	chr16:71879894-71891231	1828.46	1946.27	1907.45	1819.99	1872.87	1957.22	1890.92	1856.18	1786.53	1878.05	2218.89	2117.3	2067.22	2283.41	2818.41	2450.08	2483.72	1809.92	1841.69	1873.99	2196.87	0.229337	0.00268963	0.439376
ENSG00000225950.3	protein_coding	NTF4	chr19:49559050-49568333	66.83	77.85	130.69	80.82	99.78	46.89	79.83	48.87	97.76	117.75	110.79	124.72	159.63	66.87	123.75	139.66	145.63	68.84	83.85	81.0352	114.151	0.494322	0.0177548	0.815893
ENSG00000225973.3	antisense	RP11-139H15.1	chr15:55609382-55611359	159.6	87.83	148.65	97.78	134.7	107.74	151.67	120.69	142.64	151.68	177.67	154.66	165.62	135.73	190.62	152.63	159.6	171.61	146.74	127.923	160.655	0.328691	0.00363751	0.485191
ENSG00000226686.3	lincRNA	AC012309.5	chr19:37742814-37756437	6.98	6.99	4.99	1	7.98	13.97	6.98	14.96	10.97	54.88	14.97	6.98	20.95	14.97	6.99	32.92	23.94	7.98	19.96	8.31357	20.4555	1.29895	0.00398874	0.49146
ENSG00000227533.1	lincRNA	SLC2A1-AS1	chr1:43424720-43449029	20.95	14.97	29.93	14.97	37.92	49.88	5.99	13.96	7.98	8.98	15.97	58.87	11.97	64.87	216.57	34.92	29.92	11.97	51.91	21.8378	50.5953	1.21217	0.0336116	0.889498
ENSG00000228709.1	processed_transcript	AP001065.15	chr21:45905460-45910171	47.88	18.96	25.94	7.98	25.94	10.97	54.88	25.93	10.97	70.85	41.92	105.77	37.91	54.89	63.87	25.94	45.88	8.98	49.91	25.4965	50.5925	0.988627	0.0140109	0.775452
ENSG00000228727.4	protein_coding	SAPCD1	chr6:31730576-31732628	53.87	65.87	69.83	43.9	46.9	56.86	51.89	71.81	85.79	82.83	99.82	109.76	76.82	96.81	141.72	85.79	64.84	44.9	65.88	60.7468	86.9153	0.516802	0.00676497	0.614724
ENSG00000228989.1	antisense	AC133528.2	chr2:242629829-242633704	26.93	18.96	25.94	25.94	15.96	28.93	18.96	35.91	16.96	32.93	36.93	22.95	25.94	40.92	36.93	35.91	28.93	20.95	29.95	23.8328	31.2335	0.390145	0.0408843	0.903374
ENSG00000231064.1	antisense	RP11-263K19.4	chr1:155166659-155175286	204.49	229.56	269.36	32.93	277.39	293.28	188.59	234.39	113.72	343.28	271.5	267.41	229.47	553.89	692.63	212.49	247.37	303.32	371.33	204.857	349.267	0.769718	0.0125741	0.771368
ENSG00000232104.2	lincRNA	RP11-509J21.1	chr9:3526723-3671646	14.96	23.95	11.97	2.99	16.96	13.97	19.96	11.97	8.98	21.95	18.96	12.97	17.96	26.95	24.95	25.94	16.96	20.95	18.97	13.9682	20.6558	0.564401	0.0279961	0.865951
ENSG00000233461.1	antisense	RP11-295G20.2	chr1:231658134-231664302	3.99	7.98	7.98	5.99	3.99	10.97	16.96	6.98	5.99	12.97	13.97	16.96	8.98	10.98	21.96	10.97	13.96	7.98	6.99	7.87081	12.573	0.675751	0.0340811	0.894514
ENSG00000234431.2	lincRNA	AC007283.5	chr2:202031688-202032269	15.96	13.97	8.98	34.92	9.98	13.97	8.98	3.99	9.98	14.97	14.97	35.92	13.97	28.94	32.93	25.94	14.96	21.95	31.94	13.4138	23.6498	0.818107	0.0137837	0.775452
ENSG00000235890.1	antisense	TSPEAR-AS1	chr21:45926690-45935738	83.79	39.92	36.91	4.99	35.92	23.94	82.82	33.91	17.96	117.75	50.91	188.58	64.85	100.8	106.79	43.89	97.75	10.98	78.86	40.0186	86.1156	1.1056	0.0137906	0.775452
ENSG00000236782.1	antisense	RP11-96L14.7	chr1:26496438-26498312	6.98	1	0	3.99	4.99	6.98	11.97	17.95	1	10.98	36.93	8.98	2.99	14.97	22.95	9.98	9.97	5.99	10.98	6.09655	13.4724	1.14394	0.0491814	0.923313
ENSG00000237015.1	antisense	CTA-984G1.5	chr22:29656878-29658026	2	6.99	2.99	1	5.99	5.99	5.99	1	4.99	8.98	6.99	8.98	4.99	9.98	11.98	3.99	9.97	4.99	3.99	4.10184	7.48396	0.867532	0.0304115	0.866619
ENSG00000241343.5	protein_coding	RPL36A	chrX:100645812-100651105	280.3	315.4	197.53	322.29	178.61	212.48	284.39	316.18	288.28	319.33	489.09	254.44	282.35	338.32	412.18	609.53	642.37	225.49	206.63	266.161	377.973	0.505984	0.0188928	0.815893
ENSG00000241945.3	protein_coding	PWP2	chr21:45527171-45551063	594.52	637.78	634.49	599.68	638.59	707.27	644.61	633.36	770.07	779.36	873.38	657.54	654.49	790.41	773.47	631.47	795.99	637.56	709.73	651.152	730.34	0.165573	0.0228231	0.836043
ENSG00000244291.1	protein_coding	C7orf13	chr7:156431057-156433348	217.46	175.66	281.33	309.32	333.27	308.25	247.47	173.55	205.49	356.25	270.5	274.39	241.44	347.3	418.17	314.24	275.3	406.08	233.58	250.198	313.726	0.326435	0.0324613	0.887133
ENSG00000245060.2	lincRNA	LINC00847	chr5:180257957-180262726	118.71	229.56	125.7	52.88	38.91	75.81	47.9	80.79	60.85	93.8	101.81	370.18	116.73	223.55	288.43	188.54	202.49	97.78	95.83	92.3459	177.914	0.946062	0.00711709	0.619156
ENSG00000245694.4	lincRNA	CRNDE	chr16:54952775-54963101	1081.32	459.12	1177.19	442.03	1228.29	1226	816.24	1290.65	974.56	1193.49	1065.03	1102.55	779.2	2083.81	3170.71	1419.57	939.62	1297.08	1483.34	966.156	1453.44	0.589144	0.0234551	0.836043
ENSG00000250644.1	protein_coding	RP11-295K3.1	chr11:1768897-1780281	27.93	43.92	14.96	32.93	25.94	5.99	22.95	65.83	31.92	53.89	35.93	93.79	28.93	29.94	39.92	36.91	82.79	26.94	61.89	30.2629	49.0935	0.697982	0.0445752	0.91108
ENSG00000250988.3	antisense	RP11-752G15.6	chr15:83419316-83425958	64.84	47.91	62.85	37.92	59.87	73.82	55.88	76.8	62.84	79.83	90.83	52.88	63.85	71.86	91.82	54.87	64.84	85.81	80.85	60.3027	73.7437	0.290298	0.0492509	0.923313
ENSG00000254585.1	protein_coding	MAGEL2	chr15:23888691-23891175	866.85	538.97	609.55	592.69	545.8	574.6	514.89	420.91	551.62	624.69	576.93	1100.56	492.86	1198.59	917.18	607.53	733.15	677.47	679.78	579.541	760.874	0.392748	0.0187655	0.815893
ENSG00000254815.1	antisense	RP11-496I9.1	chr11:557595-560107	159.6	301.42	185.56	82.82	279.38	181.56	277.4	249.35	194.51	324.32	220.59	254.44	216.5	309.38	452.1	242.41	302.24	197.55	342.39	212.401	286.192	0.43019	0.0373218	0.903023
ENSG00000254870.1	protein_coding	ATP6V1G2-DDX39B	chr6:31497996-31514385	360.11	508.03	176.58	154.66	392.14	359.12	284.39	143.63	243.39	342.28	394.27	416.08	457.94	477.04	587.83	320.23	419.94	374.16	473.15	291.337	426.291	0.549151	0.00974992	0.726017
ENSG00000255112.2	protein_coding	CHMP1B	chr18:11851395-11854448	2658.4	2184.81	1942.37	3328.66	1627.41	2255.49	2598.39	2333.94	2270.32	2241.29	2894.64	4565.87	2753.63	2483.01	3268.52	2716.44	3518.1	2675.97	2876.84	2355.53	2999.43	0.348634	0.0104356	0.744413
ENSG00000255423.1	protein_coding	EBLN2	chr3:73110810-73112488	82.79	66.87	62.85	61.86	67.85	80.8	70.85	55.85	118.7	96.8	124.77	68.85	93.78	71.86	113.77	97.76	119.7	79.82	82.85	74.2709	94.9958	0.355066	0.0228053	0.836043
ENSG00000257594.1	protein_coding	GALNT4	chr12:89913185-89918583	96.76	192.63	140.66	224.51	137.7	86.79	153.67	133.65	97.76	168.65	186.65	271.4	166.61	120.76	194.61	226.45	298.25	145.67	130.77	140.458	190.982	0.443297	0.0307313	0.866619
ENSG00000257918.1	processed_transcript	RP11-482D24.3	chr12:107108702-107126844	32.92	17.97	23.94	37.92	26.94	38.9	18.96	7.98	7.98	50.89	49.91	22.95	33.92	58.88	53.89	27.93	29.92	55.87	47.91	23.723	43.2091	0.865047	0.00306287	0.454399
ENSG00000258498.2	lincRNA	DIO3OS	chr14:102018558-102026768	1619.98	888.3	1324.84	94.79	724.4	930.73	1051.73	340.12	662.34	811.29	1385.43	1536.59	1380.8	2863.24	1631.76	885.86	1302.7	1110.5	819.53	848.581	1372.77	0.693968	0.0492797	0.923313
ENSG00000258515.1	antisense	RP11-203M5.7	chr14:20919464-20920077	53.87	40.92	31.92	39.91	47.89	26.93	39.91	35.91	41.9	39.92	49.91	63.86	32.92	59.88	44.91	52.87	41.89	59.87	56.9	39.9076	50.2926	0.333682	0.0338203	0.892402
ENSG00000259129.1	lincRNA	LINC00648	chr14:48234157-48264295	51.87	52.9	92.78	70.84	52.88	44.89	43.91	16.96	46.88	67.86	65.88	159.65	202.53	34.93	99.8	47.88	40.9	58.87	68.88	52.6567	84.7169	0.686033	0.0419762	0.903374
ENSG00000259244.1	processed_transcript	RP11-182J1.12	chr15:85056472-85070180	4.99	20.96	7.98	7.98	10.98	7.98	8.98	7.98	12.97	14.97	18.96	20.95	18.96	11.98	14.97	26.93	22.94	16.96	4.99	10.0883	17.2619	0.77491	0.0106441	0.74761
ENSG00000259305.1	protein_coding	ZHX1-C8ORF76	chr8:124238431-124279627	35.91	41.92	30.93	31.93	30.93	31.92	49.89	19.95	40.9	44.91	21.96	94.79	42.9	72.85	38.92	51.87	49.87	27.94	47.91	34.9198	49.3931	0.500263	0.0394209	0.903023
ENSG00000259905.1	lincRNA	PWRN1	chr15:24738284-24897277	22.94	14.97	21.95	17.96	15.96	12.97	19.96	7.98	14.96	42.91	16.97	58.87	33.92	38.92	14.97	31.92	25.93	18.96	15.97	16.6283	29.9347	0.848182	0.00335791	0.464959
ENSG00000259985.1	antisense	RP11-549B18.1	chr18:29265618-29266786	37.91	25.95	30.93	26.94	34.92	37.91	31.93	36.9	21.95	38.92	34.94	44.9	39.91	55.89	45.91	34.92	33.91	44.9	44.92	31.7038	41.9106	0.402662	0.00717448	0.619156
ENSG00000260822.1	sense_overlapping	GS1-358P8.4	chrX:24563633-24568583	407.99	308.41	396.06	363.2	226.5	424.96	288.38	273.29	325.19	353.26	367.32	427.05	420.03	536.92	762.49	464.88	510.71	312.3	476.15	334.885	463.109	0.467685	0.00299692	0.453877
ENSG00000260948.1	sense_overlapping	RP11-552M11.8	chr1:111973668-111975690	84.79	98.81	66.84	74.84	99.78	88.78	96.79	92.76	99.75	89.81	101.81	127.72	94.78	135.73	133.73	118.71	102.74	95.78	107.81	89.2378	110.863	0.313046	0.00483889	0.545369
ENSG00000261101.1	sense_overlapping	RP4-545K15.5	chrX:100882858-100883508	29.93	26.95	39.9	29.93	32.93	41.9	40.91	28.92	43.89	42.91	34.94	39.91	39.91	60.88	38.92	44.89	33.91	52.88	49.91	35.0294	43.9062	0.325856	0.0341465	0.894514
ENSG00000261114.1	sense_intronic	RP11-325K4.2	chr16:56974940-56975638	4.99	15.97	7.98	6.98	1	5.99	8.98	10.97	23.94	12.97	34.94	16.96	15.96	19.96	7.98	14.96	28.93	14.97	12.98	9.64422	18.0611	0.90515	0.019998	0.815893
ENSG00000261128.1	lincRNA	RP11-18F14.2	chr16:80631803-80636416	273.32	410.21	204.51	287.37	216.52	233.43	211.54	323.16	338.15	227.52	300.44	511.86	294.32	328.34	447.11	423.98	412.96	353.2	348.37	277.581	364.811	0.394243	0.0139654	0.775452
ENSG00000261586.2	lincRNA	RP11-923I11.6	chr12:52211683-52213934	295.27	151.71	477.86	216.52	347.23	370.1	347.25	230.4	185.54	394.17	285.47	439.03	205.52	680.63	1173.67	362.13	370.06	193.56	317.43	291.32	442.168	0.601991	0.0489841	0.923313
ENSG00000264112.1	lincRNA	RP11-159D12.2	chr17:56066400-56072211	722.21	699.66	616.53	773.3	638.59	699.29	558.79	496.71	785.04	547.85	984.18	808.21	628.55	775.44	1275.47	766.15	957.58	813.17	584.95	665.568	814.153	0.290713	0.043303	0.907179
ENSG00000267165.1	antisense	RP11-78A19.3	chr18:11851413-11852750	283.3	92.82	197.53	286.37	230.49	261.36	269.42	218.43	191.52	323.32	289.46	218.52	309.28	204.59	385.24	368.11	387.02	290.35	231.58	225.694	300.747	0.414185	0.0220279	0.836043
ENSG00000267278.1	antisense	MAP3K14-AS1	chr17:43325292-43345997	74.81	98.81	51.88	73.84	84.81	52.87	59.87	77.8	69.83	79.83	82.85	201.55	76.82	79.84	196.61	108.74	102.74	48.89	86.84	71.6129	106.471	0.572174	0.0171079	0.810772
ENSG00000267519.2	lincRNA	MIR24-2	chr19:13945330-13947173	178.56	202.61	239.43	147.67	138.69	181.56	192.58	119.69	145.64	204.57	239.56	393.13	180.58	207.58	472.06	213.48	285.28	144.67	139.75	171.826	248.067	0.529782	0.0151788	0.793829
ENSG00000271051.1	lincRNA	RP11-301L7.1	chr3:32938576-32939318	16.96	1	59.86	15.96	62.86	48.88	16.96	20.95	9.98	26.94	52.9	82.82	5.99	70.86	363.28	46.89	33.91	20.95	44.92	28.156	74.9458	1.4124	0.0320955	0.8861
ENSG00000271265.1	lincRNA	RP11-230C9.4	chr6:157095351-157095796	6.98	5.99	2	6.98	6.98	10.97	9.98	2.99	2.99	10.98	6.99	7.98	6.98	9.98	10.98	10.97	9.97	11.97	13.97	6.20801	10.0784	0.699071	0.0265674	0.851887
