# Supplementary material for: Integrative transcriptome network analysis of iPSC-derived neurons from schizophrenia and schizoaffective disorder patients with 22q11.2 deletion
Source: BMC Syst Biol. 2016 Nov 15;10:105. doi: 10.1186/s12918-016-0366-0 (PMC5111260; doi:10.1186/s12918-016-0366-0)
Supplement: Additional file 8: Table S5. — Is a table listing the down-regulated genes in SZ. (XLS 127 kb) [file 12918_2016_366_MOESM8_ESM.xls]

## Sheet: Sheet1
Supplementary Table 5: down-regulated genes in SZ patients
ID	biotype	symbol	coordinates	Ctrl_553C2_M	Ctrl_3113C4_F	Ctrl_iPS1BC23_F	Ctrl_690C5_M	Ctrl_iPS1BC10_F	Ctrl_iPS6C4_M	Ctrl_iPS2C1_M	Ctrl_iPS2C4_M	Ctrl_iPS5C4_M	SZ_iPS15BC6_M	SZ_iPS15BC4_M	SZ_1220C2_F	SZ_1804C6_F	SZ_22q1110C5_M	SZ_22q1130C1_F	SZ_22q1130C9_F	SZ_22q1160C2_M	SZ_537C10_M	SZ_1275C9_F	Ctrl_mean	SZ_mean	log2(SZ_mean/Ctrl_mean)	pvalue	padj
ENSG00000002587.5	protein_coding	HS3ST1	chr4:11394774-11431389	134.67	265.49	223.47	208.54	131.71	875.86	238.49	553.56	286.28	312.34	181.66	209.53	283.34	200.6	86.83	103.75	148.62	182.59	155.72	324.23	186.499	-0.797845	0.0158237	0.808853
ENSG00000003987.9	protein_coding	MTMR7	chr8:17155539-17271037	554.62	551.94	598.57	745.36	823.19	556.64	598.71	927.59	556.61	535.87	418.23	379.16	548.73	529.93	234.53	701.31	325.18	670.49	561.99	657.025	490.542	-0.421572	0.0192943	0.815893
ENSG00000005189.15	protein_coding	AC004381.6	chr16:20817751-20860987	178.56	194.63	218.48	205.55	170.62	163.6	146.68	151.61	192.52	135.71	141.74	128.71	173.6	203.59	132.74	127.69	108.72	158.64	194.65	180.249	150.58	-0.25946	0.0345909	0.897839
ENSG00000010361.9	protein_coding	FUZ	chr19:50310126-50320633	276.31	355.32	455.91	280.38	359.21	329.2	391.16	352.09	406.98	328.31	339.37	278.38	335.22	256.48	301.4	257.38	309.22	400.1	272.51	356.284	307.838	-0.210856	0.0486077	0.923313
ENSG00000011677.7	protein_coding	GABRA3	chrX:151334706-151620337	522.7	634.78	542.71	651.56	639.59	827.98	465	1001.4	690.27	473.01	311.42	291.35	618.57	403.19	93.81	584.59	290.27	664.5	678.78	663.999	440.949	-0.590569	0.0256219	0.851887
ENSG00000013573.12	protein_coding	DDX11	chr12:31226779-31257725	728.19	1121.85	1219.09	737.37	1174.41	1192.09	931.99	781.97	1282.79	885.14	578.93	597.67	792.17	635.72	997.02	600.55	656.34	686.45	566.98	1018.86	699.698	-0.542155	0.000135109	0.0467702
ENSG00000018236.10	protein_coding	CNTN1	chr12:41086244-41466220	1173.09	1303.5	1373.72	1384.95	1299.14	781.09	1149.52	2108.53	1374.56	746.43	617.86	486.92	711.35	569.85	334.34	1720.84	609.46	1674.23	1459.38	1327.57	893.066	-0.571945	0.039728	0.903023
ENSG00000035115.17	protein_coding	SH3YL1	chr2:217730-266398	1060.37	1012.06	1216.1	1010.77	1227.3	993.57	1219.37	1019.35	1130.17	1082.72	1007.14	1005.77	1015.65	876.24	868.28	960.68	945.61	1098.52	948.3	1098.78	980.89	-0.163745	0.00810255	0.656328
ENSG00000040608.9	protein_coding	RTN4R	chr22:20228938-20270769	731.18	536.97	705.32	587.7	699.46	1062.4	845.18	1020.35	801	392.18	391.28	286.36	413.04	510.97	313.38	285.31	227.42	309.3	430.23	776.618	355.948	-1.12554	5.58620423513395e-13	3.2487129349845e-10
ENSG00000067798.9	protein_coding	NAV3	chr12:78224685-78606790	1417.48	1228.65	1909.44	1353.02	2009.57	1354.69	1405.97	1502.1	1455.36	1152.58	908.32	783.26	1070.52	1393.2	571.87	1213.07	701.23	1444.74	988.23	1515.14	1022.7	-0.567069	0.000372785	0.115318
ENSG00000070010.13	protein_coding	UFD1L	chr22:19437464-19466738	1339.67	1500.13	1562.27	1470.76	1303.13	1387.61	1339.11	1262.72	1264.84	650.63	596.89	744.35	694.39	758.47	855.3	680.36	656.34	594.66	693.75	1381.14	692.516	-0.995938	5.22540899984224e-47	1.89930553621766e-43
ENSG00000070371.11	protein_coding	CLTCL1	chr22:19166986-19279239	451.88	449.14	406.03	434.04	488.92	383.06	528.86	363.06	549.63	234.51	271.5	186.59	207.52	178.64	191.62	250.4	213.46	203.54	216.61	450.513	215.438	-1.0643	8.4227337675688e-28	1.02048438538902e-24
ENSG00000070413.13	protein_coding	DGCR2	chr22:19023795-19109967	3147.19	3780.76	3218.32	3169.01	3364.58	3515.41	3096.32	3394.19	3228.92	1670.49	1674.9	1466.74	1479.58	1628.72	1411.2	1364.7	1568.03	1903.71	1884.62	3323.86	1605.27	-1.05004	1.33723409047914e-55	9.72102322073811e-52
ENSG00000073803.9	protein_coding	MAP3K13	chr3:185000729-185206885	1707.76	1583.96	1090.4	1910.79	1400.91	1462.43	1206.4	1614.81	1490.27	1177.52	1243.7	1062.64	1390.78	1035.92	743.53	1166.18	1081.26	1618.35	1738.88	1496.41	1225.88	-0.287696	0.0396825	0.903023
ENSG00000078070.7	protein_coding	MCCC1	chr3:182733006-182833863	777.07	747.57	694.34	680.5	847.13	641.43	695.5	716.14	620.45	610.72	625.84	541.8	602.61	690.61	525.96	720.26	500.73	811.17	622.88	713.348	625.258	-0.190156	0.0334786	0.889498
ENSG00000079974.13	protein_coding	RABL2B	chr22:51205929-51222091	914.73	863.35	929.78	757.33	887.05	918.76	938.97	1135.05	798	882.15	742.63	682.49	824.09	805.38	734.54	861.92	812.94	877.02	900.38	904.78	812.354	-0.155458	0.0354132	0.900911
ENSG00000084444.9	protein_coding	KIAA1467	chr12:13197218-13295455	829.94	1055.98	785.13	748.35	798.24	1338.73	1079.67	1378.42	1175.06	902.1	782.55	621.62	782.19	820.35	708.6	740.21	777.03	955.85	1071.08	1021.06	816.158	-0.323144	0.0156419	0.803597
ENSG00000085552.12	protein_coding	IGSF9	chr1:159896829-159915386	1319.72	1429.26	1316.86	1318.09	1548.59	1352.7	1669.4	988.43	1478.3	1258.35	1126.91	993.79	1380.8	1351.28	518.97	792.09	982.51	1244.2	1362.55	1380.15	1101.15	-0.325818	0.0333235	0.889498
ENSG00000085978.17	protein_coding	ATG16L1	chr2:234118697-234204320	761.11	685.69	775.15	700.46	726.4	779.1	762.36	842.81	775.06	763.4	568.95	725.39	712.35	714.56	531.95	644.44	716.19	725.37	766.62	756.459	686.921	-0.139116	0.0487213	0.923313
ENSG00000093009.5	protein_coding	CDC45	chr22:19466982-19508135	206.49	436.16	330.21	427.06	198.56	244.4	280.4	150.61	275.31	120.75	157.71	61.86	182.58	86.83	74.85	139.66	134.66	77.82	142.74	283.245	117.946	-1.26392	4.28006210537557e-08	2.22242224821626e-05
ENSG00000093010.7	protein_coding	COMT	chr22:19929130-19957498	300.25	832.4	304.27	239.47	294.35	310.24	382.18	639.34	179.55	135.71	139.74	240.47	145.66	160.68	88.82	146.65	231.41	130.71	358.36	386.896	177.821	-1.12152	8.88721809388613e-05	0.0323028
ENSG00000099889.9	protein_coding	ARVCF	chr22:19957419-20004331	2429.97	2655.91	1613.15	1608.45	2094.38	2931.84	2693.19	4144.24	2711.22	1250.37	1596.05	1304.11	974.74	1784.41	1408.21	1113.31	1293.73	1364.92	1934.53	2542.48	1402.44	-0.858302	2.60922833126196e-07	0.000122373
ENSG00000099899.10	protein_coding	TRMT2A	chr22:20099389-20104915	609.49	646.76	757.19	547.79	742.36	780.09	738.41	871.74	737.16	410.14	427.21	395.12	388.1	372.25	327.35	240.42	378.04	399.1	272.51	714.555	361.025	-0.984946	1.02258168707978e-18	7.0796738802157e-16
ENSG00000099901.12	protein_coding	RANBP1	chr22:20103461-20114878	1748.66	1830.49	1761.8	2019.55	1608.46	2001.11	1870.96	1759.43	2028.93	1042.81	1089.98	798.23	934.84	838.31	901.21	866.91	795.99	654.53	828.51	1847.71	875.131	-1.07817	3.71351750928188e-39	8.99847184457486e-36
ENSG00000099904.11	protein_coding	ZDHHC8	chr22:20116979-20135530	1649.9	1795.56	1675	1190.38	1638.39	1933.28	2131.4	1578.9	1728.68	978.94	994.16	905.99	904.91	981.03	1021.97	830	885.76	851.08	849.48	1702.39	920.331	-0.887335	2.00562955810279e-25	2.08284629608975e-22
ENSG00000099910.12	protein_coding	KLHL22	chr22:20783528-20850170	947.65	1119.85	1521.37	1043.7	1250.24	1033.48	947.96	1161.98	1196.01	618.7	500.07	616.63	682.42	528.94	419.17	477.85	467.82	645.55	464.17	1135.8	542.131	-1.067	2.33881624609447e-22	1.88911385566486e-19
ENSG00000099917.13	protein_coding	MED15	chr22:20850200-20941919	1708.76	1619.9	1576.24	1605.46	1914.78	1916.32	1841.03	2115.51	1742.64	905.1	912.31	900	825.09	990.01	995.03	745.2	904.71	796.21	924.34	1782.29	889.8	-1.00218	1.85079883806866e-48	8.96958810222673e-45
ENSG00000099940.6	protein_coding	SNAP29	chr22:21213271-21245502	1014.48	1101.89	1127.31	1144.48	1009.77	855.91	1137.55	892.68	1028.43	473.01	532.02	602.66	535.76	417.16	406.19	559.65	499.74	658.52	479.14	1034.72	516.384	-1.00273	5.09386599805995e-28	6.73270161325397e-25
ENSG00000099942.8	protein_coding	CRKL	chr22:21271714-21308037	3802.56	3974.38	3637.32	4130.89	3828.56	4373.32	4229.88	3870.95	4112.71	1890.03	1895.49	1889.81	1809.81	1783.41	2424.19	2143.82	1893.21	2056.37	2073.28	3995.62	1985.94	-1.0086	1.01870995410256e-68	1.48110240226971e-64
ENSG00000099949.14	protein_coding	LZTR1	chr22:21333751-21353327	2481.84	2574.07	2811.29	1886.84	3010.37	2126.8	2930.68	2451.63	2611.47	1353.16	1223.73	1763.09	1447.65	1428.13	1087.84	1297.86	1279.76	1493.63	961.27	2542.78	1333.61	-0.931064	9.07227970744166e-18	5.99553975756792e-15
ENSG00000099974.7	protein_coding	DDTL	chr22:24309089-24314721	63.84	56.89	47.89	43.9	60.87	49.88	58.87	37.9	42.89	45.9	47.91	50.89	33.92	24.95	50.9	46.89	25.93	35.92	32.94	51.437	39.6153	-0.376747	0.0227719	0.836043
ENSG00000100033.11	protein_coding	PRODH	chr22:18900294-18924066	236.41	461.12	176.58	429.05	249.45	404.01	466.99	387	392.02	137.71	175.67	139.69	89.79	93.81	86.83	133.68	157.6	295.33	352.37	355.848	166.249	-1.09792	4.76714857600256e-05	0.0177717
ENSG00000100056.7	protein_coding	DGCR14	chr22:19117792-19132197	680.31	587.87	621.52	608.66	835.16	690.31	715.46	674.25	676.31	393.17	304.44	348.23	405.06	280.44	233.54	269.35	295.25	407.08	303.46	676.65	324.001	-1.06241	9.53005271574338e-24	9.2371624289462e-21
ENSG00000100075.5	protein_coding	SLC25A1	chr22:19163095-19166343	2101.78	1937.29	1494.44	1512.67	1716.22	2108.85	1876.95	2170.36	2003.99	876.16	1042.07	829.16	815.11	971.05	788.44	917.78	937.63	888	1029.15	1880.28	909.455	-1.04788	2.62110624078199e-36	5.4440376621042e-33
ENSG00000100084.10	protein_coding	HIRA	chr22:19318221-19435224	1886.32	1734.68	1563.27	1841.94	1784.07	1861.45	2018.65	2308.01	1586.03	883.14	1014.12	752.33	782.19	895.2	638.73	830	765.06	815.16	1060.1	1842.71	843.604	-1.12719	3.14612827047425e-33	4.57415589244251e-30
ENSG00000100124.7	protein_coding	ANKRD54	chr22:38226862-38240438	771.09	834.4	785.13	742.36	791.26	671.36	803.27	900.66	692.27	672.59	672.75	743.35	665.46	730.53	531.95	680.36	636.39	836.12	751.65	776.866	692.114	-0.166655	0.0284104	0.865951
ENSG00000100294.7	protein_coding	MCAT	chr22:43528886-43539400	294.27	271.48	270.36	267.41	331.27	275.33	282.39	316.18	231.42	266.44	264.51	251.44	255.41	221.55	209.58	191.54	223.43	301.32	259.53	282.234	244.477	-0.207193	0.0184252	0.815893
ENSG00000100461.13	protein_coding	RBM23	chr14:23369854-23388393	2077.84	2356.48	2229.68	2051.48	2315.9	2142.77	2280.08	2145.43	2011.97	2119.54	2134.05	1895.79	1995.38	1991	1743.54	1898.41	1868.27	2095.28	1871.64	2179.07	1961.29	-0.151908	0.000980624	0.250128
ENSG00000100478.10	protein_coding	AP4S1	chr14:31494312-31562818	147.63	160.69	156.63	211.53	183.6	137.66	139.7	155.6	143.64	149.69	105.8	157.65	135.69	104.79	94.81	146.65	107.73	175.6	130.77	159.631	130.917	-0.28609	0.023454	0.836043
ENSG00000100982.7	protein_coding	PCIF1	chr20:44563267-44576662	1281.82	1166.76	1400.66	1328.07	1341.04	1293.84	1384.01	1354.48	1270.82	1045.8	1132.9	1086.59	1192.24	1089.81	886.24	937.73	979.52	1156.39	1104.02	1313.5	1061.13	-0.307823	8.45748561946519e-08	4.09877944738015e-05
ENSG00000102974.10	protein_coding	CTCF	chr16:67596310-67673086	2311.26	2376.45	2468.11	2853.71	2765.9	2393.15	2698.18	2121.49	2196.51	2497.75	2381.59	2127.28	2523.16	2098.78	1791.45	2086.96	1747.58	2410.57	2304.86	2464.97	2197	-0.166039	0.0430498	0.907179
ENSG00000103351.8	protein_coding	CLUAP1	chr16:3550924-3589048	1182.07	915.25	950.73	817.2	1031.73	795.06	844.18	860.77	957.6	801.32	750.61	811.2	861.01	764.46	727.56	830.99	781.02	962.83	886.41	928.286	817.741	-0.182926	0.0170672	0.810772
ENSG00000105088.4	protein_coding	OLFM2	chr19:9964394-10047228	4103.81	3928.47	6193.23	4165.82	4689.66	4498.01	4390.53	5940.58	6341.14	4257.05	4600.48	4135.82	4647.25	3360.24	2414.21	5883.79	3451.27	4030.92	3322.04	4916.81	4010.31	-0.294009	0.0420744	0.903374
ENSG00000105723.7	protein_coding	GSK3A	chr19:42734338-42746777	2157.64	2079.02	2120.94	2235.07	2255.03	2320.33	2231.19	2696	2198.5	2144.49	2204.92	2156.21	2089.17	2158.66	1739.55	1882.45	1915.16	2230.97	2213.03	2254.86	2073.46	-0.120996	0.0387386	0.903023
ENSG00000107789.11	protein_coding	MINPP1	chr10:89264632-89313217	900.76	849.37	916.81	856.11	804.23	866.88	928	984.44	889.77	825.26	760.59	913.97	771.22	836.32	828.36	821.02	859.82	773.26	841.49	888.488	823.131	-0.11023	0.015445	0.799725
ENSG00000107819.9	protein_coding	SFXN3	chr10:102790991-102800998	1568.11	1245.61	1116.34	1534.62	1598.48	1019.51	2108.45	2822.67	1518.2	844.23	739.63	1746.12	863	765.46	266.47	1233.02	1219.91	1669.24	1636.06	1614.67	1098.32	-0.555943	0.0398472	0.903023
ENSG00000108590.6	protein_coding	MED31	chr17:6546635-6554954	217.46	228.56	255.39	245.46	244.46	192.53	241.48	207.46	193.52	202.57	200.63	157.65	210.51	201.59	160.68	207.5	224.43	210.53	185.67	225.147	196.176	-0.198712	0.0171452	0.810772
ENSG00000108788.7	protein_coding	MLX	chr17:40719086-40725257	971.59	976.13	1002.61	1047.69	1071.64	1012.53	1168.48	1107.13	946.63	905.1	925.29	967.85	934.84	930.13	731.55	834.98	952.59	942.88	886.41	1033.82	901.161	-0.198134	0.000438298	0.12816
ENSG00000109084.9	protein_coding	TMEM97	chr17:26646121-26655707	2306.27	1769.61	2478.09	2345.83	2383.75	1682.89	2721.13	1698.59	2013.96	1886.03	1847.58	740.36	2215.87	1711.56	1269.48	1890.43	2259.28	1219.25	1535.24	2155.57	1657.51	-0.379051	0.0263112	0.851887
ENSG00000109738.6	protein_coding	GLRB	chr4:157997209-158093242	168.58	342.34	171.59	171.62	199.56	287.3	190.59	281.27	220.45	164.65	154.71	141.69	168.61	107.78	72.86	135.67	173.56	240.46	194.65	225.923	155.464	-0.539245	0.00530483	0.561888
ENSG00000109971.9	protein_coding	HSPA8	chr11:122928197-122933938	21302.1	25030	19874.6	27599.2	22066.4	30542.4	18447.2	27849.7	22683.3	22179.4	19872.2	21492.3	22707.5	17552.7	15351.6	20987.3	20345.5	24244.4	19396.2	23932.8	20412.9	-0.229506	0.024914	0.844348
ENSG00000112294.8	protein_coding	ALDH5A1	chr6:24495080-24537435	778.07	755.55	808.07	703.45	968.86	670.36	565.78	1289.65	750.12	717.49	568.95	593.68	667.46	426.14	491.03	713.28	481.78	907.95	772.61	809.992	634.037	-0.35334	0.0256732	0.851887
ENSG00000112309.6	protein_coding	B3GAT2	chr6:71566382-71666741	174.57	274.47	273.35	374.18	257.43	356.13	418.1	615.4	410.97	304.36	211.61	154.66	111.74	116.77	82.84	259.37	262.34	371.16	299.46	350.511	217.43	-0.688906	0.0115611	0.758181
ENSG00000112877.6	protein_coding	CEP72	chr5:612387-667283	162.6	215.59	151.64	192.58	163.64	210.49	201.57	137.64	203.49	143.7	153.72	113.75	171.6	155.69	140.72	165.6	119.7	112.75	174.69	182.136	145.19	-0.32707	0.00457159	0.531731
ENSG00000113621.10	protein_coding	TXNDC15	chr5:134209493-134237215	1535.19	1376.36	1766.79	1676.3	1649.37	1369.65	1336.12	1499.11	1361.59	1242.39	1080	1381.93	1546.42	1258.47	1225.57	1462.47	1211.93	1371.91	1445.41	1507.83	1322.65	-0.189044	0.0124938	0.769692
ENSG00000113966.5	protein_coding	ARL6	chr3:97483365-97519953	170.58	169.67	158.62	191.58	201.56	185.55	197.57	377.02	174.56	129.73	134.75	166.63	163.62	137.72	139.72	180.56	169.57	215.51	181.67	202.968	161.95	-0.325705	0.0364847	0.903023
ENSG00000114026.17	protein_coding	OGG1	chr3:9791628-9829903	919.72	1087.92	1127.31	1109.55	1425.86	863.89	1100.63	821.87	896.76	916.07	903.33	802.22	1101.45	960.07	659.69	819.02	869.8	1017.71	835.5	1039.28	888.486	-0.226159	0.0368506	0.903023
ENSG00000114544.11	protein_coding	SLC41A3	chr3:125725198-125820404	1473.34	1341.43	1616.14	1453.79	1637.39	1465.42	1467.83	1465.2	1640.9	1404.05	1214.75	1420.85	1512.5	1286.41	1152.71	1337.77	1351.58	1574.45	1425.44	1506.83	1368.05	-0.139392	0.0212118	0.832395
ENSG00000114948.8	protein_coding	ADAM23	chr2:207308263-207485851	1051.39	898.28	1498.43	1207.34	1040.71	1030.48	941.97	990.43	1413.46	966.97	647.8	1012.75	903.91	1173.64	751.51	931.75	1041.37	999.75	929.33	1119.16	935.877	-0.258031	0.0279641	0.865951
ENSG00000119421.5	protein_coding	NDUFA8	chr9:124894745-124922098	695.27	627.8	608.55	699.46	704.45	674.35	586.73	732.1	664.34	642.65	633.83	589.69	630.54	570.85	495.02	594.56	546.62	619.6	620.89	665.894	594.425	-0.163799	0.0049322	0.55161
ENSG00000120053.9	protein_coding	GOT1	chr10:101156627-101190381	1073.34	976.13	1003.61	1142.48	1073.63	975.62	1085.66	1084.19	981.54	921.06	1076.01	841.13	914.88	1073.84	963.09	1022.53	980.52	937.89	991.22	1044.02	972.218	-0.1028	0.0461322	0.917176
ENSG00000120837.3	protein_coding	NFYB	chr12:104510855-104532067	1494.29	1367.38	1503.41	1591.49	1482.73	1294.84	1427.92	1309.6	1135.16	1382.09	1265.66	1328.05	1318.95	1283.42	1345.33	1243	1115.18	1199.3	1352.57	1400.76	1283.35	-0.126288	0.0389581	0.903023
ENSG00000121289.12	protein_coding	CEP89	chr19:33369908-33462897	1162.12	1226.65	1248.02	1223.3	1196.36	989.58	1120.58	1139.04	923.69	965.97	1097.97	979.83	1006.67	1181.62	904.21	906.81	878.78	1031.68	1127.98	1136.59	1008.15	-0.173007	0.0166422	0.810772
ENSG00000122687.13	protein_coding	FTSJ2	chr7:2273866-2281840	642.41	674.71	689.36	757.33	707.44	622.48	697.5	658.29	672.32	665.6	624.84	595.68	697.39	552.89	538.93	639.46	647.36	610.62	629.87	680.203	620.264	-0.133082	0.0130864	0.775452
ENSG00000122965.6	protein_coding	RBM19	chr12:114254543-114404176	1079.32	970.14	1131.3	964.87	1102.57	924.74	1080.67	929.59	934.66	1072.74	1016.12	945.9	865	982.02	888.24	882.87	896.73	873.03	868.44	1013.1	929.11	-0.12485	0.0336491	0.889498
ENSG00000123545.5	protein_coding	NDUFAF4	chr6:97337189-97345757	471.83	400.23	355.15	443.02	478.94	424.96	459.01	385	393.02	389.18	296.45	334.26	398.08	287.42	257.49	375.09	305.23	387.13	372.33	423.463	340.266	-0.315574	0.000636638	0.174643
ENSG00000124257.6	protein_coding	NEURL2	chr20:44517264-44519926	55.86	42.92	89.79	60.87	96.79	67.83	80.83	56.85	67.83	58.88	39.93	19.96	50.88	51.9	36.93	33.92	33.91	71.84	49.91	68.84	44.8043	-0.619609	0.0027355	0.441834
ENSG00000124444.11	protein_coding	ZNF576	chr19:44100544-44105309	289.28	282.46	321.23	299.34	290.36	288.3	337.27	298.23	255.36	254.47	265.51	272.4	278.36	245.51	266.47	208.5	286.28	279.37	270.51	295.759	262.736	-0.170808	0.0104647	0.744413
ENSG00000126001.11	protein_coding	CEP250	chr20:34042985-34099804	2142.68	1941.28	2447.16	2462.57	2871.67	2174.69	2437.74	2526.44	2459.85	2320.12	2040.22	1904.77	2340.58	2264.45	1738.55	2356.31	1736.61	2129.2	2233.99	2384.9	2106.48	-0.179093	0.0267293	0.851887
ENSG00000126950.7	protein_coding	TMEM35	chrX:100333709-100351353	1755.64	1120.85	1207.12	1685.28	1392.93	1549.22	1483.8	2337.93	1503.24	1238.4	1263.66	1056.65	1127.39	1211.56	583.84	1119.3	1074.28	1807.93	1767.83	1559.56	1225.08	-0.348256	0.0445338	0.91108
ENSG00000128185.5	protein_coding	DGCR6L	chr22:20301799-20307603	445.89	604.84	666.41	573.74	646.58	486.81	522.87	688.21	531.67	277.42	276.49	238.47	315.27	282.43	199.6	311.25	231.41	342.23	297.47	574.113	277.204	-1.05039	1.0645539288599e-22	9.10444092452591e-20
ENSG00000128191.9	protein_coding	DGCR8	chr22:20067755-20099400	1901.28	2411.38	2317.47	2066.44	2432.64	2075.93	2355.92	1902.06	2151.62	1595.65	1339.52	1550.56	1487.56	1371.24	1315.39	1329.79	1275.77	1414.81	1254.75	2179.42	1393.5	-0.645225	1.33038601697204e-23	1.20890514379728e-20
ENSG00000128891.11	protein_coding	C15orf57	chr15:40820882-40857256	506.74	411.21	491.83	515.86	512.87	462.87	547.82	601.44	468.83	476	527.02	444.01	357.17	512.97	319.37	385.07	312.21	439.01	478.14	502.163	425.098	-0.24036	0.0247808	0.843765
ENSG00000129173.8	protein_coding	E2F8	chr11:19245610-19263167	63.84	187.64	153.63	102.77	81.82	98.76	63.86	74.81	71.82	73.84	92.83	40.91	83.81	48.9	45.91	69.83	46.88	71.84	56.9	99.884	63.1647	-0.661133	0.00409529	0.500348
ENSG00000131174.4	protein_coding	COX7B	chrX:77154935-77162870	1234.93	1308.49	1226.08	1375.97	1414.88	1107.29	1115.59	1397.37	1232.92	1127.63	1240.7	1115.52	1086.49	1199.59	1046.92	1156.21	1063.31	1202.29	1102.02	1268.17	1134.07	-0.16124	0.00368579	0.485364
ENSG00000131351.10	protein_coding	HAUS8	chr19:17160539-17186435	178.56	271.48	251.4	252.44	170.62	206.5	230.5	158.59	233.42	210.56	227.58	157.65	220.49	149.7	143.72	153.63	183.54	174.61	173.69	217.056	179.515	-0.273966	0.0280972	0.865951
ENSG00000132002.3	protein_coding	DNAJB1	chr19:14625582-14640582	1846.42	2193.8	2111.96	1955.69	1719.21	2200.62	1843.02	1943.95	1935.16	1754.31	1735.79	2003.55	1950.49	1689.6	1515	1828.58	1757.55	2000.49	1605.12	1972.2	1784.05	-0.144654	0.0234359	0.836043
ENSG00000132423.6	protein_coding	COQ3	chr6:99817276-99842080	194.52	192.63	167.6	178.61	196.57	177.57	179.61	151.61	205.49	155.67	187.65	121.73	151.65	202.59	103.79	131.68	124.68	152.66	193.65	182.688	152.577	-0.259849	0.0304078	0.866619
ENSG00000132763.10	protein_coding	MMACHC	chr1:45965725-45976739	256.36	249.52	227.46	224.51	240.47	237.42	242.48	240.38	207.48	223.53	237.56	193.57	190.56	225.55	208.59	209.49	191.52	168.62	185.67	236.23	203.465	-0.215414	0.00222448	0.439376
ENSG00000133101.5	protein_coding	CCNA1	chr13:37005967-37017019	126.69	119.77	129.69	68.85	107.76	78.81	65.86	96.75	100.75	73.84	45.91	47.89	72.83	116.77	75.85	71.83	56.86	59.87	100.82	99.4355	72.2466	-0.46083	0.0147292	0.792053
ENSG00000133739.11	protein_coding	LRRCC1	chr8:86019382-86058311	628.44	560.93	638.48	574.73	702.45	414.99	402.13	1077.2	451.87	457.04	460.15	418.07	557.71	442.11	401.2	465.87	498.74	478.92	476.15	605.691	465.596	-0.379502	0.012295	0.76942
ENSG00000134086.7	protein_coding	VHL	chr3:10182692-10193904	2895.81	2929.39	3114.57	3186.97	3465.36	2257.48	2674.23	3072.02	2549.62	2167.44	2437.49	2451.56	2626.92	2447.08	2279.48	2753.35	2437.83	2987.27	2693.17	2905.05	2528.16	-0.200477	0.0106393	0.74761
ENSG00000135441.3	protein_coding	BLOC1S1	chr12:56109820-56113871	669.34	696.67	736.24	574.73	707.44	659.39	593.72	570.52	592.52	564.81	556.97	467.96	577.66	628.74	418.17	568.63	478.79	632.57	553.01	644.507	544.731	-0.242653	0.00332881	0.464959
ENSG00000135622.8	protein_coding	SEMA4F	chr2:74881355-74909186	925.7	1053.98	1066.46	875.07	1160.44	897.81	829.21	1120.09	1036.41	941.02	776.56	928.94	887.95	841.31	716.58	971.65	725.17	940.88	838.5	996.13	856.855	-0.217283	0.00714723	0.619156
ENSG00000136267.9	protein_coding	DGKB	chr7:14184674-15014402	60.85	258.5	137.67	142.69	328.28	81.8	104.77	131.66	80.8	81.83	73.86	5.99	122.72	90.82	78.84	104.75	38.9	82.81	90.84	147.446	77.1354	-0.934726	0.0133647	0.775452
ENSG00000136950.9	protein_coding	ARPC5L	chr9:127624409-127640003	668.34	755.55	717.29	674.51	672.52	669.36	737.41	775.99	693.27	575.79	622.85	743.35	652.49	552.89	614.78	668.39	654.34	694.44	643.84	707.138	642.316	-0.138709	0.0135677	0.775452
ENSG00000138134.7	protein_coding	STAMBPL1	chr10:90639491-90734910	112.72	138.73	128.69	111.75	162.64	264.35	162.65	306.2	265.34	178.62	170.68	78.83	112.74	98.8	91.82	116.72	77.8	79.82	127.77	183.676	113.36	-0.696249	0.00258485	0.439376
ENSG00000138621.7	protein_coding	PPCDC	chr15:75315896-75409803	115.71	121.77	136.67	103.77	126.72	70.83	93.8	109.72	70.82	73.84	97.82	69.84	82.81	109.78	68.86	69.83	68.83	73.83	91.84	105.534	80.7286	-0.38656	0.00762976	0.637524
ENSG00000138670.12	protein_coding	RASGEF1B	chr4:82347547-82965397	213.47	339.35	121.71	301.34	235.48	471.85	350.24	952.53	272.32	204.57	319.41	113.75	251.42	67.86	56.89	142.66	154.61	210.53	399.28	362.032	192.097	-0.914282	0.0127723	0.775452
ENSG00000140471.12	protein_coding	LINS	chr15:101099574-101143435	382.05	351.33	371.11	373.18	361.2	397.03	446.04	430.88	311.22	309.35	296.45	325.28	353.18	369.26	322.36	362.13	313.21	360.19	388.3	380.449	339.97	-0.162296	0.0272891	0.856926
ENSG00000140718.14	protein_coding	FTO	chr16:53737875-54155853	2583.59	2502.21	2236.66	2454.59	2732.98	2404.13	2471.67	2990.24	2650.37	2465.82	2178.97	2343.8	2036.29	2318.34	1826.38	2410.18	2275.24	2325.76	2472.56	2558.49	2265.33	-0.17557	0.00581319	0.571067
ENSG00000141026.4	protein_coding	MED9	chr17:17380300-17396540	522.7	529.98	520.76	463.98	521.85	502.77	508.9	551.57	476.81	482.98	507.06	448.01	468.91	483.03	490.03	456.9	437.89	494.88	507.09	511.036	477.679	-0.0973835	0.0340907	0.894514
ENSG00000141252.15	protein_coding	VPS53	chr17:411908-624957	2151.66	1765.62	1922.41	2086.4	2201.15	1755.71	2034.61	2274.1	1688.78	1607.62	1824.62	1871.85	1835.75	1968.04	1743.54	1931.33	1782.49	1724.11	1641.05	1986.71	1793.04	-0.147975	0.020309	0.816265
ENSG00000141428.12	protein_coding	C18orf21	chr18:33552046-33559241	420.95	334.36	404.04	454	424.07	352.14	344.26	394.97	326.18	339.29	373.31	336.25	327.24	369.26	341.32	321.22	351.11	365.18	299.46	383.886	342.365	-0.165142	0.0222887	0.836043
ENSG00000141510.11	protein_coding	TP53	chr17:7565097-7590856	1075.33	1087.92	890.87	1183.39	834.16	1091.33	1224.36	1000.4	1018.45	999.9	1153.86	895.01	996.69	415.16	488.03	1022.53	900.72	727.36	685.77	1045.14	828.505	-0.335108	0.0398773	0.903023
ENSG00000143590.9	protein_coding	EFNA3	chr1:155036224-155060014	716.22	645.76	1118.33	673.52	868.09	1366.66	996.85	1787.36	948.63	966.97	967.21	802.22	818.11	840.31	737.54	651.43	764.07	831.13	664.81	1013.49	804.378	-0.333388	0.0483642	0.923313
ENSG00000144278.10	protein_coding	GALNT13	chr2:154728426-155310361	262.35	302.42	267.36	375.17	334.26	450.9	387.16	572.51	424.94	362.24	307.43	231.49	317.27	260.48	138.72	218.47	259.34	349.21	383.31	375.231	282.796	-0.408017	0.0241283	0.839599
ENSG00000144746.6	protein_coding	ARL6IP5	chr3:69134095-69155217	2884.84	3121.02	3200.37	3231.87	2640.18	2785.2	3049.42	2873.54	2816.95	2707.31	2472.42	3260.76	2590.01	2747.47	2099.84	2430.13	2696.18	2933.39	2856.87	2955.93	2679.44	-0.141683	0.0425984	0.904528
ENSG00000144848.6	protein_coding	ATG3	chr3:112251356-112280893	682.31	740.58	764.18	675.51	741.37	692.31	636.63	672.25	759.1	627.68	574.94	688.47	656.48	602.79	613.78	582.59	636.39	731.35	615.89	707.137	633.037	-0.1597	0.00303475	0.454399
ENSG00000144868.9	protein_coding	TMEM108	chr3:132757235-133116636	542.65	955.17	686.36	576.73	771.3	809.02	463	585.48	792.02	583.77	535.01	328.27	705.37	445.1	208.59	617.51	334.15	724.37	637.86	686.86	512	-0.423872	0.0399623	0.903023
ENSG00000145920.10	protein_coding	CPLX2	chr5:175223313-175311023	1450.4	1903.35	958.71	1579.52	1286.17	2431.06	1673.39	3864.97	2098.75	1183.51	1180.81	720.4	1093.47	1237.51	598.81	893.84	818.93	1020.7	2437.63	1916.26	1118.56	-0.776647	0.00239496	0.439376
ENSG00000146833.11	protein_coding	TRIM4	chr7:99474581-99517223	433.92	764.54	606.55	573.74	433.05	462.87	373.19	533.61	392.02	318.33	311.42	646.57	410.05	439.12	448.11	415	349.12	244.45	369.34	508.166	395.15	-0.362898	0.029679	0.866619
ENSG00000147124.8	protein_coding	ZNF41	chrX:47305278-47342345	352.13	355.32	347.17	372.18	373.18	316.23	341.26	381.01	272.32	331.3	286.47	315.3	284.34	285.43	220.56	299.28	301.24	368.17	313.44	345.644	300.553	-0.201668	0.0173694	0.812808
ENSG00000147676.9	protein_coding	MAL2	chr8:120177273-120257913	88.78	414.21	133.68	133.71	357.21	59.85	78.83	181.53	110.72	114.76	71.87	51.88	137.68	58.88	79.84	110.73	121.69	117.73	171.69	173.169	103.677	-0.740089	0.0297154	0.866619
ENSG00000147955.12	protein_coding	SIGMAR1	chr9:34634719-34637806	1194.04	1741.66	1902.46	1504.68	1437.83	1485.37	1501.76	1460.21	1533.17	1548.74	1571.09	1315.08	1423.71	1259.47	1156.71	1322.8	1494.22	1367.92	1149.94	1529.02	1360.97	-0.167975	0.045129	0.91108
ENSG00000148153.9	protein_coding	INIP	chr9:115446206-115480516	1078.32	1147.8	1044.51	1175.41	1212.33	784.08	1009.82	946.54	845.88	889.13	761.59	994.79	874.98	1020.95	655.7	902.82	803.97	1036.66	916.36	1027.19	885.694	-0.213822	0.0306956	0.866619
ENSG00000148719.9	protein_coding	DNAJB12	chr10:74092588-74114988	776.07	751.56	868.93	841.15	974.85	820.99	929	999.41	710.22	842.23	917.3	700.45	720.33	896.2	648.71	593.57	649.36	762.28	764.63	852.464	749.505	-0.1857	0.0448494	0.91108
ENSG00000148814.13	protein_coding	LRRC27	chr10:134145614-134195010	619.46	681.69	630.5	511.87	784.27	494.79	553.81	603.43	508.73	452.05	415.23	498.89	556.71	543.91	380.25	500.79	467.82	713.39	560.99	598.728	509.003	-0.234227	0.0417699	0.903374
ENSG00000148835.9	protein_coding	TAF5	chr10:105127724-105148822	264.34	255.51	302.28	287.37	316.3	301.26	339.27	242.37	236.41	257.46	220.59	217.52	273.37	264.47	270.46	237.43	186.53	258.42	259.53	282.79	244.577	-0.209443	0.0186404	0.815893
ENSG00000149256.10	protein_coding	TENM4	chr11:78363876-79151992	2385.08	4695	5971.75	3847.52	5878.05	2200.62	3215.06	5786.97	3249.87	3017.66	2969.5	2630.16	4353.92	2535.9	2181.67	3477.6	2126.62	2409.57	2645.25	4136.66	2834.79	-0.545226	0.00556051	0.56559
ENSG00000149679.7	protein_coding	CABLES2	chr20:60963688-60982341	982.56	1060.97	1241.04	1342.04	1457.79	874.86	1385.01	1282.67	1300.75	1093.7	955.23	892.02	1015.65	888.21	567.87	1167.18	947.6	1288.1	1065.09	1214.19	988.066	-0.297312	0.0216571	0.835204
ENSG00000151743.6	protein_coding	AMN1	chr12:31824071-31882108	406.99	276.47	311.26	370.18	461.98	417.98	319.31	596.45	421.94	260.45	279.48	230.49	301.3	373.25	267.47	296.28	212.46	441.01	434.22	398.063	309.642	-0.362397	0.0260187	0.851887
ENSG00000152193.7	protein_coding	RNF219	chr13:79188426-79233314	1221.97	1008.07	1077.43	1273.19	1290.16	1372.65	1469.83	1271.7	1175.06	1368.12	1082.99	923.95	1168.3	1079.83	998.02	1143.24	937.63	1161.38	1206.83	1240.01	1107.03	-0.163653	0.0487837	0.923313
ENSG00000152253.4	protein_coding	SPC25	chr2:169690642-169769881	184.54	387.26	388.07	380.16	229.49	224.45	232.5	116.7	288.28	222.53	239.56	117.74	281.35	162.67	202.6	197.52	152.61	163.63	209.62	270.162	194.984	-0.470469	0.0242745	0.841296
ENSG00000152795.13	protein_coding	HNRNPDL	chr4:83343717-83351294	15087.5	14833.6	15621.7	16548.5	17221	13064.1	13797.2	14692.9	12850.9	15587.2	13214.5	15216.2	14506.4	13977.9	11735.7	13036.5	12376.7	13074.5	12812	14857.5	13553.8	-0.132496	0.0496588	0.925626
ENSG00000153933.5	protein_coding	DGKE	chr17:54911460-54946036	577.57	493.06	567.65	529.83	584.71	486.81	598.71	588.47	583.54	504.94	427.21	594.68	552.72	386.22	319.37	445.92	479.79	565.73	510.08	556.705	478.666	-0.217894	0.030757	0.866619
ENSG00000154429.6	protein_coding	CCSAP	chr1:229456758-229479041	998.52	884.31	891.87	982.83	796.25	931.72	914.03	1204.87	770.07	713.5	627.84	806.21	722.33	687.62	774.46	831.99	739.13	963.83	1032.15	930.497	789.905	-0.236322	0.0183859	0.815893
ENSG00000154975.9	protein_coding	CA10	chr17:49707674-50237377	145.64	245.53	314.25	147.67	114.75	453.89	311.33	1459.21	258.35	154.67	102.81	477.94	151.65	199.6	56.89	268.35	217.45	168.62	221.6	383.403	201.958	-0.924803	0.0312351	0.87332
ENSG00000155974.7	protein_coding	GRIP1	chr12:66741211-67197966	990.54	899.28	807.07	1251.24	836.16	1072.38	973.9	979.46	847.88	843.23	863.4	790.25	963.77	636.72	604.8	643.45	614.45	946.87	1116	961.99	802.292	-0.261894	0.0365991	0.903023
ENSG00000157036.8	protein_coding	EXOG	chr3:38537618-38583652	536.67	480.08	605.56	625.62	667.53	403.02	451.03	509.68	532.67	480.99	426.21	488.91	501.84	462.07	301.4	460.89	465.82	511.85	363.35	534.649	446.333	-0.260472	0.0184565	0.815893
ENSG00000158882.8	protein_coding	TOMM40L	chr1:161195793-161200408	671.33	566.91	518.76	592.69	530.83	547.66	536.84	616.4	523.69	445.06	461.15	530.82	484.88	564.86	315.37	536.7	406.97	566.72	565.98	567.236	487.853	-0.217503	0.0295856	0.866619
ENSG00000160961.7	protein_coding	ZNF333	chr19:14800613-14844558	1251.89	954.17	1663.03	1022.75	1520.65	1002.55	1284.23	1279.68	1251.87	1192.49	1156.86	995.79	1255.1	924.14	939.14	977.64	943.61	1266.15	891.4	1247.87	1054.23	-0.243274	0.0288931	0.866619
ENSG00000162373.8	protein_coding	BEND5	chr1:49193195-49242641	503.75	318.39	647.46	606.66	444.02	619.49	439.05	648.32	545.64	485.98	454.16	329.27	497.85	453.09	331.34	422.98	330.16	569.72	492.12	530.308	436.666	-0.280299	0.0479658	0.923313
ENSG00000162441.7	protein_coding	LZIC	chr1:9982173-10003465	1009.49	882.31	1130.3	974.85	1211.33	867.88	945.96	1167.97	913.71	1027.84	936.27	672.51	896.92	896.2	680.65	930.75	826.91	1050.63	896.39	1011.53	881.507	-0.198502	0.037771	0.903023
ENSG00000163064.6	protein_coding	EN1	chr2:119599747-119605254	27.93	792.48	126.7	25.94	114.75	164.6	37.92	160.58	23.94	39.92	40.92	29.93	12.97	3.99	48.9	61.85	89.77	138.69	136.75	163.871	60.3704	-1.44065	0.0262218	0.851887
ENSG00000163320.6	protein_coding	CGGBP1	chr3:88101094-88199035	4669.41	4342.68	4534.18	4940.11	5279.37	4767.35	5236.7	4198.1	4381.04	4674.17	4225.18	4012.1	4720.08	4183.59	3860.35	4200.85	3935.05	4544.76	4751.47	4705.44	4310.76	-0.126387	0.0286399	0.866619
ENSG00000163344.5	protein_coding	PMVK	chr1:154897210-154909467	501.75	645.76	559.66	586.71	488.92	600.53	503.91	571.52	528.68	518.91	523.03	451	514.81	511.97	471.07	471.86	481.78	559.74	569.98	554.161	507.414	-0.127142	0.0472777	0.923313
ENSG00000163630.6	protein_coding	SYNPR	chr3:63213991-63602597	67.83	79.85	69.83	52.88	64.86	83.8	74.84	255.34	90.77	87.82	33.94	66.85	51.88	43.91	21.96	110.73	44.89	54.88	82.85	93.3329	59.9699	-0.638148	0.0427813	0.905468
ENSG00000163950.8	protein_coding	SLBP	chr4:1694527-1714282	857.87	1121.85	1065.46	1070.64	937.93	925.74	851.16	1034.31	947.63	916.07	1096.97	843.13	963.77	749.49	735.54	902.82	877.78	860.06	758.64	979.178	870.427	-0.169846	0.0349164	0.897839
ENSG00000163961.4	protein_coding	RNF168	chr3:196195654-196230639	883.81	972.14	744.22	926.96	648.57	945.69	970.91	779.97	722.19	847.22	728.65	815.19	683.42	576.84	800.41	804.06	732.15	629.58	760.63	843.829	737.815	-0.19369	0.0383777	0.903023
ENSG00000164128.2	protein_coding	NPY1R	chr4:164245113-164265984	278.31	525.99	195.53	296.35	262.42	484.82	287.38	581.49	266.33	126.73	330.39	70.84	253.41	92.81	45.91	110.73	217.45	300.32	282.49	353.18	183.11	-0.947695	0.004408	0.52384
ENSG00000164483.12	protein_coding	SAMD3	chr6:130465460-130686570	31.92	149.71	43.9	35.92	109.76	18.95	38.92	50.87	59.85	28.94	17.97	12.97	29.93	29.94	13.97	45.89	48.88	27.94	27.95	59.9773	28.4372	-1.07664	0.00267213	0.439376
ENSG00000165097.9	protein_coding	KDM1B	chr6:18155560-18224084	711.23	689.68	564.65	895.03	770.3	830.97	707.47	702.18	876.81	746.43	686.73	504.88	704.37	617.76	503	619.5	642.37	622.6	752.65	749.814	640.029	-0.228394	0.0196117	0.815893
ENSG00000165264.6	protein_coding	NDUFB6	chr9:32552997-32573160	576.57	596.86	631.49	697.46	639.59	574.6	573.76	639.34	670.32	583.77	641.81	461.97	572.67	527.94	433.14	578.6	507.72	559.74	579.96	622.221	544.733	-0.191879	0.00729555	0.619156
ENSG00000165379.9	protein_coding	LRFN5	chr14:42076773-42373752	291.28	376.28	823.04	326.28	497.9	483.82	397.14	859.77	434.91	368.23	465.14	166.63	301.3	351.29	231.54	193.53	227.42	436.02	293.47	498.935	303.458	-0.717356	0.00206036	0.439376
ENSG00000165572.6	protein_coding	KBTBD6	chr13:41701705-41706882	1485.31	1336.44	1312.87	1601.47	1538.61	1475.4	1350.09	1695.6	1218.95	1276.32	1099.96	1165.41	1244.12	1250.48	1187.65	1277.91	1257.82	1586.43	1560.2	1446.08	1290.63	-0.164073	0.040238	0.903023
ENSG00000165661.11	protein_coding	QSOX2	chr9:139098179-139137687	1183.06	1254.6	1194.15	1147.47	1162.44	1596.1	1544.67	1782.37	1335.66	1186.51	1177.82	755.32	1100.45	1265.45	1117.78	1080.39	1312.68	985.78	1319.63	1355.61	1130.18	-0.26239	0.0175467	0.815054
ENSG00000165891.11	protein_coding	E2F7	chr12:77415027-77459360	449.88	943.19	1130.3	1043.7	1274.19	492.8	709.47	361.06	632.42	807.3	542	334.26	836.07	407.18	508.99	743.2	457.84	403.09	235.58	781.891	527.551	-0.567657	0.0307154	0.866619
ENSG00000166503.4	protein_coding	HDGFRP3	chr15:83784320-83876770	3581.11	3001.25	3454.76	3923.35	3544.19	3312.91	3343.79	3647.53	3342.64	3334.99	2912.61	3247.79	3282.4	2966.03	2675.69	3237.18	2766	3477.16	3538.65	3461.28	3143.85	-0.138772	0.0253191	0.850239
ENSG00000167272.6	protein_coding	POP5	chr12:121016567-121019201	363.1	481.08	471.87	395.13	500.9	361.12	388.16	423.9	356.11	368.23	361.33	338.25	429.01	341.31	323.36	370.11	336.15	447.99	363.35	415.707	367.908	-0.176223	0.0423082	0.904399
ENSG00000167523.9	protein_coding	SPATA33	chr16:89724210-89737680	393.02	443.15	371.11	498.9	485.93	354.13	460.01	418.91	282.29	358.25	338.37	342.24	399.08	384.23	302.4	299.28	334.15	365.18	428.23	411.941	355.141	-0.214047	0.0372327	0.903023
ENSG00000167619.7	protein_coding	TMEM145	chr19:42817477-42829214	440.91	398.24	892.87	315.3	723.41	371.09	527.86	513.67	738.15	505.94	259.52	138.69	448.96	368.26	45.91	197.52	175.56	718.38	415.25	546.833	327.399	-0.74005	0.0347816	0.897839
ENSG00000168275.10	protein_coding	COA6	chr1:234509202-234519795	176.56	194.63	195.53	180.6	208.54	217.47	205.56	192.5	198.5	196.59	157.71	159.65	164.62	187.62	190.62	181.56	149.62	161.64	177.68	196.655	172.73	-0.187144	0.00806151	0.656328
ENSG00000169925.12	protein_coding	BRD3	chr9:136895427-136933657	4556.69	3829.66	4116.18	4289.54	4375.36	4516.97	4851.53	4435.48	4134.66	4142.29	4207.21	4144.8	4022.69	4014.92	3712.64	4013.31	3799.39	4463.94	4031.76	4345.12	4055.3	-0.0995886	0.026674	0.851887
ENSG00000170860.3	protein_coding	LSM3	chr3:14219858-14242619	584.55	683.69	747.22	763.32	723.41	568.61	528.86	567.53	599.5	590.76	649.8	527.83	666.46	573.85	520.97	569.62	442.88	564.73	529.05	640.742	563.594	-0.185088	0.0387391	0.903023
ENSG00000171189.12	protein_coding	GRIK1	chr21:30909254-31312351	620.46	545.95	1109.35	554.78	715.42	492.8	399.14	324.16	480.8	395.17	255.53	292.35	448.96	419.16	217.57	133.68	227.42	586.68	189.66	582.54	316.617	-0.879616	0.000718543	0.189944
ENSG00000171574.13	protein_coding	ZNF584	chr19:58912871-58929694	357.11	456.13	426.98	413.09	346.24	325.21	366.21	408.94	301.25	316.33	314.42	283.37	338.22	404.19	248.51	263.36	357.1	310.3	422.24	377.905	325.804	-0.214021	0.048998	0.923313
ENSG00000172197.9	protein_coding	MBOAT1	chr6:20100935-20212670	225.44	171.67	130.69	178.61	282.38	102.75	90.8	135.65	274.31	117.75	99.82	128.71	154.64	66.87	42.91	144.65	74.81	105.76	124.78	176.922	106.07	-0.738092	0.00325127	0.464959
ENSG00000172469.10	protein_coding	MANEA	chr6:96025419-96057333	434.92	616.82	455.91	462.98	552.78	577.59	440.05	563.54	465.83	428.1	431.2	300.33	470.91	438.12	531.95	433.95	380.04	405.09	525.06	507.825	434.474	-0.225059	0.0296209	0.866619
ENSG00000172671.15	protein_coding	ZFAND4	chr10:46111043-46168228	316.21	320.39	300.28	260.43	316.3	222.46	265.43	273.29	282.29	214.55	235.56	174.61	228.47	231.53	189.62	265.36	249.37	288.35	270.51	284.12	234.795	-0.275101	0.00521193	0.561305
ENSG00000174013.7	protein_coding	FBXO45	chr3:196295482-196315930	967.6	887.3	913.82	1065.65	916.98	1066.39	1099.63	1025.34	1033.42	992.91	806.51	725.39	941.82	836.32	652.71	920.78	802.97	987.77	1078.07	997.347	874.524	-0.189598	0.029393	0.866619
ENSG00000175161.9	protein_coding	CADM2	chr3:85008132-86123579	1134.18	806.45	1314.86	1297.14	1313.11	1372.65	1196.42	1534.02	1443.39	1264.34	804.51	304.32	870.98	944.1	253.5	653.42	1026.4	1322.02	1414.46	1268.02	885.807	-0.517519	0.0445911	0.91108
ENSG00000175279.17	protein_coding	APITD1	chr1:10490159-10512210	186.54	282.46	197.53	317.3	263.42	162.6	219.53	154.6	177.56	193.59	172.68	175.61	199.54	137.72	127.75	178.57	173.56	206.53	204.63	217.948	177.019	-0.300078	0.0379771	0.903023
ENSG00000175467.10	protein_coding	SART1	chr11:65729160-65747299	1500.28	1423.27	1790.73	1660.34	1752.14	1721.79	1764.19	1765.42	1666.83	1697.43	1793.68	1543.57	1640.2	1549.88	1334.35	1212.07	1337.62	1510.6	1440.41	1671.67	1505.98	-0.150581	0.0391846	0.903023
ENSG00000176020.7	protein_coding	AMIGO3	chr3:49754267-49761349	702.26	967.15	866.93	404.11	823.19	557.64	746.39	699.18	653.37	640.65	503.07	648.56	532.77	637.72	459.09	487.82	666.31	597.65	513.08	713.356	568.672	-0.327025	0.0145236	0.790859
ENSG00000177432.6	protein_coding	NAP1L5	chr4:89617066-89619386	804	615.82	961.71	830.17	737.37	605.52	596.71	983.45	719.2	691.55	588.91	499.89	706.37	611.77	449.11	575.61	611.45	804.19	815.54	761.551	635.438	-0.261189	0.0424442	0.904399
ENSG00000177990.7	protein_coding	DPY19L2	chr12:63952693-64062719	185.54	301.42	572.63	235.48	574.73	137.66	244.47	206.46	304.24	226.52	105.8	141.69	334.23	226.54	157.69	145.65	206.48	302.32	152.73	306.961	199.964	-0.618314	0.023624	0.836043
ENSG00000178665.10	protein_coding	ZNF713	chr7:55955169-56009918	664.35	467.1	457.91	495.91	587.7	556.64	491.94	495.71	506.73	322.32	380.3	340.24	470.91	473.05	348.31	358.13	372.06	621.6	630.87	524.889	431.779	-0.281718	0.0386333	0.903023
ENSG00000179915.16	protein_coding	NRXN1	chr2:50145643-51259674	1965.12	1572.99	1946.36	2751.93	3635.99	1863.45	2373.88	3259.54	1967.08	1649.53	1243.7	868.07	1776.89	1217.55	290.42	1239.01	774.04	2714.88	2379.73	2370.7	1415.38	-0.744123	0.0104962	0.744413
ENSG00000180389.6	protein_coding	ATP5EP2	chr13:28519343-28519727	124.69	132.75	199.52	206.54	168.63	49.88	118.74	155.6	79.8	62.87	78.85	122.73	84.8	146.7	57.89	80.8	87.78	97.78	135.76	137.35	95.5962	-0.522833	0.0297904	0.866619
ENSG00000180616.4	protein_coding	SSTR2	chr17:71161151-71167185	660.36	1255.59	445.94	1019.75	528.83	948.68	1053.73	1094.16	237.41	398.16	744.62	299.34	684.42	406.18	401.2	304.27	310.22	201.55	1006.19	804.939	475.614	-0.759087	0.0149586	0.793737
ENSG00000181638.13	protein_coding	ZFP41	chr8:144328991-144344875	690.29	730.6	771.16	754.34	808.22	658.39	909.04	794.94	700.25	661.61	696.71	623.62	712.35	529.93	620.77	676.37	620.43	795.21	784.59	757.469	672.159	-0.172384	0.0286725	0.866619
ENSG00000182318.5	protein_coding	ZSCAN22	chr19:58838385-58853698	319.21	334.36	349.17	347.23	375.17	270.34	350.24	303.21	253.37	279.41	226.58	342.24	255.41	330.34	222.56	247.4	259.34	263.41	248.55	322.478	267.524	-0.269532	0.00579312	0.571067
ENSG00000182504.6	protein_coding	CEP97	chr3:101442769-101489406	2004.03	1369.38	1574.24	2087.4	1791.05	1685.88	1632.48	1877.13	1493.26	1307.25	1572.09	1296.12	1491.55	1735.51	1514	1316.82	1309.69	1705.16	1805.76	1723.87	1505.39	-0.195511	0.0347223	0.897839
ENSG00000183597.11	protein_coding	TANGO2	chr22:20004537-20053449	311.23	330.37	247.41	345.24	251.45	323.21	323.3	281.27	309.23	149.69	169.69	174.61	140.67	137.72	80.84	124.7	187.53	179.6	175.68	302.522	152.073	-0.992281	4.83855734233829e-15	2.93115771667735e-12
ENSG00000183605.12	protein_coding	SFXN4	chr10:120900279-120925179	310.23	327.37	326.22	255.44	307.32	235.42	242.48	303.21	341.15	172.64	198.63	268.4	255.41	219.56	264.48	216.48	281.29	268.4	311.44	294.316	245.672	-0.260634	0.0193671	0.815893
ENSG00000183628.7	protein_coding	DGCR6	chr22:18893541-18901751	246.39	324.38	135.68	272.4	233.49	322.21	315.32	525.64	357.11	37.92	129.76	145.68	90.79	31.94	94.81	116.72	108.72	186.58	254.54	303.623	119.746	-1.3423	2.00910309543534e-05	0.00789469
ENSG00000184113.8	protein_coding	CLDN5	chr22:19510547-19515068	150.63	146.72	64.85	349.23	78.83	236.42	646.61	62.84	79.8	24.95	99.82	74.83	63.85	75.85	43.91	68.83	94.76	42.9	224.6	201.768	81.4304	-1.30906	0.00390476	0.489407
ENSG00000184162.9	protein_coding	NR2C2AP	chr19:19312219-19314233	105.74	128.75	152.64	114.75	119.74	147.64	120.74	163.58	141.65	134.72	116.78	79.82	98.77	129.74	116.77	102.75	111.72	99.78	124.78	132.801	111.562	-0.251418	0.023079	0.836043
ENSG00000184436.7	protein_coding	THAP7	chr22:21353393-21356485	397.01	395.24	486.84	451.01	425.06	468.85	437.06	503.69	395.01	230.52	241.55	167.63	220.49	205.59	204.59	191.54	235.4	210.53	179.68	439.976	208.751	-1.07564	1.98815478041503e-43	5.78115647049081e-40
ENSG00000184470.15	protein_coding	TXNRD2	chr22:19863040-19929341	138.66	282.46	184.56	69.85	209.54	74.82	127.72	297.23	76.81	50.89	42.92	55.88	57.87	57.88	75.85	25.94	103.74	31.93	104.81	162.404	60.7704	-1.41815	1.09040056227683e-05	0.00452952
ENSG00000184524.5	protein_coding	CEND1	chr11:787104-790123	237.41	373.28	294.3	304.33	498.9	311.24	325.3	631.36	388.03	287.4	228.58	149.67	216.5	190.62	132.74	174.58	251.36	442	359.36	373.795	243.279	-0.619631	0.0058616	0.571472
ENSG00000184702.13	protein_coding	SEPT5	chr22:19701987-19712295	3213.02	3091.08	2724.5	3207.93	3815.59	2871.98	3308.86	4605.04	3991.02	1424.01	1635.97	1494.68	1551.41	1563.85	609.79	1521.33	1536.11	1825.89	2271.92	3425.45	1543.5	-1.15009	3.54126186706639e-12	1.98024639558763e-09
ENSG00000185008.13	protein_coding	ROBO2	chr3:75955846-77699115	2462.89	2472.26	2750.44	4394.31	3746.74	3706.94	3702.01	5130.68	2478.8	2749.22	2614.16	1466.74	2725.69	2257.46	990.04	2046.06	3055.27	3230.72	2506.5	3427.23	2364.19	-0.5357	0.00737586	0.61987
ENSG00000185220.7	protein_coding	PGBD2	chr1:249200395-249214145	248.38	348.33	260.38	327.28	396.13	226.45	306.34	231.4	207.48	238.5	250.54	233.48	294.32	231.53	163.68	204.51	249.37	268.4	218.61	283.574	235.292	-0.269271	0.040103	0.903023
ENSG00000185252.13	protein_coding	ZNF74	chr22:20748405-20762745	1755.64	1264.58	1472.49	1387.94	1755.13	1729.77	1798.12	2000.81	1743.64	758.41	682.74	862.09	781.19	843.3	647.72	749.19	715.19	912.94	838.5	1656.46	779.126	-1.08817	1.86085496713655e-34	3.00610781857758e-31
ENSG00000185379.16	protein_coding	RAD51D	chr17:33426811-33448541	159.6	229.56	211.5	206.54	183.6	199.51	193.58	234.39	234.41	183.61	141.74	185.59	206.52	152.69	118.76	210.49	194.51	195.56	177.68	205.855	176.716	-0.2202	0.0444183	0.91108
ENSG00000185608.4	protein_coding	MRPL40	chr22:19419425-19423598	272.32	284.45	427.98	273.4	342.25	286.3	283.39	439.86	307.23	157.67	150.72	155.65	151.65	155.69	148.71	129.69	125.68	192.57	122.78	324.131	149.08	-1.12049	1.93526337886823e-21	1.40683971326826e-18
ENSG00000185774.10	protein_coding	KCNIP4	chr4:20730239-21950422	126.69	116.78	102.75	238.47	115.74	167.59	125.73	278.28	169.58	106.78	89.83	71.84	150.65	96.81	45.91	108.74	144.63	62.86	166.7	160.179	104.475	-0.61653	0.0121277	0.766892
ENSG00000185838.9	protein_coding	GNB1L	chr22:19770747-19842462	137.66	121.77	175.58	123.73	148.67	241.41	216.53	151.61	177.56	87.82	74.86	45.9	118.73	79.84	116.77	61.85	68.83	72.84	111.8	166.057	83.922	-0.984556	6.91777346783732e-08	3.46818994651334e-05
ENSG00000186272.8	protein_coding	ZNF17	chr19:57922531-57933307	338.16	285.45	330.21	302.33	279.38	248.39	290.37	277.28	276.31	226.52	230.57	280.38	243.44	272.45	250.5	262.37	283.28	298.33	263.53	291.989	261.137	-0.161106	0.0246561	0.843552
ENSG00000186767.5	protein_coding	SPIN4	chrX:62567107-62571223	517.71	638.78	701.33	735.38	577.73	550.65	423.09	471.78	503.74	517.91	455.16	279.38	512.81	488.02	425.16	530.72	646.36	445.99	437.22	568.909	473.873	-0.263697	0.0477801	0.923313
ENSG00000187713.5	protein_coding	TMEM203	chr9:140098534-140100090	808.99	889.3	958.71	801.23	897.02	823.99	903.05	881.71	784.04	809.3	835.45	804.22	826.09	781.43	670.67	751.19	694.24	830.13	762.63	860.894	776.534	-0.148786	0.00617831	0.587718
ENSG00000188107.9	protein_coding	EYS	chr6:64429876-66417118	56.86	70.86	51.88	75.83	51.89	31.92	50.89	49.87	27.93	24.95	24.95	52.88	28.93	35.93	30.94	33.92	35.91	47.89	52.91	51.9923	36.9208	-0.493865	0.0183432	0.815893
ENSG00000188321.9	protein_coding	ZNF559	chr19:9434448-9461838	446.89	436.16	437.96	541.81	499.9	383.06	464	398.96	555.61	461.03	441.18	500.89	304.3	80.84	230.54	238.42	184.53	469.94	320.42	462.706	323.21	-0.517622	0.0323626	0.8861
ENSG00000188542.5	protein_coding	DUSP28	chr2:241499471-241503431	153.62	164.68	172.59	150.67	169.63	155.62	142.69	184.52	148.63	143.7	137.74	125.72	158.63	136.72	132.74	130.68	127.68	155.65	154.72	160.294	140.399	-0.191187	0.0119551	0.765706
ENSG00000188730.3	protein_coding	VWC2	chr7:49813257-49952138	52.87	65.87	27.93	49.89	91.8	114.72	86.81	92.76	112.72	69.85	71.87	46.9	39.91	30.94	24.95	41.9	14.96	64.85	62.89	77.2637	46.9014	-0.72016	0.0140608	0.775452
ENSG00000196169.10	protein_coding	KIF19	chr17:72322349-72351959	163.59	178.66	54.87	96.79	65.85	156.62	217.53	48.87	123.69	71.85	163.7	53.88	106.75	43.91	65.87	49.88	62.84	28.93	82.85	122.942	73.0467	-0.751082	0.0201382	0.815893
ENSG00000196172.8	protein_coding	ZNF681	chr19:23921997-23941693	523.7	476.09	557.67	532.83	661.54	476.84	537.84	443.85	528.68	197.58	204.62	353.22	484.88	429.14	541.93	417.99	352.11	591.67	506.09	526.558	407.922	-0.3683	0.0396225	0.903023
ENSG00000196199.9	protein_coding	MPHOSPH8	chr13:20207788-20247599	2183.58	1914.33	2104.98	2081.41	2117.33	2131.79	2397.83	2195.3	2055.86	1966.86	1732.79	1999.56	2006.36	1991.99	1860.31	2082.97	2017.9	2251.93	1951.5	2131.38	1986.22	-0.101764	0.0348465	0.897839
ENSG00000196381.6	protein_coding	ZNF781	chr19:38158652-38183223	169.58	179.66	135.68	130.71	186.59	127.69	155.66	127.67	162.59	104.78	99.82	129.71	132.69	100.8	80.84	142.66	123.69	157.64	117.79	152.87	119.041	-0.360839	0.00377069	0.485364
ENSG00000196391.6	protein_coding	ZNF774	chr15:90895477-90909324	226.44	184.65	191.54	179.6	220.51	145.64	201.57	187.51	191.52	135.71	118.78	184.59	163.62	155.69	118.76	169.59	157.6	228.49	166.7	192.11	159.954	-0.264279	0.026036	0.851887
ENSG00000196482.12	protein_coding	ESRRG	chr1:216676588-217311097	230.43	190.63	174.58	243.46	188.58	552.65	474.98	1225.82	298.25	216.54	374.31	193.57	161.63	132.73	198.61	177.57	158.6	207.53	360.35	397.71	218.144	-0.866434	0.0110248	0.756305
ENSG00000196505.5	protein_coding	GDAP2	chr1:118412037-118472253	319.21	338.35	375.11	362.2	333.27	315.23	340.27	362.06	322.19	282.41	265.51	305.32	295.32	317.36	363.28	318.23	341.14	310.3	305.45	340.876	310.432	-0.13497	0.029573	0.866619
ENSG00000196678.9	protein_coding	ERI2	chr16:20791515-20911671	626.44	561.92	530.73	560.76	602.67	611.51	584.74	499.7	508.73	603.73	494.09	446.01	537.76	533.93	526.96	451.91	441.88	503.86	529.05	565.246	506.917	-0.157129	0.0197383	0.815893
ENSG00000197006.9	protein_coding	METTL9	chr16:21608539-21668794	4916.79	3812.69	4577.08	4551.96	4354.4	4114.95	4202.93	4905.26	3967.08	4026.53	4074.46	4138.81	3943.87	4361.23	3793.48	4149.98	3439.3	4261.4	4180.5	4378.13	4036.96	-0.117047	0.0397838	0.903023
ENSG00000197372.5	protein_coding	ZNF675	chr19:23708433-23870022	650.39	395.24	572.63	528.83	703.45	510.75	614.67	443.85	480.8	503.94	465.14	346.23	508.82	522.95	490.03	397.04	334.15	542.78	505.09	544.513	461.618	-0.238268	0.0497333	0.925829
ENSG00000197410.7	protein_coding	DCHS2	chr4:155155527-155412930	280.3	433.17	405.03	367.19	303.33	463.87	235.49	506.68	214.46	210.56	455.16	238.47	217.5	201.59	240.52	190.54	242.39	290.35	150.73	356.615	243.78	-0.548788	0.00569332	0.571067
ENSG00000197584.7	protein_coding	KCNMB2	chr3:177990720-178562217	83.79	58.89	119.71	124.73	130.71	99.76	68.85	161.58	80.8	66.86	30.94	73.84	106.75	40.92	25.95	77.81	51.87	106.76	77.86	103.202	65.9558	-0.645897	0.0141968	0.775967
ENSG00000197594.7	protein_coding	ENPP1	chr6:132129156-132216295	219.46	314.4	586.6	182.6	114.75	425.96	191.59	86.77	375.06	226.52	202.62	109.76	300.31	143.71	202.6	147.64	154.61	202.54	71.87	277.465	176.219	-0.654937	0.0375002	0.903023
ENSG00000197724.6	protein_coding	PHF2	chr9:96338689-96441869	3581.11	3058.14	4085.25	3396.51	3581.11	3679.01	3640.15	3928.8	3361.59	3444.76	3348.8	3286.71	3627.61	3323.32	2437.17	3001.75	2762.01	3675.72	3344	3590.19	3225.18	-0.154678	0.0419436	0.903374
ENSG00000198105.7	protein_coding	ZNF248	chr10:38091751-38147034	1739.68	1345.42	1469.49	1683.29	1646.37	1613.06	1800.12	1759.43	1513.21	1209.46	1097.97	1008.76	1331.92	1149.69	1516.99	1230.03	1503.2	1098.52	1633.07	1618.9	1277.96	-0.341169	0.000254533	0.0841058
ENSG00000198673.6	protein_coding	FAM19A2	chr12:62102040-62672931	197.51	240.54	335.2	293.35	564.76	247.4	190.59	532.62	259.35	239.5	131.76	30.93	241.44	167.66	90.82	284.31	156.6	297.33	187.66	317.923	182.802	-0.798399	0.0113981	0.756305
ENSG00000198739.6	protein_coding	LRRTM3	chr10:68685764-68859588	318.21	209.6	217.48	331.27	312.31	223.45	252.46	675.25	254.36	169.64	153.72	177.61	219.49	166.66	85.83	326.21	185.53	180.59	237.57	310.488	190.286	-0.706367	0.00252833	0.439376
ENSG00000198934.3	protein_coding	MAGEE1	chrX:75648046-75651744	663.35	700.66	701.33	826.18	852.12	617.49	712.46	1171.96	698.25	644.64	432.2	588.69	655.48	501.99	364.28	740.21	579.53	840.11	847.48	771.534	619.462	-0.316713	0.0451566	0.91108
ENSG00000204388.5	protein_coding	HSPA1B	chr6:31795512-31798031	825.95	1194.71	1160.23	910.99	1133.5	975.62	870.12	753.04	835.91	804.31	790.54	516.85	910.89	824.34	853.31	783.11	868.8	873.03	761.63	962.231	798.682	-0.268763	0.0137572	0.775452
ENSG00000205663.5	processed_transcript	RP11-706O15.5	chrX:3809479-3838787	86.78	14.97	72.83	372.18	161.64	1	10.98	13.96	118.7	13.97	18.96	101.77	6.98	2.99	4.99	0	4.99	2	1	94.7829	15.7659	-2.58782	0.0111069	0.756305
ENSG00000213020.4	protein_coding	ZNF611	chr19:53206066-53238326	405.99	407.22	369.12	458.99	383.16	308.25	371.2	367.05	313.22	292.39	324.4	325.28	304.3	366.26	261.48	331.2	290.27	374.16	377.32	376.021	324.705	-0.211682	0.016413	0.810772
ENSG00000213123.5	protein_coding	TCTEX1D2	chr3:195975101-196045170	436.92	446.15	413.01	388.14	431.05	405.01	372.2	435.87	330.17	387.19	332.38	286.36	366.15	408.18	305.39	330.2	290.27	415.06	453.19	406.502	357.438	-0.18557	0.0494077	0.923313
ENSG00000213516.5	protein_coding	RBMXL1	chr1:89445139-89458643	1739.68	1775.6	2129.92	2078.42	1935.73	1539.24	1774.17	1434.28	1489.27	1545.75	1664.92	1409.87	1729	1576.83	1602.82	1589.16	1384.5	1551.5	1528.26	1766.26	1558.26	-0.180759	0.0189103	0.815893
ENSG00000214367.3	protein_coding	HAUS3	chr4:2229191-2243891	782.06	943.19	735.25	1043.7	997.8	820	908.04	816.88	792.02	738.45	733.64	729.38	796.16	819.35	643.72	815.03	776.04	847.09	839.49	870.993	773.836	-0.170633	0.0210619	0.832116
ENSG00000215012.4	protein_coding	C22orf29	chr22:19833661-19842419	1125.21	955.17	1181.18	1032.72	1293.15	1013.52	1026.78	1336.53	1090.27	496.96	456.16	388.14	499.84	512.97	784.44	599.55	588.51	421.05	515.08	1117.17	526.27	-1.08598	1.12606383039047e-21	8.61675896318266e-19
ENSG00000215193.7	protein_coding	PEX26	chr22:18560689-18613905	1862.38	1480.16	1374.72	1387.94	1430.85	1652.96	1517.73	1769.41	1353.61	1328.21	1378.45	1314.08	1318.95	1506.97	1123.77	1117.3	1254.83	1415.81	1625.08	1536.64	1338.34	-0.199329	0.0154565	0.799725
ENSG00000230513.1	antisense	THAP7-AS1	chr22:21356175-21364631	185.54	238.54	183.56	265.41	250.45	166.59	206.55	194.5	173.57	85.82	79.85	73.84	84.8	121.76	42.91	63.85	64.84	59.87	114.79	207.191	79.2322	-1.3868	5.46696632242865e-17	3.4558357983387e-14
ENSG00000230733.2	lincRNA	AC092171.4	chr7:5515435-5519442	390.03	467.1	387.08	380.16	371.18	409	397.14	433.87	380.05	356.25	368.32	361.2	353.18	349.3	283.44	330.2	394	393.11	383.31	401.736	357.232	-0.169388	0.00988926	0.726017
ENSG00000231025.1	antisense	RP11-175O19.4	chr10:98752207-98755716	268.33	221.58	157.62	409.1	232.49	267.35	202.56	303.21	222.44	201.58	264.51	198.56	146.66	209.58	138.72	177.57	178.55	247.44	209.62	253.854	197.28	-0.363757	0.0234493	0.836043
ENSG00000231955.1	antisense	AC007383.4	chr2:206980271-206987047	239.41	218.58	200.52	279.38	239.47	167.59	195.58	282.27	169.58	153.68	138.74	236.48	155.64	172.65	162.68	167.6	187.53	182.59	202.64	221.375	176.021	-0.330745	0.00674221	0.614724
ENSG00000232119.2	protein_coding	MCTS1	chrX:119727865-119746334	718.22	507.03	621.52	683.49	691.48	637.44	627.65	721.13	609.48	637.66	630.83	548.78	559.7	620.75	504	589.58	501.73	597.65	604.91	646.38	579.56	-0.157424	0.0257024	0.851887
ENSG00000232677.2	lincRNA	LINC00665	chr19:36803969-36822620	751.14	676.7	728.26	538.81	715.42	709.27	715.46	690.21	713.22	681.57	594.9	554.77	701.38	687.62	579.85	627.48	604.47	595.66	692.76	693.165	632.045	-0.133172	0.0432754	0.907179
ENSG00000234630.1	lincRNA	LL22NC03-2H8.4	chr22:22648098-22649159	16.96	13.97	14.96	23.95	15.96	15.96	16.96	20.95	13.97	13.97	8.98	8.98	9.98	9.98	6.99	17.96	14.96	13.97	10.98	17.0714	11.6745	-0.548225	0.0158555	0.808853
ENSG00000234684.1	processed_transcript	SDCBP2-AS1	chr20:1306065-1358827	96.76	63.88	88.79	52.88	128.72	85.79	155.66	80.79	64.84	87.82	54.9	53.88	70.84	71.86	63.87	67.84	54.86	82.81	74.87	90.9009	68.3535	-0.411278	0.0283309	0.865951
ENSG00000235280.2	antisense	MCF2L-AS1	chr13:113621798-113623138	18.95	14.97	17.96	27.94	30.93	24.94	15.97	54.86	22.94	13.97	13.97	16.96	14.97	10.98	9.98	31.92	9.97	24.94	10.98	25.4952	15.8652	-0.684355	0.0215544	0.833454
ENSG00000235423.4	3prime_overlapping_ncrna	RP11-282O18.3	chr12:123736577-123746030	82.79	78.85	117.72	83.82	79.82	67.83	93.8	65.83	61.85	44.91	37.93	84.81	77.82	61.88	36.93	43.89	64.84	79.82	56.9	81.3676	58.9717	-0.46443	0.00993723	0.726017
ENSG00000236338.1	protein_coding	AC015987.2	chr7:135611542-135613214	496.77	362.31	676.39	857.11	674.51	337.18	342.26	616.4	403.99	387.19	452.16	425.06	259.4	415.16	314.38	244.41	249.37	270.39	181.67	529.657	319.919	-0.727351	0.000495673	0.141306
ENSG00000236540.2	antisense	AC006547.13	chr22:20050503-20058045	23.94	18.96	14.96	21.95	13.97	17.96	15.97	19.95	33.92	4.99	12.98	9.98	3.99	10.98	4.99	6.98	12.97	7.98	7.99	20.1749	8.38201	-1.2672	2.10123120564254e-06	0.000954681
ENSG00000236901.3	sense_intronic	MIR600HG	chr9:125871773-125877756	846.9	825.42	732.25	1191.37	858.11	930.73	665.56	844.81	914.71	807.3	733.64	524.84	686.41	781.43	508.99	611.52	601.48	800.2	978.24	867.762	703.405	-0.302944	0.0172098	0.810772
ENSG00000237517.4	antisense	DGCR5	chr22:18958027-19018755	297.26	248.52	208.5	326.28	298.34	201.51	222.52	368.04	237.41	79.83	95.82	101.77	68.84	84.83	35.93	165.6	78.8	154.65	138.75	267.599	100.483	-1.41312	1.45333083255302e-10	7.82591739795867e-08
ENSG00000239415.1	processed_transcript	AP001469.9	chr21:47671463-47674047	163.59	116.78	116.72	138.69	158.65	135.67	179.61	106.72	137.66	140.7	101.81	109.76	130.7	98.8	76.85	126.69	122.69	129.71	97.82	139.344	113.553	-0.29528	0.0190233	0.815893
ENSG00000240857.1	protein_coding	RDH14	chr2:18735989-18741946	375.07	355.32	463.89	450.01	373.18	423.96	354.24	341.11	397.01	400.16	296.45	366.19	344.2	354.29	356.29	379.08	341.14	337.24	316.43	392.643	349.147	-0.169382	0.0212633	0.832395
ENSG00000241043.1	protein_coding	GVQW1	chr9:32566787-32568619	62.84	57.89	60.85	62.86	77.83	49.88	95.79	47.88	79.8	49.9	58.89	45.9	52.88	42.91	37.92	49.88	37.9	53.88	58.89	66.1806	48.8957	-0.436701	0.00333301	0.464959
ENSG00000241472.2	processed_transcript	PTPRG-AS1	chr3:62246540-62355005	94.76	105.8	79.81	82.82	115.74	58.86	86.81	106.72	104.74	58.88	78.85	67.85	70.84	68.86	63.87	99.76	85.78	86.8	75.86	92.896	75.7361	-0.294635	0.0261266	0.851887
ENSG00000241973.6	protein_coding	PI4KA	chr22:21061979-21213705	2515.75	3050.16	3188.39	2272.99	2522.44	2747.29	2871.8	2945.35	2864.83	1523.8	1544.14	1647.34	1782.87	1577.83	1385.25	1548.26	1298.71	1404.83	1428.44	2775.45	1514.15	-0.874213	5.70863317466056e-35	1.03747272157987e-31
ENSG00000242259.3	protein_coding	C22orf39	chr22:19338891-19435755	783.06	615.82	619.52	811.21	678.5	761.14	641.62	775.99	614.46	319.33	363.33	324.28	299.31	382.23	403.2	309.25	262.34	348.22	430.23	700.147	344.171	-1.02453	1.29201893801323e-27	1.44497410305956e-24
ENSG00000244274.3	protein_coding	DBNDD2	chr20:44034697-44039250	143.64	242.54	122.71	231.49	168.63	222.46	204.56	268.3	211.47	175.63	212.61	152.66	155.64	154.69	125.75	125.7	171.57	169.62	189.66	201.755	163.352	-0.304622	0.0341256	0.894514
ENSG00000244486.3	protein_coding	SCARF2	chr22:20778874-20792146	684.3	1021.04	1523.37	722.41	1531.62	1009.53	761.36	862.76	1031.42	647.64	424.21	643.57	811.12	519.95	554.9	279.33	371.06	521.82	217.61	1016.42	499.122	-1.02604	4.59023289658404e-06	0.00196286
ENSG00000244567.1	lincRNA	AC096772.6	chr2:208686014-208687493	128.68	94.82	122.71	145.68	139.69	95.77	101.78	100.74	81.8	90.81	82.85	82.82	98.77	104.79	92.82	84.8	92.77	101.77	101.82	112.406	93.3997	-0.267234	0.0201462	0.815893
ENSG00000247121.2	protein_coding	CTD-2260A17.2	chr5:96149731-96271513	73.82	48.91	70.83	69.85	100.78	64.84	72.84	88.77	70.82	43.91	39.93	33.92	61.86	52.89	29.94	58.86	48.88	101.77	73.87	73.495	54.5822	-0.429216	0.0361862	0.903023
ENSG00000247228.2	antisense	RP11-296I10.3	chr16:70190243-70207351	301.25	319.39	312.26	165.63	252.44	291.29	423.09	453.82	266.33	217.54	321.4	293.35	178.59	183.63	185.63	182.56	259.34	229.48	131.76	309.501	218.33	-0.503435	0.00589593	0.571472
ENSG00000247416.2	antisense	RP11-629G13.1	chr11:112830002-112834182	71.82	107.79	58.86	82.82	46.9	53.87	67.85	36.9	50.87	42.91	45.91	61.86	47.89	52.89	22.95	45.89	36.91	49.89	69.87	64.1875	47.6983	-0.428356	0.0408189	0.903374
ENSG00000249471.3	protein_coding	ZNF324B	chr19:58962971-58969200	220.45	176.66	225.46	215.52	189.58	181.56	181.61	247.36	175.56	175.63	145.73	169.62	174.6	173.65	129.74	178.57	173.56	187.58	195.65	201.53	170.433	-0.241788	0.00822832	0.658305
ENSG00000249853.3	protein_coding	HS3ST5	chr6:114376750-114664209	242.4	370.29	161.61	344.24	228.5	219.46	194.58	409.94	201.5	187.61	131.76	129.71	178.59	92.81	2	134.67	122.69	188.58	307.45	263.613	147.586	-0.836868	0.0370096	0.903023
ENSG00000251602.2	antisense	RP11-521B24.3	chr14:105883221-105886076	88.78	117.77	164.61	135.7	102.77	61.85	96.79	70.82	78.8	76.84	91.83	66.85	109.75	62.87	54.89	72.82	84.79	91.79	78.86	101.988	79.1292	-0.366122	0.0431346	0.907179
ENSG00000254901.3	protein_coding	MEF2BNB	chr19:19287712-19303400	296.26	288.45	375.11	344.24	331.27	273.33	348.25	416.92	259.35	287.4	272.5	170.62	300.31	255.49	117.77	235.43	278.3	315.29	299.46	325.909	253.255	-0.363877	0.0195324	0.815893
ENSG00000254911.2	antisense	SCARNA9	chr11:93454679-93455032	51.87	24.95	57.86	67.85	36.92	9.98	6.98	75.8	10.97	7.98	39.93	27.94	5.99	48.9	6.99	5.99	11.97	10.98	16.97	38.1323	18.3621	-1.05428	0.039356	0.903023
ENSG00000254996.1	protein_coding	ANKHD1-EIF4EBP3	chr5:139781493-139929154	626.44	361.31	454.91	1524.64	969.86	129.68	266.43	488.73	192.52	214.55	51.9	270.4	217.5	173.65	139.72	895.84	90.77	256.42	73.87	557.17	238.462	-1.22436	0.0118494	0.765683
ENSG00000255072.1	protein_coding	PIGY	chr4:89442724-89442940	33.92	26.95	24.94	26.94	34.92	4.99	11.97	19.95	28.93	6.99	18.96	2.99	10.97	17.96	15.97	11.97	20.95	2	16.97	23.7229	12.5734	-0.915911	0.0180477	0.815893
ENSG00000255458.1	lincRNA	RP11-539G18.2	chr4:39640760-39668264	26.93	22.96	15.96	28.94	39.91	14.96	13.97	23.94	17.96	20.96	11.98	12.97	18.96	12.97	15.97	14.96	16.96	16.96	20.96	22.8362	16.3648	-0.480721	0.0354418	0.900911
ENSG00000255561.2	protein_coding	FDXACB1	chr11:111744780-111751967	89.78	101.8	92.78	125.72	132.71	79.81	78.83	108.72	87.78	71.85	87.84	80.82	80.81	96.81	69.86	62.85	63.84	64.85	72.87	99.7694	75.2396	-0.407104	0.00128203	0.305565
ENSG00000256569.1	antisense	RP11-173P15.5	chr12:121159310-121161442	52.87	13.97	31.92	62.86	39.91	12.97	24.95	65.83	24.94	7.98	14.97	27.94	7.98	14.97	7.98	18.95	44.89	12.97	16.97	36.6912	17.561	-1.06306	0.00553858	0.56559
ENSG00000258584.1	processed_transcript	FAM181A-AS1	chr14:94371076-94393412	13.97	28.94	8.98	31.93	20.95	18.95	12.97	12.97	15.96	10.98	9.98	4.99	12.97	7.98	9.98	4.99	13.96	11.97	26.95	18.4027	11.4759	-0.68131	0.0353232	0.900911
ENSG00000259796.1	sense_overlapping	RP11-355I22.7	chr14:62577593-62579268	103.74	117.77	100.76	83.82	81.82	64.84	47.9	176.54	109.73	41.91	42.92	110.75	65.85	57.88	35.93	86.79	86.78	90.8	82.85	98.5463	70.2464	-0.488377	0.0462183	0.917176
ENSG00000259969.1	sense_overlapping	RP11-999E24.3	chr14:58460263-58461243	355.12	251.52	313.25	409.1	351.23	243.41	254.45	377.02	255.36	214.55	208.61	312.31	234.46	273.45	235.53	258.38	222.44	309.3	290.48	312.272	255.95	-0.286941	0.0191479	0.815893
ENSG00000260248.1	lincRNA	RP11-143K11.1	chr17:71171622-71172772	152.62	276.47	124.7	248.45	145.68	317.23	248.46	385	83.79	107.77	191.65	71.84	161.63	158.68	91.82	73.82	75.81	80.82	233.58	220.267	124.741	-0.820316	0.00537706	0.561888
ENSG00000260351.1	antisense	RP11-382A20.6	chr15:83691323-83759534	19.95	15.97	11.97	28.94	16.96	14.96	11.97	13.96	11.97	10.98	6.99	5.99	8.98	3.99	2	16.96	8.98	18.96	8.98	16.2957	9.27954	-0.812368	0.0124738	0.769692
ENSG00000260400.1	sense_overlapping	RP11-119F7.5	chr10:70458257-70460551	214.47	189.64	183.56	329.27	267.41	165.6	196.58	196.49	148.63	171.64	156.71	160.64	146.66	181.63	108.78	126.69	123.69	184.58	184.67	210.182	154.571	-0.443375	0.00293084	0.449158
ENSG00000260579.1	antisense	RP11-382A20.2	chr15:83782369-83783318	10.97	15.97	11.97	22.95	20.95	5.99	16.96	3.99	11.97	7.98	11.98	2	6.98	4.99	2.99	8.98	6.98	13.97	9.98	13.525	7.68357	-0.815783	0.0267817	0.851887
ENSG00000260837.1	lincRNA	RP11-434B12.1	chr2:8861264-8862816	41.9	33.93	43.9	60.87	44.9	71.82	81.82	65.83	60.85	53.89	42.92	35.92	36.91	39.92	27.94	34.92	29.92	35.92	57.9	56.202	39.6162	-0.504533	0.00720436	0.619156
ENSG00000261168.1	sense_overlapping	RP11-68I18.10	chr1:151102551-151104086	227.44	165.68	183.56	259.43	233.49	218.47	308.33	229.4	187.53	179.62	150.72	148.67	157.64	171.65	73.85	132.68	117.7	225.49	229.59	223.703	158.762	-0.494723	0.00454691	0.531731
ENSG00000261568.1	lincRNA	RP11-524C21.2	chr6:22221010-22222624	138.66	76.85	50.88	34.92	51.89	58.86	98.79	42.89	67.83	40.91	47.91	68.85	51.88	33.93	26.95	34.92	39.9	59.87	77.86	69.062	48.2971	-0.515956	0.0464292	0.917176
ENSG00000263165.1	antisense	RP11-810M2.2	chr17:4067204-4068007	78.8	82.84	126.7	99.78	124.73	3.99	18.96	101.74	43.89	51.89	31.94	69.84	16.96	79.84	29.94	27.93	33.91	30.93	24.96	75.7138	39.815	-0.927244	0.0315511	0.877096
ENSG00000263335.1	antisense	AF001548.5	chr16:15820531-15826850	29.93	73.86	35.91	30.93	39.91	24.94	21.95	19.95	18.95	24.95	12.98	53.88	20.95	18.96	19.96	14.96	11.97	18.96	14.97	32.9261	21.2542	-0.631485	0.0450956	0.91108
ENSG00000264299.1	antisense	RP11-680F20.12	chr11:125827795-125828547	96.76	93.82	234.44	140.69	170.62	89.78	82.82	95.75	108.73	131.72	58.89	101.77	121.72	89.82	41.92	45.89	48.88	99.78	101.82	123.713	84.2201	-0.55476	0.0302446	0.866619
ENSG00000266490.1	lincRNA	CTD-2349P21.9	chr17:29119390-29119851	46.88	49.9	72.83	99.78	80.82	58.86	48.89	37.9	42.89	41.91	22.96	56.87	63.85	62.87	24.95	40.9	40.9	46.89	24.96	59.8624	42.7067	-0.487188	0.0403096	0.903023
ENSG00000267011.1	lincRNA	CTB-50L17.16	chr19:4457959-4471490	13.97	1	4.99	7.98	12.97	5.99	8.98	3.99	6.98	4.99	2.99	2.99	6.98	4.99	2.99	2	1.99	4.99	6.99	7.42706	4.19115	-0.825443	0.0498748	0.926267
ENSG00000267106.1	protein_coding	C19orf82	chr19:9731967-9756572	203.49	248.52	206.51	266.41	224.51	165.6	168.64	203.47	179.55	163.66	166.69	150.67	171.6	191.61	99.8	168.59	165.58	219.51	210.62	207.411	170.833	-0.279902	0.0313499	0.874499
ENSG00000267161.1	lincRNA	AC005943.5	chr19:1573595-1575474	251.38	268.49	221.47	271.4	323.29	237.42	369.2	263.32	209.48	218.54	223.59	195.57	225.48	193.61	80.84	194.53	177.55	285.36	229.59	268.382	202.465	-0.406618	0.0146719	0.792053
ENSG00000267510.1	antisense	CTC-325H20.4	chr19:9402191-9405158	15.96	14.97	16.96	18.96	22.95	7.98	9.98	15.96	13.97	10.98	9.98	4.99	8.98	2.99	6.99	11.97	7.98	12.97	4.99	15.2979	8.28194	-0.885296	0.00175355	0.390208
ENSG00000267889.1	protein_coding	AC079354.2	chr2:203104292-203104435	20.95	17.97	19.95	37.92	38.91	5.99	14.97	19.95	6.98	9.98	7.99	14.97	9.98	20.96	8.98	17.96	2.99	7.98	14.97	20.3978	11.6752	-0.804966	0.0308237	0.866758
ENSG00000268006.1	antisense	PTOV1-AS1	chr19:50341896-50354933	486.79	632.79	561.66	489.92	631.61	461.87	518.88	534.61	401.99	457.04	458.15	488.91	475.9	458.08	569.87	410.01	482.78	396.11	423.24	524.458	462.009	-0.182908	0.0402654	0.903023
ENSG00000268471.3	lincRNA	MIR4453	chr4:153457416-153460415	351.13	228.56	315.25	372.18	388.14	340.17	267.42	336.13	283.29	291.39	316.41	214.52	276.36	271.45	322.36	255.38	216.45	312.3	278.5	320.253	275.513	-0.217088	0.0451812	0.91108
ENSG00000269825.1	sense_intronic	CTD-3099C6.9	chr19:53153690-53156537	239.41	371.29	305.27	378.17	246.46	139.66	229.5	142.63	119.7	153.68	238.56	135.7	220.49	218.56	121.76	179.57	154.61	139.69	186.66	241.343	174.927	-0.464331	0.0322863	0.8861
ENSG00000269918.1	sense_intronic	AF131215.9	chr8:10962201-10964214	124.69	154.7	156.63	190.58	168.63	128.69	171.63	140.63	139.65	92.8	95.82	102.77	131.7	109.78	118.76	115.72	147.63	161.64	149.73	152.87	122.635	-0.317931	0.00905833	0.690659
ENSG00000270049.1	processed_transcript	RP11-297D21.4	chr16:67515217-67521153	18.95	15.97	27.93	34.92	33.93	10.97	20.95	16.96	10.97	14.97	8.98	16.96	14.97	14.97	10.98	14.96	10.97	19.96	9.98	21.2845	13.7701	-0.628264	0.0177465	0.815893
ENSG00000270084.1	antisense	GAS5-AS1	chr1:173832386-173833079	44.89	23.95	32.92	58.87	46.9	22.94	26.94	38.9	26.93	29.94	32.94	29.93	21.95	29.94	28.94	18.95	20.95	21.95	33.94	35.9165	26.9432	-0.414725	0.0442355	0.91108
ENSG00000270091.1	lincRNA	RP11-78O7.2	chr17:19799903-19800600	15.96	16.97	24.94	18.96	29.93	11.97	28.94	24.94	15.96	15.97	18.96	19.96	18.96	13.97	9.98	10.97	13.96	17.96	9.98	20.9516	15.0675	-0.475619	0.0381604	0.903023
ENSG00000271976.1	antisense	RP11-884K10.7	chr3:53893021-53895603	284.29	182.65	192.54	295.35	250.45	243.41	258.44	323.16	209.48	165.65	155.71	218.52	224.48	199.6	153.7	199.52	192.51	246.44	254.54	248.863	201.067	-0.307674	0.0167901	0.810772
ENSG00000272277.1	antisense	RP1-40E16.12	chr6:3068279-3069128	3.99	25.95	18.95	37.92	56.87	33.92	37.92	21.94	59.85	34.93	30.94	8.98	15.96	15.97	13.97	11.97	9.97	17.96	12.98	33.035	17.3635	-0.92794	0.0128854	0.775452
ENSG00000272372.1	antisense	RP11-441F2.5	chr16:56385798-56387436	42.89	54.89	37.91	31.93	30.93	45.89	34.92	61.84	60.85	43.91	32.94	20.95	29.93	24.95	9.98	26.93	33.91	46.89	49.91	44.6732	32.0315	-0.47992	0.046406	0.917176
ENSG00000272420.1	sense_intronic	RP4-740C4.7	chr1:2294500-2295067	15.96	18.96	17.96	27.94	19.96	8.98	5.99	9.97	5.99	5.99	6.99	5.99	6.98	2.99	13.97	7.98	5.98	15.96	8.98	14.6333	8.18248	-0.838648	0.0193051	0.815893
