# Supplementary material for: Integrative transcriptome network analysis of iPSC-derived neurons from schizophrenia and schizoaffective disorder patients with 22q11.2 deletion
Source: BMC Syst Biol. 2016 Nov 15;10:105. doi: 10.1186/s12918-016-0366-0 (PMC5111260; doi:10.1186/s12918-016-0366-0)
Supplement: Additional file 11: Table S6. — Is a table listing enriched GO terms of the co-expression networks in different regions of the embryonic and adolescence brains. (XLS 482 kb) [file 12918_2016_366_MOESM11_ESM.xls]

## Sheet: ClueGO_FC1
Supplementary Table 6: Enriched GO terms of the co-expression networks in different regions of the embryonic and adolescence brains.
GOID	GOTerm	Nr. Genes	% Associated Genes	Term PValue	Term PValue Corrected with None	Associated Genes Found
GO:0000022	mitotic spindle elongation	5	62.5	6.74e-08	6.74e-08	[AURKB, KIF23, KIF4A, KIF4B, PRC1]
GO:0000075	cell cycle checkpoint	13	4.85075	0.000595	0.000595	[AURKB, BRCA1, CCNA2, CDC20, CDC45, CDK2, CHEK1, MAPKAPK2, NDRG1, RPA1, TOP2A, TP53, UBE2C]
GO:0000082	G1/S transition of mitotic cell cycle	20	7.46269	2.58e-08	2.58e-08	[CDC45, CDCA5, CDK2, CDK4, E2F7, FBXO7, ID2, KLF11, MCM2, MCM3, MCM4, MCM5, MCM8, PKMYT1, POLA2, RCC1, RPA1, SKP2, TP53, WEE1]
GO:0000083	regulation of transcription involved in G1/S transition of mitotic cell cycle	4	14.2857	0.00113595	0.00113595	[CDC45, E2F7, ID2, KLF11]
GO:0000086	G2/M transition of mitotic cell cycle	19	10.1064	3.85e-10	3.85e-10	[AJUBA, BORA, CCNA2, CCNB2, CDC25C, CDK2, CDK4, CEP192, CHEK1, MELK, NEDD1, NEK2, PBX1, PKMYT1, PLK4, RCC2, SKP2, STOX1, WEE1]
GO:0000226	microtubule cytoskeleton organization	33	7.67442	2.67e-13	2.67e-13	[AK7, AURKB, BORA, BRCA1, CAMSAP2, CDK2, CENPA, CEP192, CHEK1, CLASP2, GAPDH, GPSM2, KIF11, KIF18A, KIF23, KIF2C, KIF4A, KIF4B, MAP7D3, MID1IP1, NDC80, NEK2, NUSAP1, PLK4, PRC1, PSRC1, RCC1, RCC2, SGOL1, SKA1, SKA3, SPC25, WEE1]
GO:0000278	mitotic cell cycle	75	7.14967	5.81e-28	5.81e-28	[AJUBA, AURKB, BORA, CCNA2, CCNB2, CDC20, CDC25C, CDC45, CDCA5, CDCA8, CDK2, CDK4, CENPA, CENPM, CENPO, CEP192, CHEK1, CLASP2, DLGAP5, E2F7, E2F8, ERCC6L, FAM64A, FBXO7, GEM, GPSM2, HDAC1, ID2, KIF11, KIF18A, KIF23, KIF2C, KIF4A, KIF4B, KLF11, MAPRE3, MCM2, MCM3, MCM4, MCM5, MCM8, MELK, MIS18BP1, NCAPG2, NDC80, NEDD1, NEK2, NUSAP1, PAK7, PBX1, PKMYT1, PLK4, POLA2, PRC1, PRDM5, PSRC1, PTTG1, RBL1,…
GO:0000724	double-strand break repair via homologous recombination	6	5.94059	0.00693881	0.00693881	[BRCA1, CDC45, CHEK1, MCM8, RAD51, RPA1]
GO:0000819	sister chromatid segregation	13	9.77444	3.57e-07	3.57e-07	[CDC20, CDCA5, CDCA8, DLGAP5, KIF18A, KIF2C, NDC80, NEK2, NUSAP1, PSRC1, SMC2, TOP2A, UBE2C]
GO:0000910	cytokinesis	8	5.7971	0.00223825	0.00223825	[AURKB, E2F7, E2F8, KIF23, KIF4A, KIF4B, NUSAP1, PRC1]
GO:0001755	neural crest cell migration	3	7.31707	0.0307962	0.0307962	[EFNB1, NELL2, SMO]
GO:0001892	embryonic placenta development	5	4.80769	0.0302731	0.0302731	[E2F7, E2F8, EOMES, GAB1, PLK4]
GO:0002221	pattern recognition receptor signaling pathway	10	5.34759	0.00121504	0.00121504	[FLOT2, IRAK1, IRF3, MAPKAPK2, MAPKAPK3, NLRX1, NOD1, TAB3, TNIP1, TNIP2]
GO:0002753	cytoplasmic pattern recognition receptor signaling pathway	5	10.4167	0.00119276	0.00119276	[IRAK1, IRF3, NLRX1, NOD1, TAB3]
GO:0002755	MyD88-dependent toll-like receptor signaling pathway	6	6.74157	0.00375262	0.00375262	[IRAK1, MAPKAPK2, MAPKAPK3, NOD1, TAB3, TNIP1]
GO:0006090	pyruvate metabolic process	6	4.61538	0.0219735	0.0219735	[ENO1, GAPDH, PDK3, PGM1, PKM, TPI1]
GO:0006094	gluconeogenesis	5	5	0.02613	0.02613	[ENO1, GAPDH, PGM1, SLC25A1, TPI1]
GO:0006260	DNA replication	19	5.49133	6.06e-06	6.06e-06	[BRCA1, CDC25C, CDC45, CDK2, CHEK1, E2F7, E2F8, ING5, MCM2, MCM3, MCM4, MCM5, MCM8, MGME1, POLA2, RAD51, RPA1, TOP2A, TP53]
GO:0006261	DNA-dependent DNA replication	14	9.92908	1.03e-07	1.03e-07	[CDC45, CDK2, E2F7, E2F8, MCM2, MCM3, MCM4, MCM5, MCM8, MGME1, POLA2, RAD51, RPA1, TOP2A]
GO:0006268	DNA unwinding involved in DNA replication	4	40	1.48e-05	1.48e-05	[MCM2, MCM4, RAD51, TOP2A]
GO:0006270	DNA replication initiation	7	17.5	3.91e-06	3.91e-06	[CDC45, CDK2, MCM2, MCM3, MCM4, MCM5, POLA2]
GO:0006271	DNA strand elongation involved in DNA replication	8	18.6046	4.78e-07	4.78e-07	[CDC45, MCM2, MCM3, MCM4, MCM5, MCM8, POLA2, RPA1]
GO:0006302	double-strand break repair	8	4.57143	0.0092637	0.0092637	[BRCA1, CDC45, CDCA5, CHEK1, MCM8, RAD51, RPA1, TP53]
GO:0006323	DNA packaging	12	6.89655	3.68e-05	3.68e-05	[CDCA5, CENPA, CENPM, CENPO, H1F0, MCM2, MIS18BP1, NCAPG2, NUSAP1, SMC2, TOP2A, TP53]
GO:0006338	chromatin remodeling	9	4.56853	0.00596107	0.00596107	[CDC45, CENPA, CENPM, CENPO, CHD1L, CHEK1, HDAC1, MIS18BP1, SUV39H1]
GO:0006544	glycine metabolic process	4	23.5294	0.000153	0.000153	[AMT, PHGDH, SHMT1, SHMT2]
GO:0006732	coenzyme metabolic process	14	4.38872	0.000988	0.000988	[ACSL1, ACSS1, COQ9, ENO1, GAPDH, PDK3, PGM1, PHGDH, PKM, PPCDC, SHMT1, SHMT2, SLC25A1, TPI1]
GO:0006733	oxidoreduction coenzyme metabolic process	7	4.32099	0.0191965	0.0191965	[COQ9, ENO1, GAPDH, PGM1, PHGDH, PKM, TPI1]
GO:0006734	NADH metabolic process	4	8.69565	0.00716092	0.00716092	[ENO1, GAPDH, PKM, TPI1]
GO:0007017	microtubule-based process	37	6.07553	1.02e-11	1.02e-11	[AK7, AP3B1, AURKB, BORA, BRCA1, CAMSAP2, CDK2, CENPA, CEP192, CHEK1, CLASP2, DLGAP5, DNAH11, GAPDH, GPSM2, KIF11, KIF18A, KIF23, KIF2C, KIF4A, KIF4B, MAP7D3, MID1IP1, NDC80, NEK2, NUSAP1, PLK4, PRC1, PSRC1, RCC1, RCC2, RPGR, SGOL1, SKA1, SKA3, SPC25, WEE1]
GO:0007018	microtubule-based movement	11	5.31401	0.000738	0.000738	[AK7, AP3B1, DLGAP5, DNAH11, KIF11, KIF18A, KIF23, KIF2C, KIF4A, KIF4B, RPGR]
GO:0007026	negative regulation of microtubule depolymerization	3	12	0.00807227	0.00807227	[AURKB, CLASP2, MID1IP1]
GO:0007049	cell cycle	90	5.09626	3.9e-23	3.9e-23	[AJUBA, AURKB, BORA, BRCA1, CCNA2, CCNB2, CDC14A, CDC20, CDC25C, CDC45, CDCA5, CDCA8, CDK2, CDK4, CENPA, CENPM, CENPO, CEP192, CHEK1, CLASP2, DDX11, DLGAP5, E2F7, E2F8, ERCC6L, EXO1, FAM64A, FANCI, FBXO7, FNTB, GEM, GNAI2, GPSM2, HDAC1, ID2, KIF11, KIF18A, KIF23, KIF2C, KIF4A, KIF4B, KLF11, MAPKAPK2, MAPRE3, MCM2, MCM3, MCM4, MCM5, MCM8, MELK, MIS18BP1, NCAPG2, NDC80, NDRG1, NEDD1, NEK2, NUSAP1, …
GO:0007051	spindle organization	13	10.5691	1.42e-07	1.42e-07	[AURKB, BORA, CEP192, KIF11, KIF23, KIF4A, KIF4B, NDC80, NEK2, PRC1, PSRC1, RCC1, SPC25]
GO:0007059	chromosome segregation	27	10	8.61e-14	8.61e-14	[AURKB, BRCA1, CDC20, CDCA5, CDCA8, DDX11, DDX3Y, DLGAP5, GEM, KIF11, KIF18A, KIF2C, NDC80, NEK2, NUSAP1, PSRC1, PTTG1, RCC1, RCC2, SGOL1, SKA1, SKA3, SMC2, SPC25, SYDE1, TOP2A, UBE2C]
GO:0007067	mitotic nuclear division	43	10.0703	1.47e-21	1.47e-21	[AURKB, BORA, CCNA2, CCNB2, CDC20, CDC25C, CDCA5, CDCA8, CDK2, CHEK1, CLASP2, DLGAP5, ERCC6L, FAM64A, GEM, KIF11, KIF18A, KIF23, KIF2C, KIF4A, KIF4B, MAPRE3, MIS18BP1, NCAPG2, NDC80, NEDD1, NEK2, NUSAP1, PKMYT1, PSRC1, PTTG1, RCC1, RCC2, SEPT2, SGOL1, SKA1, SKA3, SMC2, SPC25, TIMELESS, TTYH1, UBE2C, WEE1]
GO:0007076	mitotic chromosome condensation	3	21.4286	0.00146274	0.00146274	[CDCA5, NUSAP1, SMC2]
GO:0007088	regulation of mitotic nuclear division	12	8.27586	5.85e-06	5.85e-06	[BORA, CDC20, CDC25C, CDCA5, CHEK1, DLGAP5, KIF11, NEK2, NUSAP1, PKMYT1, RCC1, UBE2C]
GO:0007126	meiotic nuclear division	8	4.93827	0.00592411	0.00592411	[CDC20, CDK2, RAD51, RPA1, SGOL1, SMC2, SYDE1, TOP2A]
GO:0007156	homophilic cell adhesion via plasma membrane adhesion molecules	11	7.53425	3.46e-05	3.46e-05	[PCDHA1, PCDHA10, PCDHA12, PCDHA2, PCDHA3, PCDHA5, PCDHA6, PCDHA7, PCDHA8, PCDHAC1, PCDHAC2]
GO:0007163	establishment or maintenance of cell polarity	7	4.26829	0.0203804	0.0203804	[CENPA, CLASP2, FLOT2, GPSM2, KIF2C, NDC80, WEE1]
GO:0007249	I-kappaB kinase/NF-kappaB signaling	12	4.6875	0.00128559	0.00128559	[AJUBA, CARD8, CPNE1, IRAK1, IRF3, NLRX1, NOD1, TAB3, TNIP1, TNIP2, TRIM59, TRIP6]
GO:0007346	regulation of mitotic cell cycle	26	5.32787	2.02e-07	2.02e-07	[BORA, CCNA2, CDC20, CDC25C, CDC45, CDCA5, CDK2, CDK4, CHEK1, DLGAP5, E2F7, FBXO7, ID2, KIF11, NEK2, NUSAP1, PAK7, PBX1, PKMYT1, PSRC1, RCC1, RCC2, STOX1, TOP2A, TP53, UBE2C]
GO:0009108	coenzyme biosynthetic process	6	4.83871	0.0178527	0.0178527	[ACSL1, ACSS1, COQ9, PDK3, PPCDC, SLC25A1]
GO:0009220	pyrimidine ribonucleotide biosynthetic process	3	10	0.0134045	0.0134045	[CTPS1, CTPS2, DHODH]
GO:0010001	glial cell differentiation	7	4	0.0278103	0.0278103	[ID2, NDRG1, NOG, PHGDH, PPAP2B, SOX2, VIM]
GO:0010389	regulation of G2/M transition of mitotic cell cycle	6	14.6341	5.66e-05	5.66e-05	[CCNA2, CDK4, CHEK1, PBX1, RCC2, STOX1]
GO:0010564	regulation of cell cycle process	30	5.71429	4.48e-09	4.48e-09	[AURKB, BORA, BRCA1, CCNA2, CDC20, CDC25C, CDC45, CDCA5, CDK2, CDK4, CHEK1, DLGAP5, E2F7, E2F8, FBXO7, ID2, KIF11, KIF23, NDRG1, NEK2, NUSAP1, PBX1, PKMYT1, PLK4, PSRC1, RCC1, RCC2, STOX1, TP53, UBE2C]
GO:0010594	regulation of endothelial cell migration	5	4.5045	0.0384703	0.0384703	[EMP2, EPHA2, HDAC7, NELL2, PPAP2B]
GO:0010923	negative regulation of phosphatase activity	4	5.71429	0.0295475	0.0295475	[CEP192, CSRNP2, PKMYT1, PPP1R35]
GO:0010948	negative regulation of cell cycle process	11	4.43548	0.00310331	0.00310331	[AURKB, BRCA1, CDC20, CDK2, CDK4, CHEK1, E2F7, E2F8, FBXO7, TP53, UBE2C]
GO:0010971	positive regulation of G2/M transition of mitotic cell cycle	4	23.5294	0.000153	0.000153	[CDK4, PBX1, RCC2, STOX1]
GO:0016575	histone deacetylation	6	8.95522	0.000874	0.000874	[HDAC1, HDAC7, PRDM5, TBL1X, TP53, TRPS1]
GO:0019886	antigen processing and presentation of exogenous peptide antigen via MHC class II	6	6.25	0.00543661	0.00543661	[KIF11, KIF18A, KIF23, KIF2C, KIF4A, KIF4B]
GO:0021782	glial cell development	4	5.26316	0.0383017	0.0383017	[ID2, NDRG1, PHGDH, VIM]
GO:0022402	cell cycle process	77	5.87786	2.68e-23	2.68e-23	[AJUBA, AURKB, BORA, BRCA1, CCNA2, CCNB2, CDC20, CDC25C, CDC45, CDCA5, CDCA8, CDK2, CDK4, CENPA, CEP192, CHEK1, CLASP2, DDX11, DLGAP5, E2F7, E2F8, ERCC6L, FAM64A, FBXO7, GEM, GPSM2, ID2, KIF11, KIF18A, KIF23, KIF2C, KIF4A, KIF4B, KLF11, MAPKAPK2, MAPRE3, MCM2, MCM3, MCM4, MCM5, MCM8, MELK, MIS18BP1, NCAPG2, NDC80, NDRG1, NEDD1, NEK2, NUSAP1, PBX1, PHGDH, PKMYT1, PLK4, POLA2, PRC1, PSRC1, PTTG1, R…
GO:0030010	establishment of cell polarity	5	5	0.02613	0.02613	[CENPA, FLOT2, GPSM2, NDC80, WEE1]
GO:0030261	chromosome condensation	5	14.7059	0.000234	0.000234	[CDCA5, NCAPG2, NUSAP1, SMC2, TOP2A]
GO:0031023	microtubule organizing center organization	9	8.49057	7.1e-05	7.1e-05	[BRCA1, CDK2, CEP192, CHEK1, CLASP2, KIF11, NEK2, PLK4, SGOL1]
GO:0031109	microtubule polymerization or depolymerization	9	11.3924	6.58e-06	6.58e-06	[AURKB, CLASP2, KIF18A, KIF2C, MAP7D3, MID1IP1, PSRC1, SKA1, SKA3]
GO:0031110	regulation of microtubule polymerization or depolymerization	6	11.3208	0.000244	0.000244	[AURKB, CLASP2, MID1IP1, PSRC1, SKA1, SKA3]
GO:0031145	anaphase-promoting complex-dependent proteasomal ubiquitin-dependent protein catabolic process	8	6.72269	0.000867	0.000867	[AURKB, CDC20, CDK2, DLGAP5, NEK2, PTTG1, SKP2, UBE2C]
GO:0031497	chromatin assembly	7	5.38462	0.00621119	0.00621119	[CENPA, CENPM, CENPO, H1F0, MCM2, MIS18BP1, TP53]
GO:0031570	DNA integrity checkpoint	8	4.44444	0.010865	0.010865	[BRCA1, CCNA2, CDC45, CDK2, CHEK1, MAPKAPK2, TOP2A, TP53]
GO:0031577	spindle checkpoint	4	7.14286	0.0141639	0.0141639	[AURKB, CDC20, NDRG1, UBE2C]
GO:0032042	mitochondrial DNA metabolic process	3	12	0.00807227	0.00807227	[MGME1, STOX1, TP53]
GO:0032465	regulation of cytokinesis	4	6.34921	0.0209944	0.0209944	[AURKB, E2F7, E2F8, KIF23]
GO:0032507	maintenance of protein location in cell	7	5.51181	0.00547886	0.00547886	[AURKB, CLASP2, NDC80, NEK2, RCC2, SGOL1, TRIP6]
GO:0032508	DNA duplex unwinding	9	14.5161	8.31e-07	8.31e-07	[CDC45, CHD1L, DDX11, MCM2, MCM3, MCM4, MCM5, RAD51, TOP2A]
GO:0033002	muscle cell proliferation	6	4.34783	0.0284043	0.0284043	[COMT, ID2, IRAK1, NOG, SIX5, SKP2]
GO:0033044	regulation of chromosome organization	9	4.03587	0.0128366	0.0128366	[BRCA1, CDC20, CDC45, CDCA5, CHEK1, DLGAP5, TP53, TRPS1, UBE2C]
GO:0033260	nuclear DNA replication	3	6.66667	0.0390644	0.0390644	[CDC45, POLA2, RPA1]
GO:0034080	CENP-A containing nucleosome assembly	4	12.9032	0.00167848	0.00167848	[CENPA, CENPM, CENPO, MIS18BP1]
GO:0034134	toll-like receptor 2 signaling pathway	6	7.31707	0.00249057	0.00249057	[IRAK1, MAPKAPK2, MAPKAPK3, NOD1, TAB3, TNIP2]
GO:0034142	toll-like receptor 4 signaling pathway	6	5.17241	0.0132298	0.0132298	[IRAK1, IRF3, MAPKAPK2, MAPKAPK3, NOD1, TAB3]
GO:0034146	toll-like receptor 5 signaling pathway	5	7.24638	0.00589724	0.00589724	[IRAK1, MAPKAPK2, MAPKAPK3, NOD1, TAB3]
GO:0034162	toll-like receptor 9 signaling pathway	6	7.69231	0.00193075	0.00193075	[IRAK1, MAPKAPK2, MAPKAPK3, NOD1, TAB3, TNIP2]
GO:0034166	toll-like receptor 10 signaling pathway	5	7.35294	0.00554388	0.00554388	[IRAK1, MAPKAPK2, MAPKAPK3, NOD1, TAB3]
GO:0034502	protein localization to chromosome	4	11.4286	0.00265095	0.00265095	[AURKB, CDCA5, CENPA, RCC2]
GO:0035666	TRIF-dependent toll-like receptor signaling pathway	6	7.40741	0.00234045	0.00234045	[IRAK1, IRF3, MAPKAPK2, MAPKAPK3, NOD1, TAB3]
GO:0038123	toll-like receptor TLR1:TLR2 signaling pathway	5	6.66667	0.00835639	0.00835639	[IRAK1, MAPKAPK2, MAPKAPK3, NOD1, TAB3]
GO:0038124	toll-like receptor TLR6:TLR2 signaling pathway	5	6.66667	0.00835639	0.00835639	[IRAK1, MAPKAPK2, MAPKAPK3, NOD1, TAB3]
GO:0040001	establishment of mitotic spindle localization	4	17.3913	0.000525	0.000525	[CENPA, GPSM2, NDC80, NUSAP1]
GO:0042455	ribonucleoside biosynthetic process	5	4.20168	0.0493522	0.0493522	[AK2, CTPS1, CTPS2, DHODH, PPCDC]
GO:0043044	ATP-dependent chromatin remodeling	5	7.35294	0.00554388	0.00554388	[CENPA, CENPM, CENPO, HDAC1, MIS18BP1]
GO:0043124	negative regulation of I-kappaB kinase/NF-kappaB signaling	5	9.25926	0.00203114	0.00203114	[CARD8, NLRX1, TNIP1, TRIM59, TRIP6]
GO:0043392	negative regulation of DNA binding	4	8.33333	0.00832026	0.00832026	[CPNE1, ID2, NEK2, SMO]
GO:0044724	single-organism carbohydrate catabolic process	7	4.51613	0.0154326	0.0154326	[ENO1, GAPDH, GYG2, NUDT5, PGM1, PKM, TPI1]
GO:0044770	cell cycle phase transition	38	7.69231	3.28e-15	3.28e-15	[AJUBA, BORA, CCNA2, CCNB2, CDC20, CDC25C, CDC45, CDCA5, CDK2, CDK4, CEP192, CHEK1, DLGAP5, E2F7, FBXO7, ID2, KLF11, MCM2, MCM3, MCM4, MCM5, MCM8, MELK, NEDD1, NEK2, PBX1, PKMYT1, PLK4, POLA2, RCC1, RCC2, RPA1, SKP2, STOX1, TIMELESS, TP53, UBE2C, WEE1]
GO:0044786	cell cycle DNA replication	5	9.09091	0.00220427	0.00220427	[CDC45, E2F7, E2F8, POLA2, RPA1]
GO:0045668	negative regulation of osteoblast differentiation	5	12.5	0.000511	0.000511	[HDAC7, ID2, NOG, SOX2, TOB1]
GO:0045787	positive regulation of cell cycle	22	7.14286	1.13e-08	1.13e-08	[AURKB, BRCA1, CDC45, CDCA5, CDK2, CDK4, DLGAP5, E2F7, E2F8, FNTB, ID2, KIF23, MAPRE3, NDRG1, NUSAP1, PBX1, PLK4, PSRC1, RCC2, STOX1, TP53, UBE2C]
GO:0045840	positive regulation of mitotic nuclear division	4	8.69565	0.00716092	0.00716092	[CDCA5, DLGAP5, NUSAP1, UBE2C]
GO:0045931	positive regulation of mitotic cell cycle	9	7.75862	0.000142	0.000142	[CDC45, CDCA5, CDK4, DLGAP5, NUSAP1, PBX1, RCC2, STOX1, UBE2C]
GO:0046132	pyrimidine ribonucleoside biosynthetic process	3	10.3448	0.0122122	0.0122122	[CTPS1, CTPS2, DHODH]
GO:0046364	monosaccharide biosynthetic process	6	5.26316	0.0122202	0.0122202	[ENO1, GAPDH, PGM1, PHGDH, SLC25A1, TPI1]
GO:0046496	nicotinamide nucleotide metabolic process	6	4.05405	0.0380425	0.0380425	[ENO1, GAPDH, PGM1, PHGDH, PKM, TPI1]
GO:0046602	regulation of mitotic centrosome separation	3	75	1.82e-05	1.82e-05	[CHEK1, KIF11, NEK2]
GO:0046605	regulation of centrosome cycle	5	12.8205	0.000453	0.000453	[BRCA1, CHEK1, KIF11, NEK2, PLK4]
GO:0046785	microtubule polymerization	3	6.81818	0.0369017	0.0369017	[CLASP2, MAP7D3, PSRC1]
GO:0048268	clathrin coat assembly	3	21.4286	0.00146274	0.00146274	[HMP19, PIK3C2A, SNAP91]
GO:0048285	organelle fission	48	8.08081	6.15e-20	6.15e-20	[AURKB, BORA, CCNA2, CCNB2, CDC20, CDC25C, CDCA5, CDCA8, CDK2, CHEK1, CLASP2, DHODH, DLGAP5, ERCC6L, FAM64A, GEM, KIF11, KIF18A, KIF23, KIF2C, KIF4A, KIF4B, MAPRE3, MIS18BP1, NCAPG2, NDC80, NEDD1, NEK2, NUSAP1, PKMYT1, PSRC1, PTTG1, RAD51, RCC1, RCC2, RPA1, SEPT2, SGOL1, SKA1, SKA3, SMC2, SPC25, SYDE1, TIMELESS, TOP2A, TTYH1, UBE2C, WEE1]
GO:0048708	astrocyte differentiation	4	6.77966	0.0168865	0.0168865	[ID2, NOG, PPAP2B, VIM]
GO:0051054	positive regulation of DNA metabolic process	6	4.34783	0.0284043	0.0284043	[BRCA1, CDK2, E2F7, E2F8, RAD51, TOP2A]
GO:0051100	negative regulation of binding	6	5.12821	0.0137558	0.0137558	[AURKB, CPNE1, ID2, NEK2, NOG, SMO]
GO:0051225	spindle assembly	8	10.3896	4.25e-05	4.25e-05	[AURKB, CEP192, KIF11, KIF23, KIF4A, KIF4B, NEK2, RCC1]
GO:0051261	protein depolymerization	6	6	0.00661683	0.00661683	[AURKB, CLASP2, DNAJC6, KIF18A, KIF2C, MID1IP1]
GO:0051276	chromosome organization	53	5.12077	1.85e-13	1.85e-13	[AURKB, BRCA1, CBX2, CDC20, CDC45, CDCA5, CDCA8, CDK2, CDK4, CDYL, CENPA, CENPM, CENPO, CHD1L, CHEK1, DDX11, DLGAP5, GEM, H1F0, HDAC1, HDAC7, ING5, KDM1B, KIF18A, KIF2C, MCM2, MCM3, MCM4, MCM5, MIS18BP1, NCAPG2, NDC80, NEK2, NUSAP1, POLA2, PRDM5, PSRC1, PTTG1, PTTG2, PTTG3P, RAD51, RBL1, RPA1, SMC2, SOX2, SS18L1, SUV39H1, SYDE1, TBL1X, TOP2A, TP53, TRPS1, UBE2C]
GO:0051298	centrosome duplication	4	7.40741	0.0125142	0.0125142	[BRCA1, CDK2, CEP192, PLK4]
GO:0051301	cell division	50	7.64526	1.01e-19	1.01e-19	[AURKB, BORA, CAT, CCNA2, CCNB2, CDC14A, CDC20, CDC25C, CDCA5, CDCA8, CDK2, CDK4, CHEK1, CLASP2, DLGAP5, E2F7, E2F8, ERCC6L, FAM64A, GNAI2, KIF11, KIF23, KIF2C, KIF4A, KIF4B, MAPRE3, MCM5, MIS18BP1, NCAPG2, NDC80, NEDD1, NEK2, NUSAP1, PKMYT1, PRC1, PSRC1, PTTG1, RCC1, RCC2, SEPT2, SEPT9, SGOL1, SKA1, SKA3, SMC2, SPC25, TIMELESS, TOP2A, UBE2C, WEE1]
GO:0051302	regulation of cell division	17	6.02837	5.56e-06	5.56e-06	[AURKB, BORA, CAT, CDC20, CDC25C, CDCA5, CHEK1, DLGAP5, E2F7, E2F8, KIF11, KIF23, NEK2, NUSAP1, PKMYT1, RCC1, UBE2C]
GO:0051303	establishment of chromosome localization	7	13.2075	2.69e-05	2.69e-05	[CDCA5, CDCA8, DLGAP5, GEM, KIF18A, KIF2C, PSRC1]
GO:0051304	chromosome separation	4	5.26316	0.0383017	0.0383017	[CDC20, DLGAP5, TOP2A, UBE2C]
GO:0051321	meiotic cell cycle	10	4.87805	0.00239873	0.00239873	[CDC20, CDK2, EXO1, NEK2, RAD51, RPA1, SGOL1, SMC2, SYDE1, TOP2A]
GO:0051567	histone H3-K9 methylation	3	13.6364	0.00560751	0.00560751	[BRCA1, PRDM5, SUV39H1]
GO:0051656	establishment of organelle localization	14	4.33437	0.00111233	0.00111233	[AP3B1, CDCA5, CDCA8, CENPA, DLGAP5, GEM, GPSM2, KIF18A, KIF2C, NDC80, NUSAP1, PSRC1, SEPT9, SYDE1]
GO:0051726	regulation of cell cycle	41	4.17091	5.55e-08	5.55e-08	[AURKB, BORA, BRCA1, CCNA2, CCNB2, CDC20, CDC25C, CDC45, CDCA5, CDK2, CDK4, CHEK1, DLGAP5, E2F7, E2F8, FBXO7, FNTB, HDAC1, ID2, KIF11, KIF23, MAPRE3, MCM2, NDRG1, NEK2, NUSAP1, PAK7, PBX1, PKMYT1, PLK4, PSRC1, RBL1, RCC1, RCC2, SKP2, SOX2, STOX1, TOP2A, TP53, UBE2C, WEE1]
GO:0051781	positive regulation of cell division	7	5.26316	0.00701418	0.00701418	[AURKB, CAT, CDCA5, DLGAP5, KIF23, NUSAP1, UBE2C]
GO:0051782	negative regulation of cell division	6	6.97674	0.00316437	0.00316437	[AURKB, CDC20, CHEK1, E2F7, E2F8, UBE2C]
GO:0051983	regulation of chromosome segregation	8	9.63856	7.31e-05	7.31e-05	[AURKB, CDC20, CDCA5, DLGAP5, KIF2C, NEK2, RCC2, UBE2C]
GO:0061351	neural precursor cell proliferation	7	5	0.00918467	0.00918467	[ID2, KIAA1524, MELK, SHCBP1, SMO, SOX2, TP53]
GO:0061621	canonical glycolysis	4	10.8108	0.00325776	0.00325776	[ENO1, GAPDH, PKM, TPI1]
GO:0061640	cytoskeleton-dependent cytokinesis	5	12.5	0.000511	0.000511	[AURKB, KIF23, KIF4A, KIF4B, NUSAP1]
GO:0061647	histone H3-K9 modification	6	14.6341	5.66e-05	5.66e-05	[BRCA1, CHEK1, HDAC1, HDAC7, PRDM5, SUV39H1]
GO:0065004	protein-DNA complex assembly	9	5.6962	0.00136672	0.00136672	[CDC45, CENPA, CENPM, CENPO, H1F0, MCM2, MIS18BP1, RAD51, RPA1]
GO:0070423	nucleotide-binding oligomerization domain containing signaling pathway	3	9.09091	0.0173671	0.0173671	[IRAK1, NOD1, TAB3]
GO:0070507	regulation of microtubule cytoskeleton organization	13	11.0169	8.68e-08	8.68e-08	[AURKB, BORA, BRCA1, CHEK1, CLASP2, KIF11, MID1IP1, NEK2, PLK4, PSRC1, RCC2, SKA1, SKA3]
GO:0071103	DNA conformation change	19	7.98319	1.97e-08	1.97e-08	[CDC45, CDCA5, CENPA, CENPM, CENPO, CHD1L, DDX11, H1F0, MCM2, MCM3, MCM4, MCM5, MIS18BP1, NCAPG2, NUSAP1, RAD51, SMC2, TOP2A, TP53]
GO:0071156	regulation of cell cycle arrest	5	4.2735	0.0464786	0.0464786	[BRCA1, CDK2, CDK4, ID2, TP53]
GO:0071346	cellular response to interferon-gamma	5	4.20168	0.0493522	0.0493522	[CIITA, GAPDH, HLA-A, IRF2, IRF3]
GO:0071456	cellular response to hypoxia	7	5.55556	0.00524977	0.00524977	[AJUBA, IRAK1, NDRG1, PDK3, STOX1, SUV39H1, TP53]
GO:0071616	acyl-CoA biosynthetic process	4	8.51064	0.0077263	0.0077263	[ACSL1, ACSS1, PDK3, SLC25A1]
GO:0071709	membrane assembly	3	13.0435	0.00636996	0.00636996	[EMP2, FLOT2, NRXN1]
GO:0090068	positive regulation of cell cycle process	19	7.78689	2.95e-08	2.95e-08	[AURKB, BRCA1, CDC45, CDCA5, CDK2, CDK4, DLGAP5, E2F7, E2F8, ID2, KIF23, NDRG1, NUSAP1, PBX1, PLK4, RCC2, STOX1, TP53, UBE2C]
GO:0090224	regulation of spindle organization	3	12.5	0.0071912	0.0071912	[AURKB, BORA, PSRC1]
GO:0097300	programmed necrotic cell death	3	6.97674	0.0348025	0.0348025	[IRF3, PPIF, TP53]
GO:0098742	cell-cell adhesion via plasma-membrane adhesion molecules	13	6.10329	6.26e-05	6.26e-05	[AJUBA, NRXN1, PCDHA1, PCDHA10, PCDHA12, PCDHA2, PCDHA3, PCDHA5, PCDHA6, PCDHA7, PCDHA8, PCDHAC1, PCDHAC2]
GO:1901987	regulation of cell cycle phase transition	16	6.17761	7.73e-06	7.73e-06	[CCNA2, CDC20, CDC45, CDCA5, CDK2, CDK4, CHEK1, DLGAP5, E2F7, FBXO7, ID2, PBX1, RCC2, STOX1, TP53, UBE2C]
GO:1901989	positive regulation of cell cycle phase transition	7	13.2075	2.69e-05	2.69e-05	[CDC45, CDCA5, CDK4, DLGAP5, PBX1, RCC2, STOX1]
GO:1901991	negative regulation of mitotic cell cycle phase transition	7	4.40252	0.0175123	0.0175123	[CDC20, CDK2, CHEK1, E2F7, FBXO7, TP53, UBE2C]
GO:1902850	microtubule cytoskeleton organization involved in mitosis	7	14.8936	1.19e-05	1.19e-05	[AURKB, KIF11, KIF23, KIF4A, KIF4B, NDC80, NEK2]
GO:1903046	meiotic cell cycle process	5	4.46429	0.0397415	0.0397415	[RAD51, SGOL1, SMC2, SYDE1, TOP2A]
GO:1903047	mitotic cell cycle process	68	7.64045	6.49e-27	6.49e-27	[AJUBA, AURKB, BORA, CCNA2, CCNB2, CDC20, CDC25C, CDC45, CDCA5, CDCA8, CDK2, CDK4, CENPA, CEP192, CHEK1, CLASP2, DLGAP5, E2F7, ERCC6L, FAM64A, FBXO7, GEM, GPSM2, ID2, KIF11, KIF18A, KIF23, KIF2C, KIF4A, KIF4B, KLF11, MAPRE3, MCM2, MCM3, MCM4, MCM5, MCM8, MELK, MIS18BP1, NCAPG2, NDC80, NEDD1, NEK2, NUSAP1, PBX1, PKMYT1, PLK4, POLA2, PRC1, PSRC1, PTTG1, RCC1, RCC2, RPA1, SEPT2, SGOL1, SKA1, SKA3, S…
GO:1904029	regulation of cyclin-dependent protein kinase activity	9	8.82353	5.24e-05	5.24e-05	[CCNA2, CDC25C, FBXO7, MAPRE3, MCM2, PKMYT1, PSRC1, STOX1, UBE2C]
GO:1904031	positive regulation of cyclin-dependent protein kinase activity	3	12.5	0.0071912	0.0071912	[MAPRE3, PSRC1, STOX1]
GO:2000045	regulation of G1/S transition of mitotic cell cycle	6	4.1958	0.032995	0.032995	[CDC45, CDK2, E2F7, FBXO7, ID2, TP53]
GO:2000105	positive regulation of DNA-dependent DNA replication	3	23.0769	0.0011636	0.0011636	[CDK2, E2F7, E2F8]
GO:2000179	positive regulation of neural precursor cell proliferation	3	6.38298	0.0435787	0.0435787	[KIAA1524, SMO, SOX2]

## Sheet: ClueGO_FC4
GOID	GOTerm	Nr. Genes	% Associated Genes	Term PValue	Associated Genes Found
GO:0000002	mitochondrial genome maintenance	4	11.4286	0.00318815	[AKT3, MEF2A, OPA1, SLC25A36]
GO:0000070	mitotic sister chromatid segregation	6	4.83871	0.0223305	[CDC27, CHAMP1, CUL3, PDCD6IP, PDS5B, SEH1L]
GO:0000271	polysaccharide biosynthetic process	5	6.32911	0.0126965	[AKT2, CLTC, GFPT1, GSK3B, PGM2L1]
GO:0000819	sister chromatid segregation	6	4.51128	0.0301512	[CDC27, CHAMP1, CUL3, PDCD6IP, PDS5B, SEH1L]
GO:0001910	regulation of leukocyte mediated cytotoxicity	3	6.38298	0.0494388	[AP1G1, HLA-E, PPP3CB]
GO:0001964	startle response	3	10.7143	0.0127243	[CSMD1, GLRB, NRXN1]
GO:0002704	negative regulation of leukocyte mediated immunity	3	7.89474	0.0288304	[HLA-E, PPP3CB, RABGEF1]
GO:0005978	glycogen biosynthetic process	4	7.01754	0.0178181	[AKT2, GFPT1, GSK3B, PGM2L1]
GO:0005979	regulation of glycogen biosynthetic process	3	9.375	0.0183011	[AKT2, GFPT1, GSK3B]
GO:0006370	7-methylguanosine mRNA capping	4	12.9032	0.00202417	[NCBP1, POLR2B, RNGTT, RNMT]
GO:0006378	mRNA polyadenylation	4	9.7561	0.00567946	[CCNT1, CPEB3, CPSF6, PAPOLG]
GO:0006470	protein dephosphorylation	12	6.31579	0.000139963	[MTMR2, MTMR6, MTMR7, MTMR9, PPM1A, PPM1E, PPP2R2A, PPP3CB, PPP6C, PTP4A1, PTPN4, RNGTT]
GO:0006487	protein N-linked glycosylation	7	4.96454	0.0123833	[B4GALT6, GFPT1, MANEA, MGAT4A, SEC23A, SEC24A, STT3B]
GO:0006511	ubiquitin-dependent protein catabolic process	23	4.18944	0.00011309	[ATE1, BAG5, CDC27, CUL2, CUL3, CYLD, DERL1, FBXO45, GSK3B, HERC3, KLHL42, RNF111, SEL1L, STT3B, UBE2K, UBE3A, UBE3C, UBR1, UBR3, UCHL5, USP15, USP33, USP9X]
GO:0006611	protein export from nucleus	4	7.14286	0.0167937	[CSE1L, DNAJC27, GSK3B, UHMK1]
GO:0006644	phospholipid metabolic process	16	4.38356	0.000771789	[DGKE, EPT1, GPD1L, IMPAD1, LPGAT1, MTMR2, MTMR6, MTMR7, MTMR9, NAPEPLD, PIGK, PIK3CB, PIK3R1, SERINC1, SLC44A2, SYNJ1]
GO:0006650	glycerophospholipid metabolic process	14	5.26316	0.00027175	[EPT1, GPD1L, IMPAD1, LPGAT1, MTMR2, MTMR6, MTMR7, MTMR9, PIGK, PIK3CB, PIK3R1, SERINC1, SLC44A2, SYNJ1]
GO:0006661	phosphatidylinositol biosynthetic process	7	6.86275	0.00214959	[MTMR2, MTMR6, MTMR7, PIGK, PIK3CB, PIK3R1, SYNJ1]
GO:0006865	amino acid transport	7	4.63576	0.0174603	[CACNB4, GLS, PPFIA2, RAB3GAP1, SERINC1, SLC3A1, XK]
GO:0006888	ER to Golgi vesicle-mediated transport	8	10	8.02816e-05	[CUL3, GOPC, SEC23A, SEC24A, TRAPPC8, USO1, VAPB, VTI1A]
GO:0006891	intra-Golgi vesicle-mediated transport	3	6.66667	0.0443721	[COG6, GCC2, RAB6A]
GO:0006892	post-Golgi vesicle-mediated transport	10	7.75194	9.43215e-05	[AP1G1, ARFGEF2, BLZF1, CLINT1, CLTC, CNST, EPS15, GCC2, GOPC, MYO5A]
GO:0006893	Golgi to plasma membrane transport	5	9.80392	0.00196703	[ARFGEF2, BLZF1, CNST, GCC2, GOPC]
GO:0006900	membrane budding	7	10	0.000224621	[CLINT1, CUL3, EPS15, PDCD6IP, SEC23A, SEC24A, VAPB]
GO:0006901	vesicle coating	5	11.6279	0.000903536	[CLINT1, CUL3, EPS15, SEC23A, SEC24A]
GO:0006903	vesicle targeting	3	7.14286	0.0372884	[CUL3, SEC23A, SEC24A]
GO:0006986	response to unfolded protein	7	4.26829	0.0260492	[ATF6, DERL1, GFPT1, HSPH1, PIK3R1, STT3B, VAPB]
GO:0006997	nucleus organization	7	5.34351	0.00846852	[GOPC, NUPL1, PDCD6IP, PPP2R2A, SEH1L, SRPK2, TMF1]
GO:0007009	plasma membrane organization	12	4.6332	0.00217867	[AKT2, APPL1, BLZF1, CLTC, CNST, DPP10, GCC2, GOPC, MYO5A, NRXN1, PIK3R1, SGIP1]
GO:0007029	endoplasmic reticulum organization	5	10.8696	0.00123267	[ATL1, COL4A3BP, RAB3GAP1, RAB3GAP2, VAPB]
GO:0007030	Golgi organization	7	8.04598	0.000849819	[ARFGEF1, ARL1, BLZF1, GCC2, MYO5A, SEC23IP, VTI1A]
GO:0007080	mitotic metaphase plate congression	3	8.82353	0.0215215	[CUL3, PDCD6IP, SEH1L]
GO:0007163	establishment or maintenance of cell polarity	7	4.26829	0.0260492	[ACTR3, ARFGEF1, CLASP2, DLG2, GSK3B, NCKAP1, RPGRIP1L]
GO:0007205	protein kinase C-activating G-protein coupled receptor signaling pathway	3	8.33333	0.0250314	[DGKB, DGKE, GRM5]
GO:0007269	neurotransmitter secretion	8	4.70588	0.0104973	[GLS, NAPB, NF1, NRXN1, PPFIA2, RAB3GAP1, SYNJ1, SYT4]
GO:0007270	neuron-neuron synaptic transmission	8	5.55556	0.00397506	[CACNB4, GABRG2, GLRB, GRM5, NAPB, NF1, NRXN1, RAB3GAP1]
GO:0007272	ensheathment of neurons	7	6.03448	0.00441268	[AKT2, ATRN, MTMR2, MYO5A, NF1, SCN2A, XK]
GO:0007611	learning or memory	10	4.52489	0.00585027	[ABI2, ATP8A1, ATXN1, CPEB3, GRM5, NF1, NRXN1, PJA2, PPP3CB, SYNJ1]
GO:0007612	learning	7	5.34351	0.00846852	[ATP8A1, ATXN1, GRM5, NF1, NRXN1, PPP3CB, SYNJ1]
GO:0007628	adult walking behavior	3	7.5	0.0329169	[CACNB4, GLRB, OXR1]
GO:0008344	adult locomotory behavior	6	6.31579	0.00659753	[ATXN1, CACNB4, CHL1, FGF12, GLRB, OXR1]
GO:0008366	axon ensheathment	7	6.03448	0.00441268	[AKT2, ATRN, MTMR2, MYO5A, NF1, SCN2A, XK]
GO:0008645	hexose transport	6	4.02685	0.048082	[AKT2, APPL1, NUPL1, PIK3R1, RNMT, SEH1L]
GO:0008654	phospholipid biosynthetic process	13	5.3719	0.000367674	[DGKE, EPT1, GPD1L, LPGAT1, MTMR2, MTMR6, MTMR7, PIGK, PIK3CB, PIK3R1, SERINC1, SLC44A2, SYNJ1]
GO:0009250	glucan biosynthetic process	4	7.01754	0.0178181	[AKT2, GFPT1, GSK3B, PGM2L1]
GO:0009452	7-methylguanosine RNA capping	4	11.4286	0.00318815	[NCBP1, POLR2B, RNGTT, RNMT]
GO:0009791	post-embryonic development	5	4.90196	0.03402	[GABRG2, IMPAD1, PLEKHA1, RC3H2, USP9X]
GO:0010256	endomembrane system organization	28	5.6	7.00273e-08	[AKT2, APPL1, ARFGEF1, ARFGEF2, ARL1, ATL1, BLZF1, CLTC, CNST, COL4A3BP, DNAJC13, DPP10, GCC2, GOPC, MYO5A, NRXN1, NUPL1, PIK3R1, PPP2R2A, RAB3GAP1, RAB3GAP2, SEC23IP, SEH1L, SGIP1, SYNJ1, TMF1, VAPB, VTI1A]
GO:0010498	proteasomal protein catabolic process	18	4.22535	0.000566991	[BAG5, CDC27, CUL3, DERL1, FBXO45, GSK3B, KLHL42, RHBDF1, SEL1L, STT3B, TMF1, UBE2K, UBR1, UBR3, UCHL5, USP15, USP33, USP9X]
GO:0010501	RNA secondary structure unwinding	3	6.66667	0.0443721	[DDX21, DDX3X, DDX6]
GO:0010765	positive regulation of sodium ion transport	3	9.09091	0.0198752	[CNTN1, FGF12, GPD1L]
GO:0010827	regulation of glucose transport	6	6	0.00841791	[AKT2, APPL1, NUPL1, PIK3R1, RNMT, SEH1L]
GO:0010828	positive regulation of glucose transport	3	7.69231	0.0308378	[AKT2, PIK3R1, RNMT]
GO:0010962	regulation of glucan biosynthetic process	3	9.375	0.0183011	[AKT2, GFPT1, GSK3B]
GO:0014037	Schwann cell differentiation	3	8.57143	0.0232403	[AKT2, LAMB2, NF1]
GO:0014044	Schwann cell development	3	11.1111	0.0115081	[AKT2, LAMB2, NF1]
GO:0014047	glutamate secretion	3	6.52174	0.0468714	[GLS, PPFIA2, RAB3GAP1]
GO:0014065	phosphatidylinositol 3-kinase signaling	5	4.6729	0.0405103	[NF1, PIK3CB, PIK3R1, PLEKHA1, UBE3A]
GO:0015758	glucose transport	6	4.05405	0.046804	[AKT2, APPL1, NUPL1, PIK3R1, RNMT, SEH1L]
GO:0016050	vesicle organization	15	6.35593	1.94526e-05	[AKT2, AP1G1, CLINT1, CUL3, EPS15, PDCD6IP, SEC23A, SEC23IP, SEC24A, STAM, SYT4, TMF1, USO1, VAPB, VTI1A]
GO:0016197	endosomal transport	13	5.15873	0.000539816	[ANKRD50, AP1G1, ARL1, DENND2A, DNAJC13, EPS15, GCC2, MTMR2, NBEA, RAB6A, SCYL2, STAM, VTI1A]
GO:0016311	dephosphorylation	18	4.18605	0.000632115	[CNST, DLG2, IMPAD1, MTMR2, MTMR6, MTMR7, MTMR9, PPM1A, PPM1E, PPM1H, PPP2R2A, PPP3CB, PPP6C, PTP4A1, PTPN4, RNGTT, SYNJ1, TIPRL]
GO:0016358	dendrite development	9	4.83871	0.00572263	[ABI2, ACSL4, ACTR3, CPEB3, GSK3B, MAP2, MEF2A, NCOA2, SLC9A6]
GO:0016567	protein ubiquitination	29	4.09027	2.22202e-05	[BAG5, CDC27, CUL2, CUL3, DCAF10, DCAF17, DERL1, FBXO3, FBXO45, FEM1B, HERC3, KLHL15, KLHL42, MARCH6, NDFIP2, PJA2, RABGEF1, RC3H2, RNF111, RNF38, TNKS, TRIM23, TRIM37, UBE2K, UBE3A, UBE3C, UBR1, UBR3, ZYG11B]
GO:0016579	protein deubiquitination	6	5.35714	0.0142111	[CYLD, OTUD4, UCHL5, USP15, USP33, USP9X]
GO:0017015	regulation of transforming growth factor beta receptor signaling pathway	5	4.58716	0.0433026	[LDLRAD4, PPM1A, RNF111, UCHL5, USP15]
GO:0018196	peptidyl-asparagine modification	7	5.26316	0.00916634	[B4GALT6, GFPT1, MANEA, MGAT4A, SEC23A, SEC24A, STT3B]
GO:0018279	protein N-linked glycosylation via asparagine	7	5.30303	0.00881236	[B4GALT6, GFPT1, MANEA, MGAT4A, SEC23A, SEC24A, STT3B]
GO:0019058	viral life cycle	17	4.56989	0.000331358	[CCNT1, DDX3X, DDX6, DERL1, EPS15, IFITM3, KPNA1, KPNA3, NCBP1, NUPL1, PDCD6IP, POLR2B, SEH1L, SRPK2, VAPB, XPR1, YTHDC2]
GO:0019079	viral genome replication	5	5.74713	0.0186052	[DDX3X, IFITM3, SRPK2, VAPB, YTHDC2]
GO:0019941	modification-dependent protein catabolic process	23	4.12926	0.000139933	[ATE1, BAG5, CDC27, CUL2, CUL3, CYLD, DERL1, FBXO45, GSK3B, HERC3, KLHL42, RNF111, SEL1L, STT3B, UBE2K, UBE3A, UBE3C, UBR1, UBR3, UCHL5, USP15, USP33, USP9X]
GO:0021532	neural tube patterning	3	6.66667	0.0443721	[PRKACB, RPGRIP1L, TBC1D32]
GO:0021537	telencephalon development	9	4	0.0183002	[FBXO45, GSK3B, NCOA1, NF1, ROBO2, RPGRIP1L, TACC1, UCHL5, USP9X]
GO:0021543	pallium development	6	4.05405	0.046804	[FBXO45, GSK3B, NCOA1, NF1, TACC1, USP9X]
GO:0021549	cerebellum development	6	5.94059	0.00882124	[ATRN, CNTN1, NCOA1, NRXN1, RPGRIP1L, USP9X]
GO:0021915	neural tube development	7	4.02299	0.0343552	[APAF1, NCKAP1, NF1, OPA1, PRKACB, RPGRIP1L, TBC1D32]
GO:0021987	cerebral cortex development	5	4.58716	0.0433026	[FBXO45, GSK3B, NCOA1, NF1, TACC1]
GO:0022037	metencephalon development	6	5.26316	0.0153929	[ATRN, CNTN1, NCOA1, NRXN1, RPGRIP1L, USP9X]
GO:0022618	ribonucleoprotein complex assembly	7	4.02299	0.0343552	[BICD1, DDX3X, DDX6, MBNL1, NCBP1, PUM2, SRPK2]
GO:0030148	sphingolipid biosynthetic process	4	5.71429	0.0347112	[CERS6, COL4A3BP, UGCG, VAPB]
GO:0030258	lipid modification	9	4.97238	0.00480204	[AKT2, IMPAD1, MTMR2, MTMR6, MTMR7, MTMR9, PIK3CB, PIK3R1, SYNJ1]
GO:0030260	entry into host cell	4	6.06061	0.0287913	[EPS15, IFITM3, KPNA3, XPR1]
GO:0030512	negative regulation of transforming growth factor beta receptor signaling pathway	4	5.1948	0.0466489	[LDLRAD4, PPM1A, UCHL5, USP15]
GO:0030521	androgen receptor signaling pathway	4	5.88235	0.0316697	[NCOA1, NCOA2, NRIP1, UBE3A]
GO:0030534	adult behavior	9	6	0.00135618	[ATXN1, CACNB4, CHL1, FGF12, GABRG2, GLRB, NRXN1, OXR1, RNMT]
GO:0031023	microtubule organizing center organization	6	5.66038	0.0110475	[CEP68, CLASP2, GCC2, PDCD6IP, TRIM37, USP33]
GO:0031124	mRNA 3'-end processing	5	4.58716	0.0433026	[CCNT1, CPEB3, CPSF6, NCBP1, PAPOLG]
GO:0031333	negative regulation of protein complex assembly	5	4.46429	0.0477031	[ARFGEF1, DDX3X, GSK3B, LDLRAD4, PPM1A]
GO:0031440	regulation of mRNA 3'-end processing	3	10.7143	0.0127243	[CCNT1, CPEB3, NCBP1]
GO:0032387	negative regulation of intracellular transport	6	4.34783	0.0351857	[CYLD, GOPC, GSK3B, NF1, PPM1A, RABGEF1]
GO:0032446	protein modification by small protein conjugation	33	4.08416	6.03574e-06	[BAG5, CDC27, CUL2, CUL3, DCAF10, DCAF17, DERL1, FBXO3, FBXO45, FEM1B, HDAC7, HDAC9, HERC3, KLHL15, KLHL42, MARCH6, NDFIP2, NUPL1, PJA2, RABGEF1, RC3H2, RNF111, RNF38, SEH1L, TNKS, TRIM23, TRIM37, UBE2K, UBE3A, UBE3C, UBR1, UBR3, ZYG11B]
GO:0032507	maintenance of protein location in cell	6	4.72441	0.0247648	[BICD1, CHAMP1, CLASP2, GCC2, GOPC, SEH1L]
GO:0032527	protein exit from endoplasmic reticulum	3	9.375	0.0183011	[DERL1, GCC2, SEL1L]
GO:0032846	positive regulation of homeostatic process	6	4.02685	0.048082	[APLN, PPP3CB, SEC24A, SGIP1, TNKS, TRPC1]
GO:0032881	regulation of polysaccharide metabolic process	4	9.09091	0.0073074	[AKT2, CLTC, GFPT1, GSK3B]
GO:0032885	regulation of polysaccharide biosynthetic process	4	10.5263	0.00431331	[AKT2, CLTC, GFPT1, GSK3B]
GO:0032886	regulation of microtubule-based process	8	5.59441	0.00381078	[CCSAP, CLASP2, CYLD, GSK3B, KLHL42, PDCD6IP, TACC1, TRIM37]
GO:0033157	regulation of intracellular protein transport	15	4.07609	0.00227584	[AKT2, CNST, CYLD, DNAJC27, EPT1, GCC2, GOPC, GSK3B, KPNA1, NF1, PIK3R1, PPM1A, PPP3CB, UGCG, UHMK1]
GO:0033692	cellular polysaccharide biosynthetic process	4	5.55556	0.0379166	[AKT2, GFPT1, GSK3B, PGM2L1]
GO:0034063	stress granule assembly	3	30	0.000588576	[BICD1, DDX3X, PUM2]
GO:0034067	protein localization to Golgi apparatus	3	8.57143	0.0232403	[ARL1, GCC2, RAB6A]
GO:0034146	toll-like receptor 5 signaling pathway	4	5.7971	0.03317	[ATF2, MAPKAPK3, MEF2A, TAB3]
GO:0034162	toll-like receptor 9 signaling pathway	4	5.12821	0.0485185	[ATF2, MAPKAPK3, MEF2A, TAB3]
GO:0034166	toll-like receptor 10 signaling pathway	4	5.88235	0.0316697	[ATF2, MAPKAPK3, MEF2A, TAB3]
GO:0034314	Arp2/3 complex-mediated actin nucleation	3	7.5	0.0329169	[ABI2, ACTR3, NCKAP1]
GO:0034453	microtubule anchoring	5	11.3636	0.00100491	[BICD1, CHAMP1, CLASP2, GCC2, SEH1L]
GO:0034605	cellular response to heat	5	4.54545	0.0447411	[BAG5, GSK3B, HSPH1, NUPL1, SEH1L]
GO:0034637	cellular carbohydrate biosynthetic process	5	5.95238	0.0162124	[AKT2, GFPT1, GSK3B, IMPAD1, PGM2L1]
GO:0034976	response to endoplasmic reticulum stress	11	5.58376	0.00074773	[ATF6, COL4A3BP, DERL1, GFPT1, GSK3B, OPA1, PIK3R1, SEL1L, TMX4, UBE2K, VAPB]
GO:0035249	synaptic transmission, glutamatergic	5	5.95238	0.0162124	[CACNB4, GRM5, NAPB, NRXN1, RAB3GAP1]
GO:0035335	peptidyl-tyrosine dephosphorylation	7	6.60377	0.0026736	[MTMR2, MTMR6, MTMR7, MTMR9, PTP4A1, PTPN4, RNGTT]
GO:0036260	RNA capping	4	11.4286	0.00318815	[NCBP1, POLR2B, RNGTT, RNMT]
GO:0038123	toll-like receptor TLR1:TLR2 signaling pathway	4	5.33333	0.0430328	[ATF2, MAPKAPK3, MEF2A, TAB3]
GO:0038124	toll-like receptor TLR6:TLR2 signaling pathway	4	5.33333	0.0430328	[ATF2, MAPKAPK3, MEF2A, TAB3]
GO:0042147	retrograde transport, endosome to Golgi	5	6.57895	0.0108566	[ARL1, DENND2A, GCC2, RAB6A, VTI1A]
GO:0042306	regulation of protein import into nucleus	7	4.16667	0.0291862	[CYLD, GSK3B, KPNA1, NF1, PIK3R1, PPM1A, PPP3CB]
GO:0042308	negative regulation of protein import into nucleus	4	5.7971	0.03317	[CYLD, GSK3B, NF1, PPM1A]
GO:0042552	myelination	7	6.25	0.00363708	[AKT2, ATRN, MTMR2, MYO5A, NF1, SCN2A, XK]
GO:0042698	ovulation cycle	5	5.31915	0.0250622	[NCOA1, NRIP1, PLEKHA1, ROBO2, UBE3A]
GO:0042787	protein ubiquitination involved in ubiquitin-dependent protein catabolic process	7	4.21687	0.0275874	[CDC27, CUL2, CUL3, FBXO45, HERC3, UBE3A, UBE3C]
GO:0042990	regulation of transcription factor import into nucleus	6	6.66667	0.0050814	[CYLD, GSK3B, NF1, PIK3R1, PPM1A, PPP3CB]
GO:0042991	transcription factor import into nucleus	6	6.59341	0.0053618	[CYLD, GSK3B, NF1, PIK3R1, PPM1A, PPP3CB]
GO:0042992	negative regulation of transcription factor import into nucleus	4	9.09091	0.0073074	[CYLD, GSK3B, NF1, PPM1A]
GO:0043001	Golgi to plasma membrane protein transport	4	11.1111	0.00353777	[BLZF1, CNST, GCC2, GOPC]
GO:0043631	RNA polyadenylation	4	9.52381	0.00619204	[CCNT1, CPEB3, CPSF6, PAPOLG]
GO:0043632	modification-dependent macromolecule catabolic process	23	4.08526	0.000163637	[ATE1, BAG5, CDC27, CUL2, CUL3, CYLD, DERL1, FBXO45, GSK3B, HERC3, KLHL42, RNF111, SEL1L, STT3B, UBE2K, UBE3A, UBE3C, UBR1, UBR3, UCHL5, USP15, USP33, USP9X]
GO:0043902	positive regulation of multi-organism process	7	5.03597	0.0115126	[CCNT1, DDX3X, NCBP1, POLR2B, SRPK2, VAPB, YTHDC2]
GO:0043903	regulation of symbiosis, encompassing mutualism through parasitism	10	5.68182	0.00112949	[CCNT1, CHAMP1, DDX3X, DERL1, IFITM3, NCBP1, POLR2B, SRPK2, VAPB, YTHDC2]
GO:0044257	cellular protein catabolic process	27	4.21875	2.52598e-05	[ATE1, BAG5, CDC27, CUL2, CUL3, CYLD, DERL1, FBXO45, GSK3B, HERC3, KLHL42, PDCD6IP, RHBDF1, RNF111, SEL1L, STT3B, TMF1, UBE2K, UBE3A, UBE3C, UBR1, UBR3, UCHL5, USP15, USP33, USP9X, YME1L1]
GO:0044409	entry into host	4	6.06061	0.0287913	[EPS15, IFITM3, KPNA3, XPR1]
GO:0044766	multi-organism transport	4	10.2564	0.00474086	[DERL1, EPS15, KPNA1, KPNA3]
GO:0045017	glycerolipid biosynthetic process	12	4.70588	0.00191468	[ACSL4, EPT1, GPD1L, LPGAT1, MTMR2, MTMR6, MTMR7, PIGK, PIK3CB, PIK3R1, SLC44A2, SYNJ1]
GO:0045069	regulation of viral genome replication	5	7.46269	0.00644389	[DDX3X, IFITM3, SRPK2, VAPB, YTHDC2]
GO:0045070	positive regulation of viral genome replication	4	15.3846	0.00103037	[DDX3X, SRPK2, VAPB, YTHDC2]
GO:0045071	negative regulation of viral genome replication	3	6.81818	0.0419414	[IFITM3, SRPK2, VAPB]
GO:0045185	maintenance of protein location	6	4.47761	0.0311178	[BICD1, CHAMP1, CLASP2, GCC2, GOPC, SEH1L]
GO:0046174	polyol catabolic process	3	13.6364	0.00646258	[MTMR2, MTMR7, SYNJ1]
GO:0046467	membrane lipid biosynthetic process	5	4.7619	0.0378305	[CERS6, COL4A3BP, PIGK, UGCG, VAPB]
GO:0046474	glycerophospholipid biosynthetic process	11	5.2381	0.00125862	[EPT1, GPD1L, LPGAT1, MTMR2, MTMR6, MTMR7, PIGK, PIK3CB, PIK3R1, SLC44A2, SYNJ1]
GO:0046486	glycerolipid metabolic process	16	4.33604	0.00086618	[ACSL4, EPT1, GPD1L, IMPAD1, LPGAT1, MTMR2, MTMR6, MTMR7, MTMR9, PIGK, PIK3CB, PIK3R1, PRKACB, SERINC1, SLC44A2, SYNJ1]
GO:0046488	phosphatidylinositol metabolic process	9	6.12245	0.00117737	[IMPAD1, MTMR2, MTMR6, MTMR7, MTMR9, PIGK, PIK3CB, PIK3R1, SYNJ1]
GO:0046580	negative regulation of Ras protein signal transduction	3	6.66667	0.0443721	[CUL3, NF1, RABGEF1]
GO:0046717	acid secretion	5	4.46429	0.0477031	[ACSL4, CACNB4, GLS, PPFIA2, RAB3GAP1]
GO:0046718	viral entry into host cell	4	6.55738	0.0223006	[EPS15, IFITM3, KPNA3, XPR1]
GO:0046782	regulation of viral transcription	4	7.01754	0.0178181	[CCNT1, IFITM3, NCBP1, POLR2B]
GO:0046794	transport of virus	4	10.5263	0.00431331	[DERL1, EPS15, KPNA1, KPNA3]
GO:0046822	regulation of nucleocytoplasmic transport	9	4.30622	0.0118215	[CYLD, DNAJC27, GSK3B, KPNA1, NF1, PIK3R1, PPM1A, PPP3CB, UHMK1]
GO:0046823	negative regulation of nucleocytoplasmic transport	4	5.12821	0.0485185	[CYLD, GSK3B, NF1, PPM1A]
GO:0046825	regulation of protein export from nucleus	3	9.67742	0.0167993	[DNAJC27, GSK3B, UHMK1]
GO:0046834	lipid phosphorylation	3	7.31707	0.0350672	[IMPAD1, PIK3CB, PIK3R1]
GO:0046838	phosphorylated carbohydrate dephosphorylation	3	23.0769	0.00134892	[MTMR2, MTMR7, SYNJ1]
GO:0046839	phospholipid dephosphorylation	5	18.5185	9.53256e-05	[MTMR2, MTMR6, MTMR7, MTMR9, SYNJ1]
GO:0046854	phosphatidylinositol phosphorylation	3	8.33333	0.0250314	[IMPAD1, PIK3CB, PIK3R1]
GO:0046855	inositol phosphate dephosphorylation	3	25	0.00105125	[MTMR2, MTMR7, SYNJ1]
GO:0046856	phosphatidylinositol dephosphorylation	5	22.7273	3.34175e-05	[MTMR2, MTMR6, MTMR7, MTMR9, SYNJ1]
GO:0048167	regulation of synaptic plasticity	6	4.08163	0.0455473	[CPEB3, GRM5, GSK3B, NF1, PPP3CB, RAB3GAP1]
GO:0048168	regulation of neuronal synaptic plasticity	4	7.27273	0.0158069	[GRM5, GSK3B, NF1, RAB3GAP1]
GO:0048193	Golgi vesicle transport	20	7.27273	9.24371e-08	[AP1G1, ARFGEF2, ARL1, BLZF1, CLINT1, CLTC, CNST, COG6, CUL3, EPS15, GCC2, GOPC, MYO5A, RAB6A, SEC23A, SEC24A, TRAPPC8, USO1, VAPB, VTI1A]
GO:0048199	vesicle targeting, to, from or within Golgi	3	9.67742	0.0167993	[CUL3, SEC23A, SEC24A]
GO:0048207	vesicle targeting, rough ER to cis-Golgi	3	20	0.00209085	[CUL3, SEC23A, SEC24A]
GO:0048208	COPII vesicle coating	3	20	0.00209085	[CUL3, SEC23A, SEC24A]
GO:0048259	regulation of receptor-mediated endocytosis	6	8.57143	0.00143154	[BICD1, MTMR2, PIK3CB, RABGEF1, SCYL2, SGIP1]
GO:0048260	positive regulation of receptor-mediated endocytosis	3	7.89474	0.0288304	[BICD1, SCYL2, SGIP1]
GO:0048524	positive regulation of viral process	7	8.04598	0.000849819	[CCNT1, DDX3X, NCBP1, POLR2B, SRPK2, VAPB, YTHDC2]
GO:0048536	spleen development	3	8.10811	0.0268948	[CACNB4, PBX1, RC3H2]
GO:0048538	thymus development	3	6.66667	0.0443721	[CACNB4, CRKL, PBX1]
GO:0048588	developmental cell growth	7	4.66667	0.0168957	[GSK3B, LAMB2, PPP3CB, RAPH1, SLC9A6, SYT4, USP9X]
GO:0048675	axon extension	6	6.59341	0.0053618	[GSK3B, LAMB2, PPP3CB, RAPH1, SLC9A6, USP9X]
GO:0050000	chromosome localization	5	9.43396	0.00233551	[ACTR3, CHAMP1, CUL3, PDCD6IP, SEH1L]
GO:0050684	regulation of mRNA processing	6	6.25	0.00693627	[CCNT1, CPEB3, DYRK1A, MBNL1, NCBP1, SRPK2]
GO:0050792	regulation of viral process	9	6	0.00135618	[CCNT1, DDX3X, DERL1, IFITM3, NCBP1, POLR2B, SRPK2, VAPB, YTHDC2]
GO:0050808	synapse organization	9	4.6875	0.00700099	[CACNB4, FBXO45, FRMPD4, LAMB2, MYO5A, NRXN1, RAB39B, ROBO2, SLC9A6]
GO:0050890	cognition	11	4.36508	0.00513646	[ABI2, ATP8A1, ATXN1, CHL1, CPEB3, GRM5, NF1, NRXN1, PJA2, PPP3CB, SYNJ1]
GO:0051058	negative regulation of small GTPase mediated signal transduction	3	6.52174	0.0468714	[CUL3, NF1, RABGEF1]
GO:0051303	establishment of chromosome localization	5	9.43396	0.00233551	[ACTR3, CHAMP1, CUL3, PDCD6IP, SEH1L]
GO:0051310	metaphase plate congression	4	9.7561	0.00567946	[CHAMP1, CUL3, PDCD6IP, SEH1L]
GO:0051531	NFAT protein import into nucleus	3	21.4286	0.00169459	[GSK3B, PIK3R1, PPP3CB]
GO:0051603	proteolysis involved in cellular protein catabolic process	27	4.41899	1.11251e-05	[ATE1, BAG5, CDC27, CUL2, CUL3, CYLD, DERL1, FBXO45, GSK3B, HERC3, KLHL42, PDCD6IP, RHBDF1, RNF111, SEL1L, STT3B, TMF1, UBE2K, UBE3A, UBE3C, UBR1, UBR3, UCHL5, USP15, USP33, USP9X, YME1L1]
GO:0051651	maintenance of location in cell	6	4.34783	0.0351857	[BICD1, CHAMP1, CLASP2, GCC2, GOPC, SEH1L]
GO:0051668	localization within membrane	4	7.54717	0.0139448	[CUL3, SEC23A, SEC24A, VAPB]
GO:0051701	interaction with host	8	5.6338	0.0036518	[ATP6V1A, CHAMP1, DERL1, EPS15, IFITM3, KPNA3, VAPB, XPR1]
GO:0051702	interaction with symbiont	3	8.57143	0.0232403	[CHAMP1, VAPB, YTHDC2]
GO:0051806	entry into cell of other organism involved in symbiotic interaction	4	6.06061	0.0287913	[EPS15, IFITM3, KPNA3, XPR1]
GO:0051828	entry into other organism involved in symbiotic interaction	4	6.06061	0.0287913	[EPS15, IFITM3, KPNA3, XPR1]
GO:0051851	modification by host of symbiont morphology or physiology	3	9.375	0.0183011	[CHAMP1, VAPB, YTHDC2]
GO:0051899	membrane depolarization	8	5.55556	0.00397506	[ATXN1, CACNB4, FGF12, GPD1L, MTMR2, NRXN1, RAB3GAP1, SCN2A]
GO:0052126	movement in host environment	4	6.06061	0.0287913	[EPS15, IFITM3, KPNA3, XPR1]
GO:0052192	movement in environment of other organism involved in symbiotic interaction	4	6.06061	0.0287913	[EPS15, IFITM3, KPNA3, XPR1]
GO:0060078	regulation of postsynaptic membrane potential	4	6.45161	0.0235189	[ATXN1, MTMR2, NRXN1, RAB3GAP1]
GO:0060079	regulation of excitatory postsynaptic membrane potential	4	7.14286	0.0167937	[ATXN1, MTMR2, NRXN1, RAB3GAP1]
GO:0061024	membrane organization	40	4	9.59255e-07	[AKT2, AP1G1, APPL1, ATF2, ATP8A1, BLZF1, CHM, CLINT1, CLTC, CNST, CUL3, DLG2, DPP10, EPS15, EXOC6, GCC2, GOPC, GSK3B, MYO5A, NAPB, NRXN1, NUPL1, OPA1, PDCD6IP, PIK3R1, PPP2R2A, RAB3GAP1, RAB3GAP2, RABGEF1, RALGAPB, SEC23A, SEC24A, SEH1L, SGIP1, STAM, SYNJ1, SYT4, USO1, VAPB, VTI1A]
GO:0061136	regulation of proteasomal protein catabolic process	11	4.72103	0.00284827	[BAG5, CDC27, CUL3, GSK3B, RHBDF1, TMF1, UBE2K, UCHL5, USP15, USP33, USP9X]
GO:0070646	protein modification by small protein removal	6	4.65116	0.0264825	[CYLD, OTUD4, UCHL5, USP15, USP33, USP9X]
GO:0070647	protein modification by small protein conjugation or removal	39	4.24374	3.03785e-07	[BAG5, CDC27, CUL2, CUL3, CYLD, DCAF10, DCAF17, DERL1, FBXO3, FBXO45, FEM1B, HDAC7, HDAC9, HERC3, KLHL15, KLHL42, MARCH6, NDFIP2, NUPL1, OTUD4, PJA2, RABGEF1, RC3H2, RNF111, RNF38, SEH1L, TNKS, TRIM23, TRIM37, UBE2K, UBE3A, UBE3C, UBR1, UBR3, UCHL5, USP15, USP33, USP9X, ZYG11B]
GO:0070873	regulation of glycogen metabolic process	3	7.89474	0.0288304	[AKT2, GFPT1, GSK3B]
GO:0071545	inositol phosphate catabolic process	3	23.0769	0.00134892	[MTMR2, MTMR7, SYNJ1]
GO:0072659	protein localization to plasma membrane	11	5.64103	0.000687211	[AKT2, APPL1, BLZF1, CLTC, CNST, DPP10, GCC2, GOPC, MYO5A, NRXN1, PIK3R1]
GO:0075733	intracellular transport of virus	3	8.57143	0.0232403	[DERL1, KPNA1, KPNA3]
GO:0090002	establishment of protein localization to plasma membrane	8	6.66667	0.00127234	[APPL1, BLZF1, CNST, DPP10, GCC2, GOPC, NRXN1, PIK3R1]
GO:0090003	regulation of establishment of protein localization to plasma membrane	6	12.2449	0.000207679	[APPL1, CNST, DPP10, GOPC, NRXN1, PIK3R1]
GO:0090004	positive regulation of establishment of protein localization to plasma membrane	4	13.7931	0.0015706	[CNST, DPP10, NRXN1, PIK3R1]
GO:0090114	COPII-coated vesicle budding	4	19.0476	0.000442016	[CUL3, SEC23A, SEC24A, VAPB]
GO:0090317	negative regulation of intracellular protein transport	5	4.9505	0.0328052	[CYLD, GOPC, GSK3B, NF1, PPM1A]
GO:0097193	intrinsic apoptotic signaling pathway	13	4.19355	0.00344295	[APAF1, BAG5, CUL2, CUL3, CYLD, DDX3X, FNIP2, HIPK1, OPA1, PIK3R1, PRODH, SCN2A, UBE2K]
GO:1900034	regulation of cellular response to heat	5	6.49351	0.0114482	[BAG5, GSK3B, HSPH1, NUPL1, SEH1L]
GO:1900181	negative regulation of protein localization to nucleus	4	5.33333	0.0430328	[CYLD, GSK3B, NF1, PPM1A]
GO:1902583	multi-organism intracellular transport	3	8.57143	0.0232403	[DERL1, KPNA1, KPNA3]
GO:1902591	single-organism membrane budding	4	9.7561	0.00567946	[CUL3, SEC23A, SEC24A, VAPB]
GO:1902850	microtubule cytoskeleton organization involved in mitosis	3	6.38298	0.0494388	[CHAMP1, PDCD6IP, SEH1L]
GO:1903050	regulation of proteolysis involved in cellular protein catabolic process	12	4.0678	0.00616091	[BAG5, CDC27, CUL3, GSK3B, RHBDF1, TMF1, UBE2K, UBE3A, UCHL5, USP15, USP33, USP9X]
GO:1903076	regulation of protein localization to plasma membrane	7	11.1111	0.000115106	[APPL1, CLTC, CNST, DPP10, GOPC, NRXN1, PIK3R1]
GO:1903078	positive regulation of protein localization to plasma membrane	4	12.5	0.00228173	[CNST, DPP10, NRXN1, PIK3R1]
GO:1903311	regulation of mRNA metabolic process	6	5.55556	0.0120402	[CCNT1, CPEB3, DYRK1A, MBNL1, NCBP1, SRPK2]
GO:1903729	regulation of plasma membrane organization	7	10	0.000224621	[APPL1, CLTC, CNST, DPP10, GOPC, NRXN1, PIK3R1]
GO:1903827	regulation of cellular protein localization	21	4.2	0.000216944	[AKT2, APPL1, CLTC, CNST, CYLD, DNAJC27, DPP10, EPT1, GCC2, GOPC, GPD1L, GSK3B, KPNA1, NF1, NRXN1, PIK3R1, PPM1A, PPP3CB, RALGAPB, UGCG, UHMK1]
GO:1903828	negative regulation of cellular protein localization	6	4.61538	0.0273703	[CLTC, CYLD, GOPC, GSK3B, NF1, PPM1A]
GO:1903844	regulation of cellular response to transforming growth factor beta stimulus	5	4.54545	0.0447411	[LDLRAD4, PPM1A, RNF111, UCHL5, USP15]
GO:1903845	negative regulation of cellular response to transforming growth factor beta stimulus	4	5.12821	0.0485185	[LDLRAD4, PPM1A, UCHL5, USP15]
GO:1903900	regulation of viral life cycle	8	5.7971	0.0030666	[CCNT1, DDX3X, IFITM3, NCBP1, POLR2B, SRPK2, VAPB, YTHDC2]
GO:1903902	positive regulation of viral life cycle	7	8.33333	0.000688791	[CCNT1, DDX3X, NCBP1, POLR2B, SRPK2, VAPB, YTHDC2]
GO:1990138	neuron projection extension	7	6.19469	0.00382042	[GSK3B, LAMB2, PPP3CB, RAPH1, SLC9A6, SYT4, USP9X]

## Sheet: ClueGO_SC1
GOID	GOTerm	Nr. Genes	% Associated Genes	Term PValue	Associated Genes Found
GO:0048646	anatomical structure formation involved in morphogenesis	47	4.85036	3.8058e-10	[ACVRL1, B4GALT1, CD36, COL18A1, CRB2, CXCL12, E2F7, E2F8, ECM1, EPB41L5, EPHA2, EPHB4, ERBB2, ETS1, FLNA, FOXC1, GATA2, GATA6, HDAC1, HEY1, HMGA2, ID1, LEF1, LFNG, LOXL2, MCIDAS, MFAP2, MYH11, NFATC4, NOTCH3, OTULIN, PRKD2, PTK7, SEPT2, SHC1, SHROOM3, SMAD3, SOX7, STK3, TEK, TGIF1, TGM2, TIE1, TJP1, TNFRSF1A, TP53, TTC26]
GO:0030855	epithelial cell differentiation	31	5.65693	1.62736e-08	[ACVRL1, AGR2, B4GALT1, BARX1, CCND1, COL18A1, CPS1, DLX3, E2F7, E2F8, EPB41L5, EPHA2, FRMD6, GATA6, HDAC1, HEY1, ICAM1, ID1, ID3, IQGAP1, LEF1, MSN, PTK7, RNASE1, SHROOM3, SMAD3, SOX3, STAT5A, TMEM79, VIM, YAP1]
GO:0006260	DNA replication	23	7.1875	1.74505e-08	[ACVRL1, CDC34, CDC45, CDK2, CHEK1, DTL, E2F7, E2F8, GINS4, ID3, MCIDAS, MCM10, MCM2, MCM3, MCM4, POLD1, POLE, RNASE1, RPA1, SHC1, SLC19A1, TONSL, TP53]
GO:0000278	mitotic cell cycle	42	4.53074	2.69449e-08	[AJUBA, ANLN, CCND1, CDC34, CDC45, CDK2, CDKN1A, CEP192, CHEK1, DDX11, E2F3, E2F7, E2F8, FLNA, FOXC1, GINS4, HDAC1, HELLS, HMGA2, KANK2, MCIDAS, MCM10, MCM2, MCM3, MCM4, MTBP, NEDD1, NEK9, NUP37, POLD1, POLE, PRKD2, REEP3, RPA1, SEPT2, SLC19A1, SMAD3, STAT5A, TCF3, TIMELESS, TP53, XRCC3]
GO:0060429	epithelium development	40	4.62428	3.47294e-08	[ACVRL1, AGR2, AJUBA, B4GALT1, BARX1, CCND1, COL18A1, CPS1, CXCL12, DLX3, E2F7, E2F8, EPB41L5, EPHA2, FRMD6, GATA6, HDAC1, HEY1, ICAM1, ID1, ID3, IQGAP1, LEF1, MSN, NFATC4, PRKD2, PTK7, RNASE1, SHROOM3, SMAD3, SOX3, STAT5A, STAT6, STK3, TGIF1, TGM2, TIMELESS, TMEM79, VIM, YAP1]
GO:0048514	blood vessel morphogenesis	28	5.67951	7.76205e-08	[ACVRL1, B4GALT1, CHD7, COL18A1, CXCL12, E2F7, E2F8, ECM1, EPHA2, EPHB4, ERBB2, ETS1, FOXC1, GATA2, GATA6, HEY1, ID1, LEF1, LOXL2, NFATC4, NOTCH3, OTULIN, PRKD2, SHC1, TEK, TIE1, TNFRSF1A, YAP1]
GO:0006261	DNA-dependent DNA replication	14	10.7692	8.93872e-08	[CDC34, CDC45, CDK2, E2F7, E2F8, GINS4, MCM2, MCM3, MCM4, POLD1, POLE, RPA1, SLC19A1, TONSL]
GO:0007155	cell adhesion	44	4.17062	1.32218e-07	[ACVRL1, AJUBA, AXL, B4GALT1, BCAM, BMP1, CD36, CD93, CDH23, COL18A1, COL6A2, CTNNA1, CXCL12, DCHS2, DDX11, EPB41L5, EPHA2, EPHB4, ERBB2, FERMT3, FXYD5, GPNMB, GSN, ICAM1, ITGA2B, LAMC3, LEF1, LGALS3BP, LOXL2, MPDZ, MPZL2, MSN, PRKD2, PTK7, RNASE1, SHC1, SMAD3, STAT5A, TBCD, TEK, TGM2, TNIP1, TNN, TRIP6]
GO:0001525	angiogenesis	24	5.91133	3.35938e-07	[ACVRL1, B4GALT1, COL18A1, CXCL12, E2F7, E2F8, ECM1, EPHA2, EPHB4, ERBB2, ETS1, GATA2, GATA6, HEY1, ID1, LEF1, LOXL2, NFATC4, OTULIN, PRKD2, SHC1, TEK, TIE1, TNFRSF1A]
GO:0001568	blood vessel development	29	5.15098	3.54846e-07	[ACVRL1, B4GALT1, CHD7, COL18A1, CXCL12, DLX3, E2F7, E2F8, ECM1, EPHA2, EPHB4, ERBB2, ETS1, FOXC1, GATA2, GATA6, HEY1, ID1, LEF1, LOXL2, NFATC4, NOTCH3, OTULIN, PRKD2, SHC1, TEK, TIE1, TNFRSF1A, YAP1]
GO:0006271	DNA strand elongation involved in DNA replication	8	20	4.5828e-07	[CDC45, GINS4, MCM2, MCM3, MCM4, POLD1, RPA1, SLC19A1]
GO:0000122	negative regulation of transcription from RNA polymerase II promoter	29	4.94881	8.06867e-07	[AJUBA, BCL6B, CCND1, CD36, E2F7, E2F8, ENO1, FOXC1, GATA2, GATA6, HDAC1, HEY1, HIC1, HMGA2, ID1, ID3, KANK2, LEF1, NFKB1, REST, SLC19A1, SMAD3, STAT6, TGIF1, TGIF2, TIMELESS, TP53, TWIST2, ZNF675]
GO:0022616	DNA strand elongation	8	18.6046	8.24699e-07	[CDC45, GINS4, MCM2, MCM3, MCM4, POLD1, RPA1, SLC19A1]
GO:0001944	vasculature development	29	4.9236	8.94933e-07	[ACVRL1, B4GALT1, CHD7, COL18A1, CXCL12, DLX3, E2F7, E2F8, ECM1, EPHA2, EPHB4, ERBB2, ETS1, FOXC1, GATA2, GATA6, HEY1, ID1, LEF1, LOXL2, NFATC4, NOTCH3, OTULIN, PRKD2, SHC1, TEK, TIE1, TNFRSF1A, YAP1]
GO:0006270	DNA replication initiation	7	21.875	1.28299e-06	[CDC34, CDC45, CDK2, MCM2, MCM3, MCM4, POLE]
GO:0008284	positive regulation of cell proliferation	34	4.3257	1.86384e-06	[ACVRL1, B4GALT1, CCND1, CD248, CDK2, CDKN1A, COL18A1, CXCL12, DDX11, E2F3, ECM1, ERBB2, ETS1, GATA6, GPNMB, HDAC1, HMGA2, IRAK1, LEF1, NOTCH3, PLAG1, PRKD2, PTH1R, RETN, RPA1, SHC1, SHMT2, STAT5A, TCF3, TEK, TGIF1, TGM2, TWIST2, YAP1]
GO:0000082	G1/S transition of mitotic cell cycle	17	6.88259	2.43336e-06	[CCND1, CDC34, CDC45, CDK2, CDKN1A, E2F7, KANK2, MCM10, MCM2, MCM3, MCM4, MTBP, POLE, PRKD2, RPA1, TCF3, TP53]
GO:0044770	cell cycle phase transition	25	5.14403	2.43753e-06	[AJUBA, CCND1, CDC34, CDC45, CDK2, CDKN1A, CEP192, CHEK1, DDX11, E2F7, HMGA2, KANK2, MCM10, MCM2, MCM3, MCM4, MTBP, NEDD1, POLE, PRKD2, RPA1, TCF3, TIMELESS, TP53, XRCC3]
GO:0080134	regulation of response to stress	38	4.01267	2.67654e-06	[A2M, AJUBA, ANO6, CD14, CD36, CHEK1, COLEC12, CXCL12, FAP, HIC1, HLA-E, HMGA2, IL1R1, IRAK1, MAPKAPK3, MID1, NFKB1, NFKB2, NLRX1, NOD1, OTULIN, PIK3R4, PLAUR, RNASE1, RPS6KA1, SERPING1, SMAD3, STAT5A, STK3, TEK, TEX15, TGM2, TNFRSF1A, TNFRSF1B, TNIP1, TP53, UACA, ZNF675]
GO:0031348	negative regulation of defense response	11	10.3774	3.1692e-06	[A2M, HLA-E, NFKB1, NLRX1, OTULIN, SERPING1, SMAD3, TEK, TNFRSF1A, TNFRSF1B, UACA]
GO:0042060	wound healing	31	4.44126	3.22068e-06	[A2M, ACVRL1, AJUBA, ANO6, AP3B1, ARHGEF19, AXL, B4GALT1, CD36, CDK2, DOK2, DYSF, ERBB2, ETS1, FAP, FERMT3, FLNA, GATA2, GATA6, GSN, HDAC1, ITGA2B, PLAUR, PTK7, RNASE1, SERPING1, SHC1, SLC16A1, SMAD3, TEK, TP53]
GO:0072358	cardiovascular system development	36	4.07701	3.52715e-06	[ACVRL1, B4GALT1, CASP7, CHD7, COL18A1, CRB2, CXCL12, DLX3, E2F7, E2F8, ECM1, EPHA2, EPHB4, ERBB2, ETS1, FOXC1, GATA2, GATA6, HEY1, ID1, ID3, LEF1, LOXL2, MYH11, NFATC4, NOTCH3, OTULIN, PRKD2, REST, SHC1, SMAD3, STK3, TEK, TIE1, TNFRSF1A, YAP1]
GO:0072359	circulatory system development	36	4.07701	3.52715e-06	[ACVRL1, B4GALT1, CASP7, CHD7, COL18A1, CRB2, CXCL12, DLX3, E2F7, E2F8, ECM1, EPHA2, EPHB4, ERBB2, ETS1, FOXC1, GATA2, GATA6, HEY1, ID1, ID3, LEF1, LOXL2, MYH11, NFATC4, NOTCH3, OTULIN, PRKD2, REST, SHC1, SMAD3, STK3, TEK, TIE1, TNFRSF1A, YAP1]
GO:0044772	mitotic cell cycle phase transition	24	5.02092	5.89863e-06	[AJUBA, CCND1, CDC34, CDC45, CDK2, CDKN1A, CEP192, CHEK1, DDX11, E2F7, HMGA2, KANK2, MCM10, MCM2, MCM3, MCM4, MTBP, NEDD1, POLE, PRKD2, RPA1, TCF3, TP53, XRCC3]
GO:0007249	I-kappaB kinase/NF-kappaB signaling	16	6.72269	6.52108e-06	[AJUBA, APOL2, CD14, CD36, ECM1, FLNA, IRAK1, NLRX1, NOD1, TGM2, TNFRSF19, TNFRSF1A, TNIP1, TRIP6, UACA, ZNF675]
GO:0045089	positive regulation of innate immune response	15	6.94444	8.61029e-06	[CD14, CD36, COLEC12, HLA-E, IRAK1, MAPKAPK3, NFKB1, NFKB2, NLRX1, NOD1, OTULIN, PIK3R4, RPS6KA1, STAT5A, TNIP1]
GO:0002040	sprouting angiogenesis	8	13.7931	8.63465e-06	[ACVRL1, E2F7, E2F8, EPHB4, LEF1, LOXL2, OTULIN, TEK]
GO:0043009	chordate embryonic development	28	4.4374	1.00888e-05	[ACVRL1, ALX4, CHD7, CRB2, E2F7, E2F8, EPB41L5, EPHA2, FOXC1, GATA2, GATA6, HEY1, HOXD1, LEF1, LFNG, PHGDH, POLE, PRKD2, PTK7, RPA1, SHROOM3, SMAD3, STK3, TGIF1, TIE1, TJP1, TP53, TWIST2]
GO:0009411	response to UV	11	9.09091	1.14763e-05	[CASP7, CAT, CCND1, CDKN1A, CHEK1, DTL, NFATC4, POLD1, SCARA3, TP53, UACA]
GO:0045088	regulation of innate immune response	17	6.11511	1.17657e-05	[A2M, CD14, CD36, COLEC12, HLA-E, IRAK1, MAPKAPK3, NFKB1, NFKB2, NLRX1, NOD1, OTULIN, PIK3R4, RPS6KA1, SERPING1, STAT5A, TNIP1]
GO:0009792	embryo development ending in birth or egg hatching	28	4.3956	1.20095e-05	[ACVRL1, ALX4, CHD7, CRB2, E2F7, E2F8, EPB41L5, EPHA2, FOXC1, GATA2, GATA6, HEY1, HOXD1, LEF1, LFNG, PHGDH, POLE, PRKD2, PTK7, RPA1, SHROOM3, SMAD3, STK3, TGIF1, TIE1, TJP1, TP53, TWIST2]
GO:0031347	regulation of defense response	25	4.64684	1.42492e-05	[A2M, CD14, CD36, COLEC12, HLA-E, IL1R1, IRAK1, MAPKAPK3, NFKB1, NFKB2, NLRX1, NOD1, OTULIN, PIK3R4, RNASE1, RPS6KA1, SERPING1, SMAD3, STAT5A, TEK, TGM2, TNFRSF1A, TNFRSF1B, TNIP1, UACA]
GO:0031349	positive regulation of defense response	17	5.96491	1.62486e-05	[CD14, CD36, COLEC12, HLA-E, IRAK1, MAPKAPK3, NFKB1, NFKB2, NLRX1, NOD1, OTULIN, PIK3R4, RPS6KA1, STAT5A, TGM2, TNFRSF1A, TNIP1]
GO:0048339	paraxial mesoderm development	5	26.3158	1.70726e-05	[EPB41L5, FOXC1, LEF1, SMAD3, YAP1]
GO:0002221	pattern recognition receptor signaling pathway	13	7.38636	1.79321e-05	[CD14, CD36, COLEC12, IRAK1, MAPKAPK3, NFKB1, NFKB2, NLRX1, NOD1, OTULIN, PIK3R4, RPS6KA1, TNIP1]
GO:0002758	innate immune response-activating signal transduction	13	7.26257	2.14622e-05	[CD14, CD36, COLEC12, IRAK1, MAPKAPK3, NFKB1, NFKB2, NLRX1, NOD1, OTULIN, PIK3R4, RPS6KA1, TNIP1]
GO:0046597	negative regulation of viral entry into host cell	3	75	2.26384e-05	[IFITM1, IFITM2, IFITM3]
GO:0002755	MyD88-dependent toll-like receptor signaling pathway	9	10.4651	2.35118e-05	[CD14, CD36, IRAK1, MAPKAPK3, NFKB1, NFKB2, NOD1, RPS6KA1, TNIP1]
GO:0007369	gastrulation	12	7.74194	2.36407e-05	[CRB2, EPB41L5, EPHA2, FOXC1, GATA6, HMGA2, LEF1, SMAD3, SOX7, TGIF1, TP53, WNT8B]
GO:0002064	epithelial cell development	12	7.64331	2.68632e-05	[B4GALT1, COL18A1, EPB41L5, FRMD6, ICAM1, ID1, IQGAP1, MSN, RNASE1, SHROOM3, SOX3, TMEM79]
GO:0002218	activation of innate immune response	13	6.98925	3.21569e-05	[CD14, CD36, COLEC12, IRAK1, MAPKAPK3, NFKB1, NFKB2, NLRX1, NOD1, OTULIN, PIK3R4, RPS6KA1, TNIP1]
GO:0070482	response to oxygen levels	16	5.90406	3.26951e-05	[AJUBA, CAT, CDKN1A, CXCL12, EGLN3, ETS1, GATA6, ICAM1, IRAK1, LOXL2, PLOD1, PLOD2, SMAD3, TEK, TNFRSF1A, TP53]
GO:0043122	regulation of I-kappaB kinase/NF-kappaB signaling	14	6.54206	3.34571e-05	[AJUBA, APOL2, CD36, ECM1, FLNA, IRAK1, NLRX1, NOD1, TGM2, TNFRSF19, TNFRSF1A, TNIP1, TRIP6, UACA]
GO:0034097	response to cytokine	26	4.29043	3.76033e-05	[AGPAT2, AXL, CD14, CMKLR1, CXCL12, ECM1, ETS1, GAPDH, HLA-E, ICAM1, IFITM1, IFITM2, IFITM3, IL1R1, IRAK1, LEF1, MAPKAPK3, MCM2, NFKB1, NUP37, STAT5A, STAT6, TNFRSF19, TNFRSF1A, TRIM56, ZNF675]
GO:0010035	response to inorganic substance	20	4.97512	4.09817e-05	[ACO1, AXL, CAT, CCND1, CD14, CD36, CDK2, COL18A1, CPS1, ETS1, GSN, ICAM1, IQGAP1, LOXL2, NFATC4, NFKB1, PRDX6, PRKD2, STAT6, TRPC1]
GO:0001704	formation of primary germ layer	9	9.57447	4.7994e-05	[CRB2, EPB41L5, EPHA2, FOXC1, GATA6, HMGA2, LEF1, SMAD3, SOX7]
GO:0001666	response to hypoxia	15	5.90551	5.74685e-05	[AJUBA, CAT, CXCL12, EGLN3, ETS1, GATA6, ICAM1, IRAK1, LOXL2, PLOD1, PLOD2, SMAD3, TEK, TNFRSF1A, TP53]
GO:0038123	toll-like receptor TLR1:TLR2 signaling pathway	8	10.6667	5.83974e-05	[CD14, CD36, IRAK1, MAPKAPK3, NFKB1, NFKB2, NOD1, RPS6KA1]
GO:0038124	toll-like receptor TLR6:TLR2 signaling pathway	8	10.6667	5.83974e-05	[CD14, CD36, IRAK1, MAPKAPK3, NFKB1, NFKB2, NOD1, RPS6KA1]
GO:0030198	extracellular matrix organization	19	4.97382	6.41262e-05	[A2M, B4GALT1, BMP1, COL18A1, COL6A2, ETS1, FAP, FOXC1, ICAM1, ITGA2B, LAMC3, LOXL2, MFAP2, MYH11, NFKB2, PLOD1, PLOD2, SERPINH1, SMAD3]
GO:0006954	inflammatory response	25	4.23729	6.51172e-05	[A2M, ANO6, APOL2, AXL, B4GALT1, CD14, ECM1, IGFBP4, IL1R1, NFATC4, NFKB1, NLRX1, NOD1, OTULIN, PARP4, RNASE1, SERPING1, SMAD3, STAT5A, TEK, TGM2, TNFRSF1A, TNFRSF1B, TNIP1, UACA]
GO:0043062	extracellular structure organization	19	4.96084	6.6397e-05	[A2M, B4GALT1, BMP1, COL18A1, COL6A2, ETS1, FAP, FOXC1, ICAM1, ITGA2B, LAMC3, LOXL2, MFAP2, MYH11, NFKB2, PLOD1, PLOD2, SERPINH1, SMAD3]
GO:0001817	regulation of cytokine production	22	4.53608	6.75877e-05	[AGPAT2, AXL, CD14, CD36, CMKLR1, GATA6, IGF2BP3, IQGAP1, LEF1, NFATC4, NFKB1, NFKB2, NLRX1, NOD1, PRKD2, RNASE1, SMAD3, STAT5A, STAT6, TNFRSF1A, TRIM56, TWIST2]
GO:0036293	response to decreased oxygen levels	15	5.81395	6.85996e-05	[AJUBA, CAT, CXCL12, EGLN3, ETS1, GATA6, ICAM1, IRAK1, LOXL2, PLOD1, PLOD2, SMAD3, TEK, TNFRSF1A, TP53]
GO:0043392	negative regulation of DNA binding	6	15	7.31572e-05	[HEY1, HMGA2, ID1, LEF1, TWIST2, ZNF675]
GO:0051052	regulation of DNA metabolic process	15	5.70342	8.51374e-05	[ACVRL1, CDK2, CDKN1A, CHEK1, E2F7, E2F8, HMGA2, ID3, MCIDAS, PRKD2, RNASE1, SHC1, STAT6, TEX15, TP53]
GO:0048771	tissue remodeling	11	7.28477	8.98024e-05	[ACVRL1, AXL, B4GALT1, EFNA4, EPHA2, FOXC1, PTH1R, RNASE1, TGM2, TP53, ZNF675]
GO:0007548	sex differentiation	16	5.42373	8.98061e-05	[AXL, B4GALT1, CAT, CCND1, CHD7, CTNNA1, DMRT3, FOXC1, GATA6, HMGA2, ICAM1, LFNG, RETN, SOX3, STAT5A, TEX15]
GO:0048598	embryonic morphogenesis	24	4.2328	9.29788e-05	[ALX4, CHD7, CRB2, EPB41L5, EPHA2, FOXC1, GATA2, GATA6, HDAC1, HMGA2, LEF1, OTX1, PRKD2, PTK7, RNASE1, SHROOM3, SMAD3, SOX7, STK3, TGIF1, TP53, TWIST2, WNT8B, YAP1]
GO:0048568	embryonic organ development	20	4.68384	9.42547e-05	[ALX4, CHD7, CRB2, E2F7, E2F8, EPHA2, FOXC1, GATA2, HEY1, ID3, LEF1, OTX1, PRKD2, PTK7, RNASE1, SMAD3, STK3, TP53, TWIST2, YAP1]
GO:0034134	toll-like receptor 2 signaling pathway	8	9.87654	0.000101467	[CD14, CD36, IRAK1, MAPKAPK3, NFKB1, NFKB2, NOD1, RPS6KA1]
GO:0046596	regulation of viral entry into host cell	3	50	0.000110198	[IFITM1, IFITM2, IFITM3]
GO:0042698	ovulation cycle	9	8.57143	0.000114206	[AXL, CAT, CTNNA1, ETS1, FOXC1, ICAM1, LFNG, RETN, STAT5A]
GO:0071345	cellular response to cytokine stimulus	22	4.36508	0.000118071	[AGPAT2, AXL, CMKLR1, CXCL12, ECM1, GAPDH, HLA-E, ICAM1, IFITM1, IFITM2, IFITM3, IL1R1, IRAK1, LEF1, MCM2, NFKB1, NUP37, STAT5A, STAT6, TNFRSF19, TNFRSF1A, ZNF675]
GO:0034333	adherens junction assembly	7	11.2903	0.000118376	[ACVRL1, AJUBA, EPB41L5, SMAD3, TBCD, TEK, TRIP6]
GO:0040012	regulation of locomotion	24	4.15225	0.000124684	[ACVRL1, AJUBA, CMKLR1, COL18A1, CTNNA1, CXCL12, ECM1, EPB41L5, EPHA2, ETS1, ICAM1, IFITM1, IFITM2, IFITM3, ITGA2B, LEF1, MSN, PRKD2, RETN, RNASE1, SMAD3, TEK, TIE1, TRIP6]
GO:0007219	Notch signaling pathway	11	7.00637	0.000127245	[B4GALT1, CCND1, E2F3, FOXC1, GATA2, HDAC1, HEY1, LFNG, MOV10, NOTCH3, TP53]
GO:0001649	osteoblast differentiation	11	6.96202	0.000134626	[EPHA2, GPNMB, HEY1, ID1, ID3, IFITM1, LEF1, PDLIM7, PTH1R, SMAD3, TWIST2]
GO:0007346	regulation of mitotic cell cycle	18	4.85175	0.000136482	[ANLN, CCND1, CDK2, CDKN1A, CHEK1, E2F7, FOXC1, HMGA2, KANK2, MCIDAS, MTBP, POLD1, PRKD2, SMAD3, STAT5A, TCF3, TP53, XRCC3]
GO:0060485	mesenchyme development	12	6.41711	0.000146031	[CRB2, EPB41L5, FLNA, FOXC1, HEY1, HMGA2, LEF1, LOXL2, PRKD2, PTK7, REST, SMAD3]
GO:0050728	negative regulation of inflammatory response	8	9.30232	0.000154944	[NFKB1, NLRX1, OTULIN, SMAD3, TEK, TNFRSF1A, TNFRSF1B, UACA]
GO:0050727	regulation of inflammatory response	14	5.64516	0.000162827	[A2M, IL1R1, NFKB1, NLRX1, OTULIN, SERPING1, SMAD3, STAT5A, TEK, TGM2, TNFRSF1A, TNFRSF1B, TNIP1, UACA]
GO:0044786	cell cycle DNA replication	6	13.0435	0.000163131	[E2F7, E2F8, POLD1, POLE, RPA1, SLC19A1]
GO:0019221	cytokine-mediated signaling pathway	18	4.77454	0.000166567	[AGPAT2, AXL, CMKLR1, CXCL12, ECM1, HLA-E, ICAM1, IFITM1, IFITM2, IFITM3, IL1R1, IRAK1, NUP37, STAT5A, STAT6, TNFRSF19, TNFRSF1A, ZNF675]
GO:0001837	epithelial to mesenchymal transition	8	9.1954	0.00016802	[CRB2, EPB41L5, FLNA, HEY1, HMGA2, LEF1, LOXL2, SMAD3]
GO:0048729	tissue morphogenesis	23	4.15913	0.000168684	[ACVRL1, AJUBA, B4GALT1, CRB2, CXCL12, EPB41L5, EPHA2, FOXC1, HEY1, HMGA2, LEF1, NFATC4, PRKD2, PTK7, RNASE1, SHROOM3, SMAD3, STAT5A, STK3, TGIF1, TGM2, TIMELESS, YAP1]
GO:0032101	regulation of response to external stimulus	24	4.01338	0.000207739	[A2M, ANO6, CD36, CMKLR1, CXCL12, FAP, GUCA1A, IL1R1, NFKB1, NLRX1, OTULIN, PLAUR, PRKD2, RNASE1, SERPING1, SMAD3, STAT5A, TEK, TGM2, TNFRSF1A, TNFRSF1B, TNIP1, TP53, UACA]
GO:0001701	in utero embryonic development	18	4.6875	0.000208887	[ACVRL1, CHD7, E2F7, E2F8, EPB41L5, FOXC1, GATA2, GATA6, HEY1, LEF1, POLE, PRKD2, RPA1, SMAD3, STK3, TIE1, TJP1, TP53]
GO:0035329	hippo signaling	5	16.129	0.000209116	[AJUBA, STK3, TEAD3, TJP1, YAP1]
GO:0001756	somitogenesis	7	10.2941	0.00021293	[CRB2, EPB41L5, FOXC1, LEF1, LFNG, SMAD3, TP53]
GO:0001707	mesoderm formation	7	10.1449	0.000233385	[CRB2, EPB41L5, EPHA2, FOXC1, HMGA2, LEF1, SMAD3]
GO:0030155	regulation of cell adhesion	16	4.98442	0.000236716	[ACVRL1, CD36, EPB41L5, EPHA2, ERBB2, FERMT3, FXYD5, GSN, ICAM1, LEF1, PRKD2, SMAD3, STAT5A, TBCD, TEK, TGM2]
GO:0007160	cell-matrix adhesion	11	6.50888	0.000242999	[ACVRL1, AJUBA, BCAM, CD36, EPB41L5, ITGA2B, RNASE1, SMAD3, TEK, TNN, TRIP6]
GO:0035239	tube morphogenesis	17	4.78873	0.000243682	[ACVRL1, B4GALT1, CHD7, CXCL12, EPHA2, GATA6, LEF1, NFATC4, PRKD2, PTK7, SHROOM3, SMAD3, STK3, TGIF1, TGM2, TIMELESS, YAP1]
GO:0045824	negative regulation of innate immune response	4	22.2222	0.00025567	[A2M, HLA-E, NLRX1, SERPING1]
GO:0008630	intrinsic apoptotic signaling pathway in response to DNA damage	9	7.69231	0.000260366	[CDKN1A, CXCL12, EPHA2, HIC1, NFATC4, TNFRSF1A, TNFRSF1B, TP53, UACA]
GO:0071897	DNA biosynthetic process	6	12	0.000260625	[ACVRL1, CDKN1A, DTL, POLD1, POLE, PRKD2]
GO:2000145	regulation of cell motility	22	4.11215	0.000273834	[ACVRL1, AJUBA, CMKLR1, COL18A1, CTNNA1, CXCL12, ECM1, EPB41L5, EPHA2, ETS1, ICAM1, IFITM1, ITGA2B, LEF1, MSN, PRKD2, RETN, RNASE1, SMAD3, TEK, TIE1, TRIP6]
GO:0048332	mesoderm morphogenesis	7	9.72222	0.000304419	[CRB2, EPB41L5, EPHA2, FOXC1, HMGA2, LEF1, SMAD3]
GO:0030903	notochord development	4	21.0526	0.000319295	[CRB2, EPHA2, ID3, YAP1]
GO:0035455	response to interferon-alpha	4	21.0526	0.000319295	[AXL, IFITM1, IFITM2, IFITM3]
GO:1901342	regulation of vasculature development	12	5.88235	0.000326822	[ECM1, EPHA2, ERBB2, ETS1, GATA2, GATA6, HEY1, ID1, PRKD2, TEK, TIE1, TNFRSF1A]
GO:0043901	negative regulation of multi-organism process	7	9.58904	0.000331616	[CD36, HMGA2, IFITM1, IFITM2, IFITM3, NLRX1, TNIP1]
GO:0007389	pattern specification process	20	4.25532	0.000335358	[ALX4, BARX1, CRB2, CXCL12, DMRT3, DNAH11, EPB41L5, FOXC1, HEY1, LEF1, LFNG, MID1, NFATC4, OTX1, PRKD2, SHROOM3, SMAD3, TGIF1, TP53, WNT8B]
GO:0030334	regulation of cell migration	21	4.13386	0.000351458	[ACVRL1, AJUBA, CMKLR1, COL18A1, CXCL12, ECM1, EPB41L5, EPHA2, ETS1, ICAM1, IFITM1, ITGA2B, LEF1, MSN, PRKD2, RETN, RNASE1, SMAD3, TEK, TIE1, TRIP6]
GO:0051259	protein oligomerization	18	4.4665	0.000374466	[ACVRL1, CAT, COL6A2, COLEC12, CTNNA1, IRAK1, KCTD14, NOD1, SEPT9, SHKBP1, SHMT2, SLC1A1, TEK, TGM2, TNFRSF1A, TP53, TRIM4, ZNF395]
GO:0001816	cytokine production	22	4	0.000399981	[AGPAT2, AXL, CD14, CD36, CMKLR1, GATA6, IGF2BP3, IQGAP1, LEF1, NFATC4, NFKB1, NFKB2, NLRX1, NOD1, PRKD2, RNASE1, SMAD3, STAT5A, STAT6, TNFRSF1A, TRIM56, TWIST2]
GO:0035295	tube development	21	4.09357	0.000399996	[ACVRL1, AGR2, B4GALT1, CAT, CHD7, CXCL12, EPHA2, FOXC1, GATA6, ID1, LEF1, NFATC4, PRKD2, PTK7, SHROOM3, SMAD3, STK3, TGIF1, TGM2, TIMELESS, YAP1]
GO:0046660	female sex differentiation	9	7.25806	0.000401184	[AXL, CAT, CHD7, CTNNA1, FOXC1, ICAM1, LFNG, RETN, STAT5A]
GO:0002224	toll-like receptor signaling pathway	10	6.62252	0.000403657	[CD14, CD36, IRAK1, MAPKAPK3, NFKB1, NFKB2, NOD1, PIK3R4, RPS6KA1, TNIP1]
GO:0006275	regulation of DNA replication	9	7.2	0.000425643	[ACVRL1, CDK2, E2F7, E2F8, ID3, MCIDAS, RNASE1, SHC1, TP53]
GO:0007498	mesoderm development	9	7.2	0.000425643	[CRB2, EPB41L5, EPHA2, FOXC1, HMGA2, LEF1, SMAD3, TIE1, YAP1]
GO:0010631	epithelial cell migration	11	6.07735	0.000437521	[ACVRL1, EPB41L5, EPHA2, EPHB4, ETS1, FAP, ID1, LOXL2, PKN3, PRKD2, TEK]
GO:0090132	epithelium migration	11	6.07735	0.000437521	[ACVRL1, EPB41L5, EPHA2, EPHB4, ETS1, FAP, ID1, LOXL2, PKN3, PRKD2, TEK]
GO:0022602	ovulation cycle process	8	8	0.000437885	[CAT, CTNNA1, ETS1, FOXC1, ICAM1, LFNG, RETN, STAT5A]
GO:0007045	cell-substrate adherens junction assembly	6	10.9091	0.000441138	[ACVRL1, AJUBA, EPB41L5, SMAD3, TEK, TRIP6]
GO:0048041	focal adhesion assembly	6	10.9091	0.000441138	[ACVRL1, AJUBA, EPB41L5, SMAD3, TEK, TRIP6]
GO:0007568	aging	13	5.3719	0.000447055	[CASP7, CAT, CDKN1A, CHEK1, CTNNA1, GSN, HMGA2, ICAM1, LOXL2, PTH1R, RETN, TNFRSF1B, TP53]
GO:0042306	regulation of protein import into nucleus	10	6.53595	0.000448052	[CD36, CDKN1A, FLNA, PRKD2, RBPMS, SMAD3, TNFRSF1A, TONSL, TRIP6, UACA]
GO:0003158	endothelium development	7	9.09091	0.000460529	[ACVRL1, COL18A1, HEY1, ICAM1, ID1, MSN, PRKD2]
GO:0042990	regulation of transcription factor import into nucleus	7	9.09091	0.000460529	[CD36, FLNA, PRKD2, SMAD3, TONSL, TRIP6, UACA]
GO:0002009	morphogenesis of an epithelium	19	4.26009	0.000464759	[ACVRL1, AJUBA, B4GALT1, CXCL12, EPB41L5, EPHA2, LEF1, NFATC4, PRKD2, PTK7, RNASE1, SHROOM3, SMAD3, STAT5A, STK3, TGIF1, TGM2, TIMELESS, YAP1]
GO:0034614	cellular response to reactive oxygen species	8	7.92079	0.000468286	[AXL, CAT, CD36, CDK2, ETS1, PRDX6, PRKD2, STAT6]
GO:0045071	negative regulation of viral genome replication	5	13.5135	0.000491333	[HMGA2, IFITM1, IFITM2, IFITM3, TNIP1]
GO:0043123	positive regulation of I-kappaB kinase/NF-kappaB signaling	10	6.45161	0.000496431	[AJUBA, APOL2, CD36, ECM1, FLNA, IRAK1, NOD1, TGM2, TNFRSF19, TNFRSF1A]
GO:0034162	toll-like receptor 9 signaling pathway	7	8.97436	0.000498295	[IRAK1, MAPKAPK3, NFKB1, NFKB2, NOD1, PIK3R4, RPS6KA1]
GO:0042991	transcription factor import into nucleus	7	8.97436	0.000498295	[CD36, FLNA, PRKD2, SMAD3, TONSL, TRIP6, UACA]
GO:0018108	peptidyl-tyrosine phosphorylation	14	5.03597	0.000520369	[AXL, CD36, EPHA2, EPHB4, ERBB2, ICAM1, PTK7, ROR1, SHC1, STAT5A, TEK, TIE1, TNFRSF1A, TP53]
GO:0045765	regulation of angiogenesis	11	5.94595	0.000526085	[ECM1, EPHA2, ERBB2, ETS1, GATA2, GATA6, ID1, PRKD2, TEK, TIE1, TNFRSF1A]
GO:0034332	adherens junction organization	8	7.76699	0.000534227	[ACVRL1, AJUBA, CTNNA1, EPB41L5, SMAD3, TBCD, TEK, TRIP6]
GO:0090130	tissue migration	11	5.91398	0.000550426	[ACVRL1, EPB41L5, EPHA2, EPHB4, ETS1, FAP, ID1, LOXL2, PKN3, PRKD2, TEK]
GO:0018212	peptidyl-tyrosine modification	14	5	0.000558631	[AXL, CD36, EPHA2, EPHB4, ERBB2, ICAM1, PTK7, ROR1, SHC1, STAT5A, TEK, TIE1, TNFRSF1A, TP53]
GO:0035666	TRIF-dependent toll-like receptor signaling pathway	7	8.75	0.000581218	[CD14, IRAK1, MAPKAPK3, NFKB1, NFKB2, NOD1, RPS6KA1]
GO:0061053	somite development	7	8.75	0.000581218	[CRB2, EPB41L5, FOXC1, LEF1, LFNG, SMAD3, TP53]
GO:1900180	regulation of protein localization to nucleus	10	6.28931	0.000606244	[CD36, CDKN1A, FLNA, PRKD2, RBPMS, SMAD3, TNFRSF1A, TONSL, TRIP6, UACA]
GO:0032760	positive regulation of tumor necrosis factor production	5	12.8205	0.000630273	[CD14, CD36, NFATC4, NOD1, TNFRSF1A]
GO:0048762	mesenchymal cell differentiation	10	6.25	0.000636628	[CRB2, EPB41L5, FLNA, FOXC1, HEY1, HMGA2, LEF1, LOXL2, REST, SMAD3]
GO:0001503	ossification	15	4.71698	0.000655752	[BMP1, ECM1, EPHA2, FOXC1, GPNMB, HEY1, ID1, ID3, IFITM1, LEF1, PDLIM7, PTH1R, SMAD3, TEK, TWIST2]
GO:0034599	cellular response to oxidative stress	10	6.21118	0.000668259	[AXL, CAT, CD36, CDK2, ETS1, PRDX6, PRKD2, STAT6, TP53, UACA]
GO:0032640	tumor necrosis factor production	7	8.53659	0.000674749	[AXL, CD14, CD36, NFATC4, NOD1, TNFRSF1A, TWIST2]
GO:0032680	regulation of tumor necrosis factor production	7	8.53659	0.000674749	[AXL, CD14, CD36, NFATC4, NOD1, TNFRSF1A, TWIST2]
GO:0071214	cellular response to abiotic stimulus	13	5.11811	0.000704341	[ADSSL1, BMP1, CDKN1A, CHEK1, GUCA1A, HMGA2, NFATC4, NFKB1, PRKD2, REST, TNFRSF1A, TP53, YAP1]
GO:0042992	negative regulation of transcription factor import into nucleus	5	12.5	0.000709861	[CD36, PRKD2, TONSL, TRIP6, UACA]
GO:0048525	negative regulation of viral process	5	12.5	0.000709861	[HMGA2, IFITM1, IFITM2, IFITM3, TNIP1]
GO:0090068	positive regulation of cell cycle process	12	5.38117	0.000725102	[CCND1, CDK2, CDKN1A, E2F7, E2F8, GATA6, HMGA2, LEF1, MTBP, PRKD2, TP53, XRCC3]
GO:0002756	MyD88-independent toll-like receptor signaling pathway	7	8.43374	0.000725786	[CD14, IRAK1, MAPKAPK3, NFKB1, NFKB2, NOD1, RPS6KA1]
GO:0043542	endothelial cell migration	9	6.66667	0.00074492	[ACVRL1, EPHA2, EPHB4, ETS1, FAP, ID1, LOXL2, PRKD2, TEK]
GO:0006921	cellular component disassembly involved in execution phase of apoptosis	7	8.33333	0.00077983	[CASP7, DNASE2, ETS1, GSN, MST4, TJP1, VIM]
GO:2000045	regulation of G1/S transition of mitotic cell cycle	9	6.61765	0.000785429	[CCND1, CDK2, CDKN1A, E2F7, KANK2, MTBP, PRKD2, TCF3, TP53]
GO:0045137	development of primary sexual characteristics	13	5.01931	0.0008435	[AXL, CCND1, CHD7, CTNNA1, FOXC1, GATA6, HMGA2, ICAM1, LFNG, RETN, SOX3, STAT5A, TEX15]
GO:0048340	paraxial mesoderm morphogenesis	3	27.2727	0.000850377	[FOXC1, LEF1, SMAD3]
GO:0071706	tumor necrosis factor superfamily cytokine production	7	8.13954	0.000897443	[AXL, CD14, CD36, NFATC4, NOD1, TNFRSF1A, TWIST2]
GO:2000736	regulation of stem cell differentiation	7	8.13954	0.000897443	[CRB2, EPB41L5, GATA6, HMGA2, LEF1, REST, SMAD3]
GO:0048732	gland development	15	4.57317	0.0008989	[B4GALT1, CCND1, EPHA2, ERBB2, ETS1, FOXC1, GATA2, HMGA2, LEF1, PLAG1, SMAD3, SOX3, STAT5A, STAT6, TGM2]
GO:0031589	cell-substrate adhesion	13	4.98084	0.000905289	[ACVRL1, AJUBA, AXL, BCAM, CD36, EPB41L5, ITGA2B, RNASE1, SMAD3, TBCD, TEK, TNN, TRIP6]
GO:0034138	toll-like receptor 3 signaling pathway	7	7.95455	0.00102861	[CD14, IRAK1, MAPKAPK3, NFKB1, NFKB2, NOD1, RPS6KA1]
GO:0051100	negative regulation of binding	7	7.95455	0.00102861	[EPB41L5, HEY1, HMGA2, ID1, LEF1, TWIST2, ZNF675]
GO:0034142	toll-like receptor 4 signaling pathway	8	7.01754	0.00104417	[CD14, CD36, IRAK1, MAPKAPK3, NFKB1, NFKB2, NOD1, RPS6KA1]
GO:0001667	ameboidal cell migration	13	4.88722	0.00107658	[ACVRL1, CXCL12, EPB41L5, EPHA2, EPHB4, ETS1, FAP, ID1, LEF1, LOXL2, PKN3, PRKD2, TEK]
GO:0006312	mitotic recombination	5	11.3636	0.00110513	[POLD1, POLE, RPA1, SLC19A1, XRCC3]
GO:0043277	apoptotic cell clearance	4	15.3846	0.00111561	[AXL, CD36, RNASE1, TGM2]
GO:0070365	hepatocyte differentiation	3	25	0.00111883	[CPS1, E2F7, E2F8]
GO:0051090	regulation of sequence-specific DNA binding transcription factor activity	16	4.31267	0.00113646	[CAT, CMKLR1, FLNA, FOXC1, HMGA2, ICAM1, ID1, ID3, IRAK1, NFKB1, NFKB2, NOD1, OTULIN, PRKD2, TCF3, ZNF675]
GO:0046545	development of primary female sexual characteristics	8	6.83761	0.00123561	[AXL, CHD7, CTNNA1, FOXC1, ICAM1, LFNG, RETN, STAT5A]
GO:0060070	canonical Wnt signaling pathway	11	5.33981	0.00127368	[CCND1, G3BP1, LEF1, NFKB1, OTULIN, PTK7, RSPO1, SMAD3, SOX7, STK3, YAP1]
GO:0006541	glutamine metabolic process	4	14.8148	0.0012913	[ADSSL1, CPS1, PFAS, PHGDH]
GO:0010718	positive regulation of epithelial to mesenchymal transition	4	14.8148	0.0012913	[CRB2, EPB41L5, LEF1, SMAD3]
GO:0014031	mesenchymal cell development	9	6.16438	0.00129815	[CRB2, EPB41L5, FLNA, FOXC1, HEY1, HMGA2, LEF1, LOXL2, SMAD3]
GO:0050673	epithelial cell proliferation	14	4.57516	0.00131794	[ACVRL1, B4GALT1, CCND1, CXCL12, ECM1, EPHA2, ERBB2, LOXL2, PRKD2, SMAD3, STAT6, TEK, TWIST2, YAP1]
GO:0007507	heart development	18	4	0.00133722	[CASP7, CHD7, EPHB4, ERBB2, FOXC1, GATA6, HEY1, ID1, ID3, MYH11, NFATC4, PRKD2, REST, SHC1, SMAD3, STK3, TEK, YAP1]
GO:0003382	epithelial cell morphogenesis	5	10.8696	0.0013548	[COL18A1, EPB41L5, FRMD6, ID1, RNASE1]
GO:0034166	toll-like receptor 10 signaling pathway	6	8.82353	0.00137151	[IRAK1, MAPKAPK3, NFKB1, NFKB2, NOD1, RPS6KA1]
GO:0045446	endothelial cell differentiation	6	8.82353	0.00137151	[ACVRL1, COL18A1, HEY1, ICAM1, ID1, MSN]
GO:0016055	Wnt signaling pathway	15	4.37318	0.00140444	[BARX1, CCND1, G3BP1, HIC1, LEF1, NFKB1, OTULIN, PTK7, RNASE1, RSPO1, SMAD3, SOX7, STK3, WNT8B, YAP1]
GO:0034146	toll-like receptor 5 signaling pathway	6	8.69565	0.0014799	[IRAK1, MAPKAPK3, NFKB1, NFKB2, NOD1, RPS6KA1]
GO:0051220	cytoplasmic sequestering of protein	4	14.2857	0.00148545	[FLNA, PRKD2, TONSL, TRIP6]
GO:0009952	anterior/posterior pattern specification	11	5.2381	0.00148582	[ALX4, BARX1, CRB2, EPB41L5, FOXC1, HEY1, LEF1, LFNG, OTX1, SMAD3, TP53]
GO:0001819	positive regulation of cytokine production	13	4.69314	0.00155031	[AGPAT2, CD14, CD36, NFATC4, NFKB1, NFKB2, NLRX1, NOD1, PRKD2, SMAD3, STAT6, TNFRSF1A, TRIM56]
GO:0035282	segmentation	7	7.36842	0.00161018	[CRB2, EPB41L5, FOXC1, LEF1, LFNG, SMAD3, TP53]
GO:0048608	reproductive structure development	14	4.47284	0.00162978	[AXL, CCND1, CHD7, CTNNA1, FOXC1, GATA6, HMGA2, ICAM1, LFNG, PLAG1, RETN, SOX3, STAT5A, TEX15]
GO:0006297	nucleotide-excision repair, DNA gap filling	4	13.7931	0.00169904	[POLD1, POLE, RPA1, SLC19A1]
GO:0032201	telomere maintenance via semi-conservative replication	4	13.7931	0.00169904	[POLD1, POLE, RPA1, SLC19A1]
GO:0071396	cellular response to lipid	13	4.64286	0.00170599	[AXL, CD14, CD36, CPS1, HEY1, ICAM1, IRAK1, LEF1, PTK7, REST, TNFRSF1A, TNFRSF1B, WNT8B]
GO:0001818	negative regulation of cytokine production	9	5.92105	0.00171714	[AXL, CMKLR1, GATA6, LEF1, NFKB1, NLRX1, RNASE1, TNFRSF1A, TWIST2]
GO:0030111	regulation of Wnt signaling pathway	11	5.14019	0.00172609	[BARX1, CCND1, G3BP1, HIC1, LEF1, NFKB1, RSPO1, SMAD3, SOX7, STK3, YAP1]
GO:0061458	reproductive system development	14	4.44444	0.0017294	[AXL, CCND1, CHD7, CTNNA1, FOXC1, GATA6, HMGA2, ICAM1, LFNG, PLAG1, RETN, SOX3, STAT5A, TEX15]
GO:0052547	regulation of peptidase activity	14	4.43038	0.00178108	[A2M, CASP7, ECM1, EGLN3, LEF1, NOD1, REST, RPS6KA1, SERPINB1, SERPING1, SERPINH1, SMAD3, SOX7, UACA]
GO:0006012	galactose metabolic process	3	21.4286	0.00180252	[B4GALT1, GLB1, PGM1]
GO:0045136	development of secondary sexual characteristics	3	21.4286	0.00180252	[B4GALT1, CAT, STAT5A]
GO:0046040	IMP metabolic process	3	21.4286	0.00180252	[ADSSL1, PAICS, PFAS]
GO:0070498	interleukin-1-mediated signaling pathway	3	21.4286	0.00180252	[IL1R1, IRAK1, ZNF675]
GO:0048863	stem cell differentiation	14	4.4164	0.00183404	[A2M, CRB2, EPB41L5, FLNA, FOXC1, GATA2, GATA6, HEY1, HMGA2, LEF1, LOXL2, REST, SMAD3, YAP1]
GO:0050679	positive regulation of epithelial cell proliferation	9	5.84416	0.00187869	[ACVRL1, B4GALT1, CCND1, CXCL12, ECM1, ERBB2, PRKD2, TEK, TWIST2]
GO:0030217	T cell differentiation	10	5.40541	0.00191469	[AP3B1, CHD7, ERBB2, HLA-DOA, LEF1, MPZL2, STAT5A, STAT6, TCF3, TP53]
GO:0071347	cellular response to interleukin-1	5	10	0.00197561	[ICAM1, IL1R1, IRAK1, NFKB1, ZNF675]
GO:2000134	negative regulation of G1/S transition of mitotic cell cycle	7	7.07071	0.00204185	[CCND1, CDK2, CDKN1A, E2F7, KANK2, PRKD2, TP53]
GO:0043433	negative regulation of sequence-specific DNA binding transcription factor activity	8	6.29921	0.00208347	[CAT, CMKLR1, FLNA, ID1, ID3, IRAK1, OTULIN, ZNF675]
GO:0007044	cell-substrate junction assembly	6	8.10811	0.00212284	[ACVRL1, AJUBA, EPB41L5, SMAD3, TEK, TRIP6]
GO:0007098	centrosome cycle	5	9.80392	0.00215873	[CDK2, CEP192, CHEK1, PRKD2, XRCC3]
GO:0018208	peptidyl-proline modification	4	12.9032	0.00218845	[EGLN3, FKBP10, FKBP5, FKBP9]
GO:0035456	response to interferon-beta	3	20	0.0022234	[IFITM1, IFITM2, IFITM3]
GO:2000178	negative regulation of neural precursor cell proliferation	3	20	0.0022234	[CTNNA1, GATA2, TP53]
GO:0051101	regulation of DNA binding	6	8	0.00227336	[HEY1, HMGA2, ID1, LEF1, TWIST2, ZNF675]
GO:0046822	regulation of nucleocytoplasmic transport	10	5.2356	0.00241868	[CD36, CDKN1A, FLNA, PRKD2, RBPMS, SMAD3, TNFRSF1A, TONSL, TRIP6, UACA]
GO:0001892	embryonic placenta development	7	6.86275	0.00242052	[E2F7, E2F8, GATA2, HEY1, LEF1, PRKD2, STK3]
GO:0000722	telomere maintenance via recombination	4	12.5	0.00246619	[POLD1, POLE, RPA1, SLC19A1]
GO:0030335	positive regulation of cell migration	13	4.43686	0.00253796	[CMKLR1, COL18A1, CXCL12, EPB41L5, ETS1, ICAM1, ITGA2B, LEF1, PRKD2, RETN, SMAD3, TEK, TRIP6]
GO:0070555	response to interleukin-1	6	7.79221	0.00259837	[ETS1, ICAM1, IL1R1, IRAK1, NFKB1, ZNF675]
GO:0045069	regulation of viral genome replication	5	9.25926	0.00278229	[HMGA2, IFITM1, IFITM2, IFITM3, TNIP1]
GO:0045766	positive regulation of angiogenesis	7	6.66667	0.00285111	[ECM1, ETS1, GATA2, GATA6, PRKD2, TEK, TNFRSF1A]
GO:2000147	positive regulation of cell motility	13	4.34783	0.00302112	[CMKLR1, COL18A1, CXCL12, EPB41L5, ETS1, ICAM1, ITGA2B, LEF1, PRKD2, RETN, SMAD3, TEK, TRIP6]
GO:0051893	regulation of focal adhesion assembly	4	11.7647	0.0030925	[ACVRL1, EPB41L5, SMAD3, TEK]
GO:0090109	regulation of cell-substrate junction assembly	4	11.7647	0.0030925	[ACVRL1, EPB41L5, SMAD3, TEK]
GO:0051297	centrosome organization	6	7.5	0.0031497	[CDK2, CEP192, CHEK1, PRKD2, SLC16A1, XRCC3]
GO:0045667	regulation of osteoblast differentiation	7	6.54206	0.00316924	[HEY1, ID1, ID3, IFITM1, PDLIM7, SMAD3, TWIST2]
GO:0060562	epithelial tube morphogenesis	14	4.1543	0.00320114	[ACVRL1, B4GALT1, CXCL12, EPHA2, LEF1, NFATC4, PRKD2, PTK7, SHROOM3, SMAD3, STK3, TGIF1, TIMELESS, YAP1]
GO:0051894	positive regulation of focal adhesion assembly	3	17.6471	0.00323583	[EPB41L5, SMAD3, TEK]
GO:1901890	positive regulation of cell junction assembly	3	17.6471	0.00323583	[EPB41L5, SMAD3, TEK]
GO:0045740	positive regulation of DNA replication	5	8.92857	0.00326441	[CDK2, E2F7, E2F8, RNASE1, SHC1]
GO:0097193	intrinsic apoptotic signaling pathway	12	4.49438	0.00330889	[CASP7, CDKN1A, CXCL12, EPHA2, HELLS, HIC1, NFATC4, PLEKHF1, TNFRSF1A, TNFRSF1B, TP53, UACA]
GO:0001885	endothelial cell development	4	11.4286	0.00344291	[COL18A1, ICAM1, ID1, MSN]
GO:0001954	positive regulation of cell-matrix adhesion	4	11.4286	0.00344291	[CD36, EPB41L5, SMAD3, TEK]
GO:0045668	negative regulation of osteoblast differentiation	4	11.4286	0.00344291	[ID1, ID3, SMAD3, TWIST2]
GO:0006898	receptor-mediated endocytosis	9	5.32544	0.00351474	[CD36, CETP, COLEC12, LDLRAP1, LGALS3BP, PDLIM7, RNASE1, RSPO1, SCARA3]
GO:0003002	regionalization	14	4.10557	0.00355589	[ALX4, BARX1, CRB2, DMRT3, EPB41L5, FOXC1, HEY1, LEF1, LFNG, OTX1, SMAD3, TGIF1, TP53, WNT8B]
GO:0009416	response to light stimulus	14	4.10557	0.00355589	[BMP1, CASP7, CAT, CCND1, CDKN1A, CHEK1, DTL, GUCA1A, KDM5A, NFATC4, POLD1, SCARA3, TP53, UACA]
GO:0051272	positive regulation of cellular component movement	13	4.2623	0.00357689	[CMKLR1, COL18A1, CXCL12, EPB41L5, ETS1, ICAM1, ITGA2B, LEF1, PRKD2, RETN, SMAD3, TEK, TRIP6]
GO:0071156	regulation of cell cycle arrest	7	6.36364	0.00369642	[CCND1, CDK2, CDKN1A, GATA6, HMGA2, PRKD2, TP53]
GO:0045216	cell-cell junction organization	10	4.92611	0.00374478	[ACVRL1, AJUBA, CTNNA1, EPB41L5, RNASE1, SMAD3, TBCD, TEK, TJP1, TRIP6]
GO:0034330	cell junction organization	11	4.64135	0.00379816	[ACVRL1, AJUBA, CTNNA1, EPB41L5, FLNA, RNASE1, SMAD3, TBCD, TEK, TJP1, TRIP6]
GO:0007492	endoderm development	5	8.62069	0.00380392	[EPB41L5, GATA6, HMGA2, SMAD3, SOX7]
GO:0060840	artery development	5	8.62069	0.00380392	[ACVRL1, CHD7, FOXC1, HEY1, PRKD2]
GO:0046718	viral entry into host cell	3	16.6667	0.00383186	[IFITM1, IFITM2, IFITM3]
GO:0006979	response to oxidative stress	13	4.20712	0.00399155	[AXL, CAT, CD36, CDK2, ETS1, NFKB1, PRDX6, PRKD2, PTGS1, SCARA3, STAT6, TP53, UACA]
GO:0052548	regulation of endopeptidase activity	13	4.20712	0.00399155	[A2M, CASP7, EGLN3, LEF1, NOD1, REST, RPS6KA1, SERPINB1, SERPING1, SERPINH1, SMAD3, SOX7, UACA]
GO:0031023	microtubule organizing center organization	6	7.14286	0.00401503	[CDK2, CEP192, CHEK1, PRKD2, SLC16A1, XRCC3]
GO:0042475	odontogenesis of dentin-containing tooth	6	7.14286	0.00401503	[CTNNA1, DLX3, DMRT3, FOXC1, HDAC1, LEF1]
GO:0033260	nuclear cell cycle DNA replication	4	10.8108	0.00422277	[POLD1, POLE, RPA1, SLC19A1]
GO:0071478	cellular response to radiation	8	5.59441	0.00432483	[BMP1, CDKN1A, CHEK1, GUCA1A, HMGA2, NFATC4, TP53, YAP1]
GO:0032102	negative regulation of response to external stimulus	9	5.14286	0.00441956	[NFKB1, NLRX1, OTULIN, SMAD3, TEK, TNFRSF1A, TNFRSF1B, TP53, UACA]
GO:0006606	protein import into nucleus	11	4.54545	0.00444151	[CD36, CDKN1A, FLNA, PRKD2, RBPMS, SMAD3, TNFRSF1A, TONSL, TP53, TRIP6, UACA]
GO:0044744	protein targeting to nucleus	11	4.54545	0.00444151	[CD36, CDKN1A, FLNA, PRKD2, RBPMS, SMAD3, TNFRSF1A, TONSL, TP53, TRIP6, UACA]
GO:1902593	single-organism nuclear import	11	4.54545	0.00444151	[CD36, CDKN1A, FLNA, PRKD2, RBPMS, SMAD3, TNFRSF1A, TONSL, TP53, TRIP6, UACA]
GO:0002076	osteoblast development	3	15.7895	0.00449046	[HEY1, PTH1R, SMAD3]
GO:0021854	hypothalamus development	3	15.7895	0.00449046	[ETS1, LEF1, SOX3]
GO:0032332	positive regulation of chondrocyte differentiation	3	15.7895	0.00449046	[ACVRL1, LOXL2, SMAD3]
GO:0040017	positive regulation of locomotion	13	4.14013	0.00456375	[CMKLR1, COL18A1, CXCL12, EPB41L5, ETS1, ICAM1, ITGA2B, LEF1, PRKD2, RETN, SMAD3, TEK, TRIP6]
GO:0034329	cell junction assembly	10	4.78469	0.00459542	[ACVRL1, AJUBA, CTNNA1, EPB41L5, FLNA, SMAD3, TBCD, TEK, TJP1, TRIP6]
GO:0016441	posttranscriptional gene silencing	4	10.5263	0.00465397	[AJUBA, COLEC12, MOV10, SMAD3]
GO:0035194	posttranscriptional gene silencing by RNA	4	10.5263	0.00465397	[AJUBA, COLEC12, MOV10, SMAD3]
GO:0042308	negative regulation of protein import into nucleus	5	8.19672	0.00472876	[CD36, PRKD2, TONSL, TRIP6, UACA]
GO:0051098	regulation of binding	10	4.7619	0.0047509	[EPB41L5, HEY1, HMGA2, ID1, LDLRAP1, LEF1, LFNG, SMAD3, TWIST2, ZNF675]
GO:0043280	positive regulation of cysteine-type endopeptidase activity involved in apoptotic process	7	6.03448	0.00494805	[CASP7, EGLN3, NOD1, REST, SMAD3, SOX7, UACA]
GO:0071158	positive regulation of cell cycle arrest	6	6.81818	0.0050449	[CDK2, CDKN1A, GATA6, HMGA2, PRKD2, TP53]
GO:0051298	centrosome duplication	4	10.2564	0.00511382	[CDK2, CEP192, PRKD2, XRCC3]
GO:0060324	face development	4	10.2564	0.00511382	[CHD7, LEF1, SOX3, TWIST2]
GO:0051170	nuclear import	11	4.45344	0.00516875	[CD36, CDKN1A, FLNA, PRKD2, RBPMS, SMAD3, TNFRSF1A, TONSL, TP53, TRIP6, UACA]
GO:0001889	liver development	7	5.98291	0.0051843	[CCND1, CPS1, E2F7, E2F8, GATA6, PRKD2, SMAD3]
GO:0097194	execution phase of apoptosis	7	5.98291	0.0051843	[CASP7, DNASE2, ETS1, GSN, MST4, TJP1, VIM]
GO:0016572	histone phosphorylation	3	15	0.00521346	[CDK2, CHEK1, HMGA2]
GO:0061008	hepaticobiliary system development	7	5.88235	0.0056821	[CCND1, CPS1, E2F7, E2F8, GATA6, PRKD2, SMAD3]
GO:0031100	organ regeneration	5	7.8125	0.00580308	[AXL, CCND1, CDKN1A, CXCL12, TEK]
GO:0048562	embryonic organ morphogenesis	12	4.18119	0.00585434	[ALX4, CHD7, CRB2, EPHA2, GATA2, OTX1, PRKD2, PTK7, RNASE1, SMAD3, TWIST2, YAP1]
GO:0051054	positive regulation of DNA metabolic process	7	5.83333	0.00594402	[CDK2, E2F7, E2F8, PRKD2, RNASE1, SHC1, STAT6]
GO:0046661	male sex differentiation	8	5.29801	0.00598147	[CCND1, CTNNA1, DMRT3, GATA6, HMGA2, SOX3, STAT5A, TEX15]
GO:0060828	regulation of canonical Wnt signaling pathway	8	5.29801	0.00598147	[G3BP1, LEF1, NFKB1, RSPO1, SMAD3, SOX7, STK3, YAP1]
GO:0010948	negative regulation of cell cycle process	11	4.36508	0.0059872	[CCND1, CDK2, CDKN1A, CHEK1, E2F7, E2F8, HMGA2, KANK2, PRKD2, TP53, XRCC3]
GO:0000413	protein peptidyl-prolyl isomerization	3	14.2857	0.00600249	[FKBP10, FKBP5, FKBP9]
GO:0046688	response to copper ion	3	14.2857	0.00600249	[ICAM1, LOXL2, NFKB1]
GO:2000677	regulation of transcription regulatory region DNA binding	3	14.2857	0.00600249	[HEY1, HMGA2, ZNF675]
GO:0048864	stem cell development	11	4.34783	0.0061625	[CRB2, EPB41L5, FLNA, FOXC1, GATA2, HEY1, HMGA2, LEF1, LOXL2, SMAD3, YAP1]
GO:1901990	regulation of mitotic cell cycle phase transition	11	4.34783	0.0061625	[CCND1, CDK2, CDKN1A, E2F7, HMGA2, KANK2, MTBP, PRKD2, TCF3, TP53, XRCC3]
GO:0042476	odontogenesis	7	5.78512	0.00621485	[CTNNA1, DLX3, DMRT3, FOXC1, HDAC1, ID3, LEF1]
GO:0032496	response to lipopolysaccharide	11	4.33071	0.00634181	[AXL, CD14, CD36, CPS1, ICAM1, IRAK1, MAPKAPK3, TCF3, TJP1, TNFRSF1A, TNFRSF1B]
GO:0006310	DNA recombination	11	4.31373	0.00652519	[CHEK1, LEF1, POLD1, POLE, RPA1, SLC19A1, STAT6, TCF3, TEX15, TONSL, XRCC3]
GO:0050777	negative regulation of immune response	5	7.57576	0.00660823	[A2M, HLA-E, NLRX1, SERPING1, STAT6]
GO:0033157	regulation of intracellular protein transport	10	4.52489	0.00674885	[CD36, CDKN1A, FLNA, PRKD2, RBPMS, SMAD3, TNFRSF1A, TONSL, TRIP6, UACA]
GO:2001056	positive regulation of cysteine-type endopeptidase activity	7	5.69106	0.00678401	[CASP7, EGLN3, NOD1, REST, SMAD3, SOX7, UACA]
GO:0030260	entry into host cell	3	13.6364	0.00685905	[IFITM1, IFITM2, IFITM3]
GO:0044409	entry into host	3	13.6364	0.00685905	[IFITM1, IFITM2, IFITM3]
GO:0051325	interphase	3	13.6364	0.00685905	[CDK2, DDX11, E2F3]
GO:0051329	mitotic interphase	3	13.6364	0.00685905	[CDK2, DDX11, E2F3]
GO:0051806	entry into cell of other organism involved in symbiotic interaction	3	13.6364	0.00685905	[IFITM1, IFITM2, IFITM3]
GO:0051828	entry into other organism involved in symbiotic interaction	3	13.6364	0.00685905	[IFITM1, IFITM2, IFITM3]
GO:0052126	movement in host environment	3	13.6364	0.00685905	[IFITM1, IFITM2, IFITM3]
GO:0052192	movement in environment of other organism involved in symbiotic interaction	3	13.6364	0.00685905	[IFITM1, IFITM2, IFITM3]
GO:0070306	lens fiber cell differentiation	3	13.6364	0.00685905	[EPHA2, SMAD3, VIM]
GO:0032088	negative regulation of NF-kappaB transcription factor activity	5	7.46269	0.00703879	[CAT, CMKLR1, IRAK1, OTULIN, ZNF675]
GO:0043534	blood vessel endothelial cell migration	5	7.46269	0.00703879	[ACVRL1, EPHA2, EPHB4, ID1, PRKD2]
GO:0050678	regulation of epithelial cell proliferation	11	4.26357	0.00710042	[ACVRL1, B4GALT1, CCND1, CXCL12, ECM1, ERBB2, PRKD2, SMAD3, TEK, TWIST2, YAP1]
GO:0006284	base-excision repair	4	9.30232	0.00725596	[HMGA2, POLD1, POLE, TP53]
GO:1901987	regulation of cell cycle phase transition	11	4.2471	0.00730073	[CCND1, CDK2, CDKN1A, E2F7, HMGA2, KANK2, MTBP, PRKD2, TCF3, TP53, XRCC3]
GO:0019079	viral genome replication	5	7.35294	0.00748858	[HMGA2, IFITM1, IFITM2, IFITM3, TNIP1]
GO:0000302	response to reactive oxygen species	8	5.09554	0.00751145	[AXL, CAT, CD36, CDK2, ETS1, PRDX6, PRKD2, STAT6]
GO:0060249	anatomical structure homeostasis	12	4.0404	0.00760994	[CDH23, GATA2, MTM1, POLD1, POLE, PTH1R, RNASE1, RPA1, SLC19A1, SMG6, TEX15, ZNF675]
GO:1901991	negative regulation of mitotic cell cycle phase transition	9	4.71204	0.00773057	[CCND1, CDK2, CDKN1A, E2F7, HMGA2, KANK2, PRKD2, TP53, XRCC3]
GO:2000278	regulation of DNA biosynthetic process	3	13.0435	0.00778451	[ACVRL1, CDKN1A, PRKD2]
GO:0001890	placenta development	8	5.06329	0.00779269	[DLX3, E2F7, E2F8, GATA2, HEY1, LEF1, PRKD2, STK3]
GO:0001974	blood vessel remodeling	4	9.09091	0.00787105	[ACVRL1, AXL, FOXC1, TGM2]
GO:0007159	leukocyte cell-cell adhesion	4	9.09091	0.00787105	[FERMT3, ICAM1, MSN, TNIP1]
GO:0046823	negative regulation of nucleocytoplasmic transport	5	7.24638	0.007958	[CD36, PRKD2, TONSL, TRIP6, UACA]
GO:0008406	gonad development	10	4.38596	0.00832534	[CCND1, CTNNA1, FOXC1, GATA6, HMGA2, ICAM1, LFNG, RETN, SOX3, STAT5A]
GO:0010950	positive regulation of endopeptidase activity	7	5.46875	0.0083757	[CASP7, EGLN3, NOD1, REST, SMAD3, SOX7, UACA]
GO:0045785	positive regulation of cell adhesion	8	5	0.00837885	[CD36, EPB41L5, ERBB2, LEF1, PRKD2, SMAD3, TEK, TGM2]
GO:0002753	cytoplasmic pattern recognition receptor signaling pathway	4	8.88889	0.00851942	[IRAK1, NLRX1, NOD1, OTULIN]
GO:0016575	histone deacetylation	4	8.88889	0.00851942	[HDAC1, PRKD2, REST, TP53]
GO:0001779	natural killer cell differentiation	3	12.5	0.00878006	[AXL, STAT5A, TCF3]
GO:0042994	cytoplasmic sequestering of transcription factor	3	12.5	0.00878006	[PRKD2, TONSL, TRIP6]
GO:0008585	female gonad development	6	6.06061	0.00886632	[CTNNA1, FOXC1, ICAM1, LFNG, RETN, STAT5A]
GO:0002237	response to molecule of bacterial origin	11	4.11985	0.00906653	[AXL, CD14, CD36, CPS1, ICAM1, IRAK1, MAPKAPK3, TCF3, TJP1, TNFRSF1A, TNFRSF1B]
GO:1901988	negative regulation of cell cycle phase transition	9	4.59184	0.00907924	[CCND1, CDK2, CDKN1A, E2F7, HMGA2, KANK2, PRKD2, TP53, XRCC3]
GO:0006144	purine nucleobase metabolic process	4	8.69565	0.00920176	[ADSSL1, CAT, PAICS, PFAS]
GO:0010833	telomere maintenance via telomere lengthening	4	8.69565	0.00920176	[POLD1, POLE, RPA1, SLC19A1]
GO:0048661	positive regulation of smooth muscle cell proliferation	4	8.69565	0.00920176	[IRAK1, NOTCH3, RETN, TGM2]
GO:0043281	regulation of cysteine-type endopeptidase activity involved in apoptotic process	9	4.56853	0.00936911	[CASP7, EGLN3, LEF1, NOD1, REST, RPS6KA1, SMAD3, SOX7, UACA]
GO:0031099	regeneration	7	5.34351	0.00945372	[AXL, CCND1, CDKN1A, CTNNA1, CXCL12, GSN, TEK]
GO:0001938	positive regulation of endothelial cell proliferation	5	6.94444	0.00948826	[ACVRL1, CXCL12, ECM1, PRKD2, TEK]
GO:0070301	cellular response to hydrogen peroxide	5	6.94444	0.00948826	[AXL, CAT, ETS1, PRDX6, STAT6]
GO:0010952	positive regulation of peptidase activity	7	5.30303	0.00983465	[CASP7, EGLN3, NOD1, REST, SMAD3, SOX7, UACA]
GO:2000779	regulation of double-strand break repair	3	12	0.00984679	[CHEK1, HMGA2, TEX15]
GO:0010770	positive regulation of cell morphogenesis involved in differentiation	4	8.51064	0.00991875	[CRB2, EPB41L5, LEF1, SMAD3]
GO:0001952	regulation of cell-matrix adhesion	5	6.84931	0.0100403	[ACVRL1, CD36, EPB41L5, SMAD3, TEK]
GO:0051092	positive regulation of NF-kappaB transcription factor activity	7	5.26316	0.0102267	[CAT, ICAM1, IRAK1, NFKB1, NFKB2, NOD1, PRKD2]
GO:0031570	DNA integrity checkpoint	8	4.81928	0.0103363	[CCND1, CDC45, CDK2, CDKN1A, CHEK1, DTL, HMGA2, TP53]
GO:0017038	protein import	11	4.0293	0.010595	[CD36, CDKN1A, FLNA, PRKD2, RBPMS, SMAD3, TNFRSF1A, TONSL, TP53, TRIP6, UACA]
GO:0071456	cellular response to hypoxia	6	5.82524	0.0106663	[AJUBA, EGLN3, GATA6, ICAM1, IRAK1, TP53]
GO:0010717	regulation of epithelial to mesenchymal transition	4	8.33333	0.010671	[CRB2, EPB41L5, LEF1, SMAD3]
GO:0032508	DNA duplex unwinding	4	8.33333	0.010671	[DDX11, G3BP1, MCM2, MCM4]
GO:1901888	regulation of cell junction assembly	4	8.33333	0.010671	[ACVRL1, EPB41L5, SMAD3, TEK]
GO:0030098	lymphocyte differentiation	11	4.0146	0.0108679	[AP3B1, AXL, CHD7, ERBB2, HLA-DOA, LEF1, MPZL2, STAT5A, STAT6, TCF3, TP53]
GO:0033144	negative regulation of intracellular steroid hormone receptor signaling pathway	3	11.5385	0.0109856	[HDAC1, HMGA2, KANK2]
GO:2000351	regulation of endothelial cell apoptotic process	3	11.5385	0.0109856	[CD248, COL18A1, TEK]
GO:0033077	T cell differentiation in thymus	5	6.66667	0.0112098	[ERBB2, MPZL2, STAT5A, TCF3, TP53]
GO:0042307	positive regulation of protein import into nucleus	5	6.66667	0.0112098	[FLNA, RBPMS, SMAD3, TRIP6, UACA]
GO:0021983	pituitary gland development	4	8.16327	0.0114592	[ETS1, GATA2, HMGA2, SOX3]
GO:0036294	cellular response to decreased oxygen levels	6	5.71429	0.0116571	[AJUBA, EGLN3, GATA6, ICAM1, IRAK1, TP53]
GO:0061041	regulation of wound healing	6	5.71429	0.0116571	[ANO6, CD36, FAP, PLAUR, SERPING1, SMAD3]
GO:1901605	alpha-amino acid metabolic process	10	4.14938	0.0119884	[ADSSL1, ALDH18A1, CPS1, EGLN3, PFAS, PHGDH, PLOD1, SHMT2, SLC19A1, STAT5A]
GO:0010165	response to X-ray	3	11.1111	0.0121974	[CCND1, HMGA2, TP53]
GO:0033598	mammary gland epithelial cell proliferation	3	11.1111	0.0121974	[CCND1, EPHA2, STAT6]
GO:0032392	DNA geometric change	4	8	0.0122838	[DDX11, G3BP1, MCM2, MCM4]
GO:0003007	heart morphogenesis	9	4.36893	0.0123029	[CHD7, EPHB4, FOXC1, GATA6, HEY1, PRKD2, SMAD3, TEK, YAP1]
GO:0000724	double-strand break repair via homologous recombination	5	6.49351	0.012469	[CHEK1, RPA1, TEX15, TONSL, XRCC3]
GO:0030193	regulation of blood coagulation	5	6.49351	0.012469	[ANO6, CD36, FAP, PLAUR, SERPING1]
GO:1900046	regulation of hemostasis	5	6.49351	0.012469	[ANO6, CD36, FAP, PLAUR, SERPING1]
GO:0030278	regulation of ossification	8	4.65116	0.0126144	[ECM1, HEY1, ID1, ID3, IFITM1, PDLIM7, SMAD3, TWIST2]
GO:2000116	regulation of cysteine-type endopeptidase activity	9	4.34783	0.0126668	[CASP7, EGLN3, LEF1, NOD1, REST, RPS6KA1, SMAD3, SOX7, UACA]
GO:0045927	positive regulation of growth	8	4.62428	0.0130272	[CHD7, CXCL12, ERBB2, HMGA2, LEF1, RPS6KA1, STAT5A, YAP1]
GO:0090305	nucleic acid phosphodiester bond hydrolysis	8	4.62428	0.0130272	[DNASE2, HMGA2, MGME1, MOV10, POLD1, RNASE1, SMG6, XRCC3]
GO:0016051	carbohydrate biosynthetic process	9	4.32692	0.0130387	[B4GALT1, ENO1, GAPDH, MAT2B, NFKB1, PGM1, PHGDH, PTH1R, SLC25A1]
GO:0000725	recombinational repair	5	6.41026	0.013133	[CHEK1, RPA1, TEX15, TONSL, XRCC3]
GO:0046849	bone remodeling	5	6.41026	0.013133	[EFNA4, EPHA2, PTH1R, RNASE1, ZNF675]
GO:0048844	artery morphogenesis	4	7.84314	0.0131456	[CHD7, FOXC1, HEY1, PRKD2]
GO:0016339	calcium-dependent cell-cell adhesion	3	10.7143	0.0134829	[AJUBA, CDH23, FXYD5]
GO:0042730	fibrinolysis	3	10.7143	0.0134829	[FAP, PLAUR, SERPING1]
GO:0048873	homeostasis of number of cells within a tissue	3	10.7143	0.0134829	[GATA2, RPA1, TEX15]
GO:0060561	apoptotic process involved in morphogenesis	3	10.7143	0.0134829	[B4GALT1, FOXC1, LEF1]
GO:0060706	cell differentiation involved in embryonic placenta development	3	10.7143	0.0134829	[E2F7, E2F8, STK3]
GO:0071353	cellular response to interleukin-4	3	10.7143	0.0134829	[LEF1, MCM2, STAT6]
GO:0006283	transcription-coupled nucleotide-excision repair	4	7.69231	0.0140449	[POLD1, POLE, RPA1, SLC19A1]
GO:0001935	endothelial cell proliferation	6	5.45455	0.014415	[ACVRL1, CXCL12, ECM1, LOXL2, PRKD2, TEK]
GO:0002685	regulation of leukocyte migration	6	5.45455	0.014415	[CMKLR1, CXCL12, ECM1, ICAM1, ITGA2B, MSN]
GO:0034340	response to type I interferon	5	6.25	0.014532	[HLA-E, IFITM1, IFITM2, IFITM3, TRIM56]
GO:0072577	endothelial cell apoptotic process	3	10.3448	0.0148425	[CD248, COL18A1, TEK]
GO:0071453	cellular response to oxygen levels	6	5.40541	0.0150167	[AJUBA, EGLN3, GATA6, ICAM1, IRAK1, TP53]
GO:0006575	cellular modified amino acid metabolic process	9	4.22535	0.015021	[ALDH18A1, CPS1, EGLN3, GSTM5, MAT2B, PLOD1, SHMT2, SLC19A1, STAT5A]
GO:0000723	telomere maintenance	5	6.17284	0.0152676	[POLD1, POLE, RPA1, SLC19A1, SMG6]
GO:0009064	glutamine family amino acid metabolic process	5	6.17284	0.0152676	[ADSSL1, ALDH18A1, CPS1, PFAS, PHGDH]
GO:0071216	cellular response to biotic stimulus	7	4.86111	0.015321	[AXL, CD14, CD36, ICAM1, IRAK1, TNFRSF1B, TP53]
GO:0016458	gene silencing	6	5.35714	0.0156356	[AJUBA, CDK2, COLEC12, HELLS, MOV10, SMAD3]
GO:0019320	hexose catabolic process	6	5.35714	0.0156356	[ENO1, GAPDH, GLB1, PGM1, PHGDH, PKM]
GO:0000086	G2/M transition of mitotic cell cycle	8	4.46927	0.0157148	[AJUBA, CCND1, CDK2, CDKN1A, CEP192, CHEK1, DDX11, NEDD1]
GO:0044839	cell cycle G2/M phase transition	8	4.46927	0.0157148	[AJUBA, CCND1, CDK2, CDKN1A, CEP192, CHEK1, DDX11, NEDD1]
GO:0006302	double-strand break repair	7	4.82759	0.0158597	[CHEK1, HMGA2, RPA1, TEX15, TONSL, TP53, XRCC3]
GO:0001541	ovarian follicle development	4	7.40741	0.0159583	[CTNNA1, FOXC1, ICAM1, LFNG]
GO:0060322	head development	4	7.40741	0.0159583	[CHD7, LEF1, SOX3, TWIST2]
GO:0032200	telomere organization	5	6.09756	0.0160276	[POLD1, POLE, RPA1, SLC19A1, SMG6]
GO:1901607	alpha-amino acid biosynthetic process	5	6.09756	0.0160276	[ALDH18A1, CPS1, PHGDH, PLOD1, SHMT2]
GO:0048013	ephrin receptor signaling pathway	3	10	0.0162769	[EFNA4, EPHA2, EPHB4]
GO:0051291	protein heterooligomerization	5	6.0241	0.0168124	[ACVRL1, COL6A2, CTNNA1, SEPT9, TNFRSF1A]
GO:0035690	cellular response to drug	4	7.27273	0.0169733	[ADSSL1, HMGA2, REST, TP53]
GO:0050818	regulation of coagulation	5	5.95238	0.0176224	[ANO6, CD36, FAP, PLAUR, SERPING1]
GO:0090317	negative regulation of intracellular protein transport	5	5.95238	0.0176224	[CD36, PRKD2, TONSL, TRIP6, UACA]
GO:0006476	protein deacetylation	4	7.14286	0.0180278	[HDAC1, PRKD2, REST, TP53]
GO:0046365	monosaccharide catabolic process	6	5.12821	0.0189961	[ENO1, GAPDH, GLB1, PGM1, PHGDH, PKM]
GO:0042398	cellular modified amino acid biosynthetic process	4	7.01754	0.0191223	[ALDH18A1, CPS1, MAT2B, PLOD1]
GO:0071479	cellular response to ionizing radiation	4	7.01754	0.0191223	[CDKN1A, HMGA2, TP53, YAP1]
GO:0010743	regulation of macrophage derived foam cell differentiation	3	9.375	0.0193713	[CD36, CETP, NFKB1]
GO:0030857	negative regulation of epithelial cell differentiation	3	9.375	0.0193713	[ACVRL1, CCND1, YAP1]
GO:0070423	nucleotide-binding oligomerization domain containing signaling pathway	3	9.375	0.0193713	[IRAK1, NOD1, OTULIN]
GO:0090329	regulation of DNA-dependent DNA replication	3	9.375	0.0193713	[CDK2, E2F7, E2F8]
GO:0051091	positive regulation of sequence-specific DNA binding transcription factor activity	9	4.01786	0.0201522	[CAT, HMGA2, ICAM1, IRAK1, NFKB1, NFKB2, NOD1, PRKD2, TCF3]
GO:0061035	regulation of cartilage development	4	6.89655	0.020257	[ACVRL1, BMP1, LOXL2, SMAD3]
GO:0045926	negative regulation of growth	9	4	0.0206744	[ACVRL1, CD36, CDKN1A, ENO1, SERTAD3, SMAD3, SPG20, STK3, TP53]
GO:0001706	endoderm formation	3	9.09091	0.0210317	[GATA6, HMGA2, SOX7]
GO:0035195	gene silencing by miRNA	3	9.09091	0.0210317	[AJUBA, MOV10, SMAD3]
GO:0070670	response to interleukin-4	3	9.09091	0.0210317	[LEF1, MCM2, STAT6]
GO:1902742	apoptotic process involved in development	3	9.09091	0.0210317	[B4GALT1, FOXC1, LEF1]
GO:0008652	cellular amino acid biosynthetic process	6	5	0.0212328	[ALDH18A1, CPS1, MAT2B, PHGDH, PLOD1, SHMT2]
GO:0045471	response to ethanol	6	5	0.0212328	[CCND1, CD14, GSN, ICAM1, TJP1, TNFRSF1A]
GO:0030879	mammary gland development	7	4.54545	0.0213263	[B4GALT1, CCND1, EPHA2, ERBB2, LEF1, STAT5A, STAT6]
GO:0035601	protein deacylation	4	6.77966	0.0214323	[HDAC1, PRKD2, REST, TP53]
GO:0090263	positive regulation of canonical Wnt signaling pathway	4	6.66667	0.0226485	[NFKB1, RSPO1, SMAD3, YAP1]
GO:0040018	positive regulation of multicellular organism growth	3	8.82353	0.0227677	[CHD7, HMGA2, STAT5A]
GO:0034341	response to interferon-gamma	6	4.87805	0.0236415	[GAPDH, HLA-E, ICAM1, IFITM1, IFITM2, IFITM3]
GO:0007569	cell aging	5	5.49451	0.0240193	[CDKN1A, CHEK1, HMGA2, ICAM1, TP53]
GO:0046824	positive regulation of nucleocytoplasmic transport	5	5.49451	0.0240193	[FLNA, RBPMS, SMAD3, TRIP6, UACA]
GO:0030308	negative regulation of cell growth	7	4.43038	0.0241316	[ACVRL1, CDKN1A, ENO1, SERTAD3, SMAD3, SPG20, TP53]
GO:0010742	macrophage derived foam cell differentiation	3	8.57143	0.0245794	[CD36, CETP, NFKB1]
GO:0090077	foam cell differentiation	3	8.57143	0.0245794	[CD36, CETP, NFKB1]
GO:0032103	positive regulation of response to external stimulus	8	4.10256	0.0248128	[CMKLR1, CXCL12, PRKD2, SMAD3, STAT5A, TGM2, TNFRSF1A, TNIP1]
GO:0000077	DNA damage checkpoint	7	4.40252	0.0248708	[CCND1, CDK2, CDKN1A, CHEK1, DTL, HMGA2, TP53]
GO:0044724	single-organism carbohydrate catabolic process	7	4.40252	0.0248708	[CPS1, ENO1, GAPDH, GLB1, PGM1, PHGDH, PKM]
GO:0002062	chondrocyte differentiation	5	5.43478	0.0250401	[ACVRL1, HMGA2, LOXL2, PTH1R, SMAD3]
GO:0006289	nucleotide-excision repair	5	5.37634	0.0260884	[POLD1, POLE, RPA1, SLC19A1, TP53]
GO:0071482	cellular response to light stimulus	5	5.37634	0.0260884	[BMP1, CHEK1, GUCA1A, NFATC4, TP53]
GO:0022612	gland morphogenesis	6	4.7619	0.0262271	[B4GALT1, EPHA2, PLAG1, STAT5A, STAT6, TGM2]
GO:0071222	cellular response to lipopolysaccharide	6	4.7619	0.0262271	[AXL, CD14, CD36, ICAM1, IRAK1, TNFRSF1B]
GO:0021915	neural tube development	7	4.34783	0.0263953	[EPHA2, PHGDH, PRKD2, PTK7, SHROOM3, STK3, TGIF1]
GO:0022408	negative regulation of cell-cell adhesion	3	8.33333	0.0264667	[EPB41L5, FXYD5, LEF1]
GO:0032924	activin receptor signaling pathway	3	8.33333	0.0264667	[ACVRL1, SMAD3, TGIF1]
GO:2000379	positive regulation of reactive oxygen species metabolic process	3	8.33333	0.0264667	[CD36, CDKN1A, TP53]
GO:0050871	positive regulation of B cell activation	4	6.34921	0.026546	[CDKN1A, STAT5A, STAT6, TCF3]
GO:0090316	positive regulation of intracellular protein transport	6	4.72441	0.0271291	[FLNA, RBPMS, SMAD3, TNFRSF1A, TRIP6, UACA]
GO:0010594	regulation of endothelial cell migration	5	5.31915	0.0271644	[ACVRL1, EPHA2, ETS1, PRKD2, TEK]
GO:0022617	extracellular matrix disassembly	6	4.6875	0.0280514	[A2M, BMP1, COL18A1, COL6A2, ETS1, FAP]
GO:0033002	muscle cell proliferation	6	4.6875	0.0280514	[FOXC1, GATA6, IRAK1, NOTCH3, RETN, TGM2]
GO:0001959	regulation of cytokine-mediated signaling pathway	5	5.26316	0.0282682	[AGPAT2, AXL, ECM1, IRAK1, ZNF675]
GO:0008203	cholesterol metabolic process	6	4.65116	0.0289942	[ACAA2, APOL2, CAT, CETP, GLB1, LDLRAP1]
GO:0010632	regulation of epithelial cell migration	6	4.65116	0.0289942	[ACVRL1, EPB41L5, EPHA2, ETS1, PRKD2, TEK]
GO:0031047	gene silencing by RNA	4	6.15385	0.0293539	[AJUBA, COLEC12, MOV10, SMAD3]
GO:0071383	cellular response to steroid hormone stimulus	4	6.15385	0.0293539	[HEY1, LEF1, REST, TNFRSF1A]
GO:0001936	regulation of endothelial cell proliferation	5	5.20833	0.0294002	[ACVRL1, CXCL12, ECM1, PRKD2, TEK]
GO:0006007	glucose catabolic process	5	5.20833	0.0294002	[ENO1, GAPDH, PGM1, PHGDH, PKM]
GO:0044773	mitotic DNA damage checkpoint	5	5.20833	0.0294002	[CCND1, CDK2, CDKN1A, HMGA2, TP53]
GO:0051224	negative regulation of protein transport	6	4.61538	0.0299576	[CD36, FLNA, PRKD2, TONSL, TRIP6, UACA]
GO:0031572	G2 DNA damage checkpoint	3	7.89474	0.0304673	[CHEK1, DTL, HMGA2]
GO:0042993	positive regulation of transcription factor import into nucleus	3	7.89474	0.0304673	[FLNA, SMAD3, TRIP6]
GO:0043627	response to estrogen	7	4.21687	0.0304829	[CCND1, CTNNA1, ETS1, GATA6, TEK, TNFRSF1A, WNT8B]
GO:0046364	monosaccharide biosynthetic process	5	5.15464	0.0305603	[ENO1, GAPDH, PGM1, PHGDH, SLC25A1]
GO:0051701	interaction with host	5	5.15464	0.0305603	[IFITM1, IFITM2, IFITM3, SMAD3, TNIP1]
GO:0071219	cellular response to molecule of bacterial origin	6	4.58015	0.0309418	[AXL, CD14, CD36, ICAM1, IRAK1, TNFRSF1B]
GO:0016052	carbohydrate catabolic process	7	4.19162	0.0313487	[CPS1, ENO1, GAPDH, GLB1, PGM1, PHGDH, PKM]
GO:0031532	actin cytoskeleton reorganization	4	5.97015	0.0323314	[FLNA, PTK7, SHC1, TEK]
GO:0043124	negative regulation of I-kappaB kinase/NF-kappaB signaling	3	7.69231	0.0325801	[NLRX1, TNIP1, TRIP6]
GO:0045646	regulation of erythrocyte differentiation	3	7.69231	0.0325801	[ETS1, GATA2, STAT5A]
GO:0044774	mitotic DNA integrity checkpoint	5	5.05051	0.0329661	[CCND1, CDK2, CDKN1A, HMGA2, TP53]
GO:0030178	negative regulation of Wnt signaling pathway	6	4.51128	0.032973	[BARX1, CCND1, G3BP1, HIC1, LEF1, STK3]
GO:0015918	sterol transport	4	5.88235	0.0338841	[CD36, CETP, LDLRAP1, NFKB1]
GO:0030301	cholesterol transport	4	5.88235	0.0338841	[CD36, CETP, LDLRAP1, NFKB1]
GO:0021536	diencephalon development	6	4.44444	0.035089	[ETS1, GATA2, HMGA2, LEF1, OTX1, SOX3]
GO:0043903	regulation of symbiosis, encompassing mutualism through parasitism	6	4.44444	0.035089	[CD36, HMGA2, IFITM1, IFITM2, IFITM3, TNIP1]
GO:2000377	regulation of reactive oxygen species metabolic process	4	5.7971	0.0354795	[CD36, CDKN1A, RNASE1, TP53]
GO:0060759	regulation of response to cytokine stimulus	5	4.9505	0.0354867	[AGPAT2, AXL, ECM1, IRAK1, ZNF675]
GO:0002576	platelet degranulation	5	4.90196	0.0367905	[A2M, CD36, FLNA, ITGA2B, SERPING1]
GO:0006308	DNA catabolic process	5	4.90196	0.0367905	[DNASE2, HMGA2, MGME1, RPA1, XRCC3]
GO:0001569	patterning of blood vessels	3	7.31707	0.0370288	[CXCL12, LEF1, NFATC4]
GO:0055081	anion homeostasis	3	7.31707	0.0370288	[CETP, CPS1, POLD1]
GO:0042472	inner ear morphogenesis	5	4.85437	0.0381233	[CHD7, GATA2, OTX1, PTK7, RNASE1]
GO:0055123	digestive system development	6	4.34783	0.0384239	[ALX4, BARX1, CPS1, EPB41L5, GATA6, SMAD3]
GO:0030199	collagen fibril organization	3	7.14286	0.0393639	[FOXC1, LOXL2, SERPINH1]
GO:0035567	non-canonical Wnt signaling pathway	3	7.14286	0.0393639	[PTK7, RNASE1, RSPO1]
GO:0090398	cellular senescence	3	7.14286	0.0393639	[CDKN1A, HMGA2, TP53]
GO:0009855	determination of bilateral symmetry	5	4.80769	0.0394854	[DNAH11, PRKD2, SMAD3, TGIF1, WNT8B]
GO:0043648	dicarboxylic acid metabolic process	5	4.80769	0.0394854	[ADSSL1, ALDH18A1, SLC19A1, STAT5A, SUCLG2]
GO:0010810	regulation of cell-substrate adhesion	6	4.31655	0.0395789	[ACVRL1, CD36, EPB41L5, SMAD3, TBCD, TEK]
GO:0072593	reactive oxygen species metabolic process	6	4.31655	0.0395789	[CAT, CD36, CDKN1A, PRDX6, RNASE1, TP53]
GO:0002286	T cell activation involved in immune response	4	5.55556	0.0405232	[ICAM1, LEF1, STAT6, TP53]
GO:0009799	specification of symmetry	5	4.7619	0.0408768	[DNAH11, PRKD2, SMAD3, TGIF1, WNT8B]
GO:0032387	negative regulation of intracellular transport	5	4.7619	0.0408768	[CD36, PRKD2, TONSL, TRIP6, UACA]
GO:0032330	regulation of chondrocyte differentiation	3	6.97674	0.0417719	[ACVRL1, LOXL2, SMAD3]
GO:0010212	response to ionizing radiation	6	4.25532	0.0419545	[CCND1, CDKN1A, HMGA2, ICAM1, TP53, YAP1]
GO:0016125	sterol metabolic process	6	4.25532	0.0419545	[ACAA2, APOL2, CAT, CETP, GLB1, LDLRAP1]
GO:0046546	development of primary male sexual characteristics	6	4.22535	0.0431753	[CCND1, CTNNA1, GATA6, HMGA2, SOX3, TEX15]
GO:0045639	positive regulation of myeloid cell differentiation	4	5.40541	0.0441004	[ETS1, GATA2, LEF1, STAT5A]
GO:0000060	protein import into nucleus, translocation	3	6.81818	0.0442525	[CDKN1A, TNFRSF1A, TP53]
GO:0009066	aspartate family amino acid metabolic process	3	6.81818	0.0442525	[ADSSL1, PHGDH, PLOD1]
GO:0022403	cell cycle phase	3	6.81818	0.0442525	[CDK2, DDX11, E2F3]
GO:0033627	cell adhesion mediated by integrin	3	6.81818	0.0442525	[EPHA2, FERMT3, ICAM1]
GO:0042743	hydrogen peroxide metabolic process	3	6.81818	0.0442525	[CAT, PRDX6, RNASE1]
GO:0043525	positive regulation of neuron apoptotic process	3	6.81818	0.0442525	[CASP7, CDC34, TP53]
GO:1901992	positive regulation of mitotic cell cycle phase transition	3	6.81818	0.0442525	[CCND1, MTBP, PRKD2]
GO:2000107	negative regulation of leukocyte apoptotic process	3	6.81818	0.0442525	[AXL, CXCL12, STAT5A]
GO:0032479	regulation of type I interferon production	5	4.62963	0.0452279	[NFKB1, NFKB2, NLRX1, STAT6, TRIM56]
GO:0035265	organ growth	5	4.62963	0.0452279	[FOXC1, GATA6, PLAG1, STK3, YAP1]
GO:0035270	endocrine system development	6	4.16667	0.0456833	[ETS1, GATA2, GATA6, HMGA2, SMAD3, SOX3]
GO:0009112	nucleobase metabolic process	4	5.33333	0.0459534	[ADSSL1, CAT, PAICS, PFAS]
GO:0061180	mammary gland epithelium development	4	5.33333	0.0459534	[CCND1, EPHA2, STAT5A, STAT6]
GO:0042542	response to hydrogen peroxide	5	4.58716	0.0467374	[AXL, CAT, ETS1, PRDX6, STAT6]
GO:0010623	developmental programmed cell death	3	6.66667	0.0468049	[B4GALT1, FOXC1, LEF1]
GO:0030195	negative regulation of blood coagulation	3	6.66667	0.0468049	[FAP, PLAUR, SERPING1]
GO:0032655	regulation of interleukin-12 production	3	6.66667	0.0468049	[CD36, CMKLR1, NFKB1]
GO:0043535	regulation of blood vessel endothelial cell migration	3	6.66667	0.0468049	[ACVRL1, EPHA2, PRKD2]
GO:1900047	negative regulation of hemostasis	3	6.66667	0.0468049	[FAP, PLAUR, SERPING1]
GO:1901989	positive regulation of cell cycle phase transition	3	6.66667	0.0468049	[CCND1, MTBP, PRKD2]
GO:0031571	mitotic G1 DNA damage checkpoint	4	5.26316	0.0478492	[CCND1, CDK2, CDKN1A, TP53]
GO:0032481	positive regulation of type I interferon production	4	5.26316	0.0478492	[NFKB1, NFKB2, STAT6, TRIM56]
GO:0035050	embryonic heart tube development	4	5.26316	0.0478492	[FOXC1, PRKD2, SMAD3, YAP1]
GO:0044819	mitotic G1/S transition checkpoint	4	5.26316	0.0478492	[CCND1, CDK2, CDKN1A, TP53]
GO:0045638	negative regulation of myeloid cell differentiation	4	5.26316	0.0478492	[GATA2, STAT5A, TWIST2, ZNF675]
GO:2000106	regulation of leukocyte apoptotic process	4	5.26316	0.0478492	[AXL, CXCL12, STAT5A, TP53]
GO:0032606	type I interferon production	5	4.54545	0.0482765	[NFKB1, NFKB2, NLRX1, STAT6, TRIM56]
GO:0050768	negative regulation of neurogenesis	5	4.54545	0.0482765	[CTNNA1, HMGA2, REST, SPG20, TP53]
GO:0050792	regulation of viral process	5	4.54545	0.0482765	[HMGA2, IFITM1, IFITM2, IFITM3, TNIP1]
GO:0051384	response to glucocorticoid	6	4.10959	0.0482803	[CCND1, CDKN1A, CPNE1, CPS1, HEY1, REST]
GO:0032615	interleukin-12 production	3	6.52174	0.0494283	[CD36, CMKLR1, NFKB1]
GO:0043620	regulation of DNA-templated transcription in response to stress	3	6.52174	0.0494283	[CHEK1, EGLN3, RPS6KA1]
GO:1901216	positive regulation of neuron death	3	6.52174	0.0494283	[CASP7, CDC34, TP53]
GO:0070372	regulation of ERK1 and ERK2 cascade	6	4.08163	0.0496124	[EPHA2, ERBB2, NOD1, PRKD2, TEK, TNIP1]
GO:0006096	glycolysis	4	5.1948	0.0497879	[ENO1, GAPDH, PGM1, PKM]
GO:0044783	G1 DNA damage checkpoint	4	5.1948	0.0497879	[CCND1, CDK2, CDKN1A, TP53]
GO:0046620	regulation of organ growth	4	5.1948	0.0497879	[FOXC1, GATA6, STK3, YAP1]
GO:0007162	negative regulation of cell adhesion	5	4.5045	0.0498454	[ACVRL1, EPB41L5, FXYD5, LEF1, TBCD]

## Sheet: ClueGO_SC4
GOID	GOTerm	Nr. Genes	% Associated Genes	Term PValue	Associated Genes Found
GO:0051603	proteolysis involved in cellular protein catabolic process	29	5.94262	2.33e-09	[ANAPC1, ARIH1, BBS7, CACUL1, CDC27, CLOCK, CRBN, CUL3, CUL5, FBXO45, HECTD1, HERC3, KLHL42, PCYOX1, PIAS1, RNF111, TBL1XR1, TMF1, UBE2K, UBE3A, UBE3C, UBR1, UBR3, UCHL5, USP15, USP33, USP8, USP9X, YME1L1]
GO:0044257	cellular protein catabolic process	29	5.74257	5.07e-09	[ANAPC1, ARIH1, BBS7, CACUL1, CDC27, CLOCK, CRBN, CUL3, CUL5, FBXO45, HECTD1, HERC3, KLHL42, PCYOX1, PIAS1, RNF111, TBL1XR1, TMF1, UBE2K, UBE3A, UBE3C, UBR1, UBR3, UCHL5, USP15, USP33, USP8, USP9X, YME1L1]
GO:0019941	modification-dependent protein catabolic process	27	5.96026	8.13e-09	[ANAPC1, ARIH1, BBS7, CACUL1, CDC27, CLOCK, CRBN, CUL3, CUL5, FBXO45, HECTD1, HERC3, KLHL42, PCYOX1, PIAS1, RNF111, TBL1XR1, UBE2K, UBE3A, UBE3C, UBR1, UBR3, UCHL5, USP15, USP33, USP8, USP9X]
GO:0043632	modification-dependent macromolecule catabolic process	27	5.9081	9.79e-09	[ANAPC1, ARIH1, BBS7, CACUL1, CDC27, CLOCK, CRBN, CUL3, CUL5, FBXO45, HECTD1, HERC3, KLHL42, PCYOX1, PIAS1, RNF111, TBL1XR1, UBE2K, UBE3A, UBE3C, UBR1, UBR3, UCHL5, USP15, USP33, USP8, USP9X]
GO:0006511	ubiquitin-dependent protein catabolic process	26	5.81656	2.57e-08	[ANAPC1, ARIH1, BBS7, CACUL1, CDC27, CLOCK, CRBN, CUL3, CUL5, FBXO45, HECTD1, HERC3, KLHL42, PIAS1, RNF111, TBL1XR1, UBE2K, UBE3A, UBE3C, UBR1, UBR3, UCHL5, USP15, USP33, USP8, USP9X]
GO:0030163	protein catabolic process	31	4.99195	3.81e-08	[ANAPC1, ARIH1, BBS7, CACUL1, CDC27, CLOCK, CRBN, CUL3, CUL5, FBXO45, GSK3B, HECTD1, HERC3, KLHL42, PCYOX1, PIAS1, RNF111, TBL1XR1, TMF1, UBE2K, UBE3A, UBE3C, UBR1, UBR3, UCHL5, USP15, USP33, USP8, USP9X, XPO1, YME1L1]
GO:0051650	establishment of vesicle localization	13	8.60927	1.3e-06	[ARL6, BBS7, CUL3, EEA1, KIFAP3, LIN7A, MYO5A, PAFAH1B1, PCLO, RAB11A, RAB1A, SEC23A, SYNJ1]
GO:0072384	organelle transport along microtubule	7	18.9189	2.06e-06	[BICD1, KIFAP3, LRPPRC, PAFAH1B1, RAB1A, RAB6A, RHOT1]
GO:0051648	vesicle localization	13	8.07453	2.68e-06	[ARL6, BBS7, CUL3, EEA1, KIFAP3, LIN7A, MYO5A, PAFAH1B1, PCLO, RAB11A, RAB1A, SEC23A, SYNJ1]
GO:0048193	Golgi vesicle transport	15	7.00935	2.7e-06	[AP1G1, ARFGEF2, BLZF1, CLINT1, CLTC, COG6, CUL3, HSPA8, RAB1A, RAB6A, SCAMP1, SEC23A, USO1, VAMP4, YIPF5]
GO:0051656	establishment of organelle localization	15	7.00935	2.7e-06	[ARL6, BBS7, CUL3, EEA1, KIFAP3, LIN7A, LRPPRC, MYO5A, PAFAH1B1, PCLO, RAB11A, RAB1A, RHOT1, SEC23A, SYNJ1]
GO:0007017	microtubule-based process	24	4.70588	4.03e-06	[BICD1, CAMSAP2, CCSAP, CCSER2, CKAP2, CLASP2, DYNC1LI1, ECT2, GAPDH, GSK3B, KATNAL1, KIFAP3, KLHL42, LRPPRC, OPA1, PAFAH1B1, RAB1A, RAB6A, RANBP9, RHOT1, TNKS, TRIM37, USP33, XPO1]
GO:1901068	guanosine-containing compound metabolic process	24	4.53686	7.49e-06	[AGFG1, ARFGEF2, ARL8B, CDKL5, DENND5B, DNM1L, DNM3, ECT2, GFM2, GMPS, GSK3B, KIAA1244, NF1, NKIRAS1, OPA1, PAFAH1B1, RAB11A, RAB1A, RAB3GAP2, RAB6A, RALGAPB, RASAL2, SNX13, TRIM23]
GO:0042454	ribonucleoside catabolic process	28	4.12371	7.73e-06	[AGFG1, ARFGEF2, ARL8B, CDKL5, DDX1, DENND5B, DNM1L, DNM3, ECT2, ENTPD4, GFM2, GSK3B, HSPA8, KIAA1244, MSH3, NF1, NKIRAS1, OPA1, PAFAH1B1, RAB11A, RAB1A, RAB3GAP2, RAB6A, RALGAPB, RASAL2, SKIV2L, SNX13, TRIM23]
GO:0070647	protein modification by small protein conjugation or removal	29	4.039	7.82e-06	[ANAPC1, ARIH1, BTBD1, CDC27, CRBN, CUL3, CUL5, FBXO45, HECTD1, HERC3, KLHL15, KLHL42, KLHL7, PIAS1, PJA2, RC3H2, RNF111, TNKS, TRIM23, TRIM37, UBE2K, UBE3A, UBE3C, UCHL5, USP15, USP33, USP8, USP9X, VCPIP1]
GO:0009261	ribonucleotide catabolic process	28	4.08163	9.35e-06	[AGFG1, ARFGEF2, ARL8B, CDKL5, DDX1, DENND5B, DNM1L, DNM3, ECT2, ENTPD4, GFM2, GSK3B, HSPA8, KIAA1244, MSH3, NF1, NKIRAS1, OPA1, PAFAH1B1, RAB11A, RAB1A, RAB3GAP2, RAB6A, RALGAPB, RASAL2, SKIV2L, SNX13, TRIM23]
GO:0006184	GTP catabolic process	23	4.57256	1.03e-05	[AGFG1, ARFGEF2, ARL8B, CDKL5, DENND5B, DNM1L, DNM3, ECT2, GFM2, GSK3B, KIAA1244, NF1, NKIRAS1, OPA1, PAFAH1B1, RAB11A, RAB1A, RAB3GAP2, RAB6A, RALGAPB, RASAL2, SNX13, TRIM23]
GO:0009164	nucleoside catabolic process	28	4.04624	1.1e-05	[AGFG1, ARFGEF2, ARL8B, CDKL5, DDX1, DENND5B, DNM1L, DNM3, ECT2, ENTPD4, GFM2, GSK3B, HSPA8, KIAA1244, MSH3, NF1, NKIRAS1, OPA1, PAFAH1B1, RAB11A, RAB1A, RAB3GAP2, RAB6A, RALGAPB, RASAL2, SKIV2L, SNX13, TRIM23]
GO:1901069	guanosine-containing compound catabolic process	23	4.54545	1.13e-05	[AGFG1, ARFGEF2, ARL8B, CDKL5, DENND5B, DNM1L, DNM3, ECT2, GFM2, GSK3B, KIAA1244, NF1, NKIRAS1, OPA1, PAFAH1B1, RAB11A, RAB1A, RAB3GAP2, RAB6A, RALGAPB, RASAL2, SNX13, TRIM23]
GO:0009203	ribonucleoside triphosphate catabolic process	27	4.10959	1.21e-05	[AGFG1, ARFGEF2, ARL8B, CDKL5, DDX1, DENND5B, DNM1L, DNM3, ECT2, GFM2, GSK3B, HSPA8, KIAA1244, MSH3, NF1, NKIRAS1, OPA1, PAFAH1B1, RAB11A, RAB1A, RAB3GAP2, RAB6A, RALGAPB, RASAL2, SKIV2L, SNX13, TRIM23]
GO:0009207	purine ribonucleoside triphosphate catabolic process	27	4.10959	1.21e-05	[AGFG1, ARFGEF2, ARL8B, CDKL5, DDX1, DENND5B, DNM1L, DNM3, ECT2, GFM2, GSK3B, HSPA8, KIAA1244, MSH3, NF1, NKIRAS1, OPA1, PAFAH1B1, RAB11A, RAB1A, RAB3GAP2, RAB6A, RALGAPB, RASAL2, SKIV2L, SNX13, TRIM23]
GO:0051640	organelle localization	16	5.86081	1.24e-05	[ARL6, BBS7, CUL3, EEA1, KIFAP3, LIN7A, LRPPRC, MEF2A, MYO5A, PAFAH1B1, PCLO, RAB11A, RAB1A, RHOT1, SEC23A, SYNJ1]
GO:0009146	purine nucleoside triphosphate catabolic process	27	4.09091	1.31e-05	[AGFG1, ARFGEF2, ARL8B, CDKL5, DDX1, DENND5B, DNM1L, DNM3, ECT2, GFM2, GSK3B, HSPA8, KIAA1244, MSH3, NF1, NKIRAS1, OPA1, PAFAH1B1, RAB11A, RAB1A, RAB3GAP2, RAB6A, RALGAPB, RASAL2, SKIV2L, SNX13, TRIM23]
GO:1901658	glycosyl compound catabolic process	28	4	1.36e-05	[AGFG1, ARFGEF2, ARL8B, CDKL5, DDX1, DENND5B, DNM1L, DNM3, ECT2, ENTPD4, GFM2, GSK3B, HSPA8, KIAA1244, MSH3, NF1, NKIRAS1, OPA1, PAFAH1B1, RAB11A, RAB1A, RAB3GAP2, RAB6A, RALGAPB, RASAL2, SKIV2L, SNX13, TRIM23]
GO:0009143	nucleoside triphosphate catabolic process	27	4.0724	1.42e-05	[AGFG1, ARFGEF2, ARL8B, CDKL5, DDX1, DENND5B, DNM1L, DNM3, ECT2, GFM2, GSK3B, HSPA8, KIAA1244, MSH3, NF1, NKIRAS1, OPA1, PAFAH1B1, RAB11A, RAB1A, RAB3GAP2, RAB6A, RALGAPB, RASAL2, SKIV2L, SNX13, TRIM23]
GO:0046039	GTP metabolic process	23	4.44874	1.6e-05	[AGFG1, ARFGEF2, ARL8B, CDKL5, DENND5B, DNM1L, DNM3, ECT2, GFM2, GSK3B, KIAA1244, NF1, NKIRAS1, OPA1, PAFAH1B1, RAB11A, RAB1A, RAB3GAP2, RAB6A, RALGAPB, RASAL2, SNX13, TRIM23]
GO:0006152	purine nucleoside catabolic process	27	4.02985	1.71e-05	[AGFG1, ARFGEF2, ARL8B, CDKL5, DDX1, DENND5B, DNM1L, DNM3, ECT2, GFM2, GSK3B, HSPA8, KIAA1244, MSH3, NF1, NKIRAS1, OPA1, PAFAH1B1, RAB11A, RAB1A, RAB3GAP2, RAB6A, RALGAPB, RASAL2, SKIV2L, SNX13, TRIM23]
GO:0046130	purine ribonucleoside catabolic process	27	4.02985	1.71e-05	[AGFG1, ARFGEF2, ARL8B, CDKL5, DDX1, DENND5B, DNM1L, DNM3, ECT2, GFM2, GSK3B, HSPA8, KIAA1244, MSH3, NF1, NKIRAS1, OPA1, PAFAH1B1, RAB11A, RAB1A, RAB3GAP2, RAB6A, RALGAPB, RASAL2, SKIV2L, SNX13, TRIM23]
GO:0010970	microtubule-based transport	8	9.7561	6.08e-05	[BICD1, KIFAP3, LRPPRC, OPA1, PAFAH1B1, RAB1A, RAB6A, RHOT1]
GO:0030705	cytoskeleton-dependent intracellular transport	8	9.09091	0.000101	[BICD1, KIFAP3, LRPPRC, OPA1, PAFAH1B1, RAB1A, RAB6A, RHOT1]
GO:0006892	post-Golgi vesicle-mediated transport	8	8.33333	0.000185	[AP1G1, ARFGEF2, BLZF1, CLINT1, CLTC, HSPA8, SCAMP1, VAMP4]
GO:0032402	melanosome transport	4	20	0.000284	[ARL6, BBS7, MYO5A, RAB11A]
GO:0032401	establishment of melanosome localization	4	19.0476	0.000346	[ARL6, BBS7, MYO5A, RAB11A]
GO:0051904	pigment granule transport	4	19.0476	0.000346	[ARL6, BBS7, MYO5A, RAB11A]
GO:0051905	establishment of pigment granule localization	4	18.1818	0.000417	[ARL6, BBS7, MYO5A, RAB11A]
GO:0010256	endomembrane system organization	15	4.47761	0.00046	[APPL1, ARFGEF2, BLZF1, COL4A3BP, MYO5A, NUP50, NUPL1, PAFAH1B1, RAB11A, REEP1, SEC23IP, SNX10, USP8, VAMP4, VCPIP1]
GO:0032400	melanosome localization	4	16.6667	0.000591	[ARL6, BBS7, MYO5A, RAB11A]
GO:0010498	proteasomal protein catabolic process	13	4.77941	0.000598	[ANAPC1, BBS7, CDC27, CLOCK, CRBN, CUL3, FBXO45, KLHL42, PIAS1, TBL1XR1, TMF1, UBE2K, UCHL5]
GO:0032886	regulation of microtubule-based process	8	6.95652	0.000633	[CCSAP, CKAP2, CLASP2, ECT2, GSK3B, KLHL42, TRIM37, XPO1]
GO:0007018	microtubule-based movement	10	5.71429	0.000658	[BICD1, CCSAP, DYNC1LI1, KIFAP3, LRPPRC, OPA1, PAFAH1B1, RAB1A, RAB6A, RHOT1]
GO:0051875	pigment granule localization	4	16	0.000694	[ARL6, BBS7, MYO5A, RAB11A]
GO:0006378	mRNA polyadenylation	4	15.3846	0.00081	[CPEB3, CPSF6, CSTF3, GRSF1]
GO:0043631	RNA polyadenylation	4	14.2857	0.00108121	[CPEB3, CPSF6, CSTF3, GRSF1]
GO:0043650	dicarboxylic acid biosynthetic process	3	18.75	0.00211446	[GLS, GOT1, PRODH]
GO:0061025	membrane fusion	7	6.30631	0.00241487	[DNM1L, EEA1, OPA1, RABEP1, USO1, VAMP4, VCPIP1]
GO:0045070	positive regulation of viral genome replication	3	17.6471	0.0025365	[SRPK1, SRPK2, VAPB]
GO:0046578	regulation of Ras protein signal transduction	13	4	0.00294926	[AGFG1, ARFGEF2, CDKL5, CUL3, DENND5B, ECT2, GSK3B, KIAA1244, NF1, PAFAH1B1, RALGAPB, RASAL2, SHOC2]
GO:0006888	ER to Golgi vesicle-mediated transport	5	8.19672	0.0032829	[CUL3, RAB1A, SEC23A, USO1, YIPF5]
GO:0016579	protein deubiquitination	6	6.81818	0.00332075	[UCHL5, USP15, USP33, USP8, USP9X, VCPIP1]
GO:0043161	proteasome-mediated ubiquitin-dependent protein catabolic process	11	4.31373	0.00344948	[ANAPC1, BBS7, CDC27, CLOCK, CRBN, CUL3, FBXO45, KLHL42, PIAS1, TBL1XR1, UBE2K]
GO:0047496	vesicle transport along microtubule	3	15.7895	0.00352772	[KIFAP3, PAFAH1B1, RAB1A]
GO:0033059	cellular pigmentation	4	10	0.00413549	[ARL6, BBS7, MYO5A, RAB11A]
GO:0006997	nucleus organization	6	6.52174	0.00413839	[NUP50, NUPL1, PAFAH1B1, SRPK1, SRPK2, TMF1]
GO:0042787	protein ubiquitination involved in ubiquitin-dependent protein catabolic process	5	7.24638	0.00557744	[FBXO45, HECTD1, HERC3, UBE3A, UBE3C]
GO:0006901	vesicle coating	4	9.09091	0.00583605	[CLINT1, CUL3, EPS15, SEC23A]
GO:0051646	mitochondrion localization	3	13.0435	0.00614226	[LRPPRC, MEF2A, RHOT1]
GO:0070646	protein modification by small protein removal	6	5.88235	0.00682461	[UCHL5, USP15, USP33, USP8, USP9X, VCPIP1]
GO:0010611	regulation of cardiac muscle hypertrophy	3	12.5	0.00693532	[AKAP6, GSK3B, MEF2A]
GO:0030512	negative regulation of transforming growth factor beta receptor signaling pathway	5	6.75676	0.00748289	[PPM1A, UCHL5, USP15, XPO1, ZFYVE9]
GO:0048284	organelle fusion	5	6.75676	0.00748289	[EEA1, OPA1, USO1, VAMP4, VCPIP1]
GO:0017015	regulation of transforming growth factor beta receptor signaling pathway	6	5.76923	0.00748524	[PPM1A, RNF111, UCHL5, USP15, XPO1, ZFYVE9]
GO:0014743	regulation of muscle hypertrophy	3	12	0.00778635	[AKAP6, GSK3B, MEF2A]
GO:0032365	intracellular lipid transport	3	12	0.00778635	[COL4A3BP, NUS1, PLEKHA8]
GO:0030316	osteoclast differentiation	5	6.66667	0.00791218	[IREB2, NF1, PAFAH1B1, SNX10, ZNF675]
GO:0043547	positive regulation of GTPase activity	8	4.51977	0.00914868	[CDKL5, ECT2, GSK3B, NF1, RAB3GAP2, RALGAPB, RASAL2, SNX13]
GO:0016050	vesicle organization	7	4.92958	0.00921988	[CLINT1, CUL3, EEA1, EPS15, SEC23A, USO1, VAMP4]
GO:0006541	glutamine metabolic process	3	11.1111	0.00966598	[GFPT1, GLS, GMPS]
GO:0045773	positive regulation of axon extension	3	11.1111	0.00966598	[CDKL5, PAFAH1B1, RAB11A]
GO:0007269	neurotransmitter secretion	6	5.40541	0.0101622	[GLS, HSPA8, LIN7A, NF1, PCLO, SYNJ1]
GO:0048639	positive regulation of developmental growth	4	7.69231	0.0105088	[AKAP6, CDKL5, PAFAH1B1, RAB11A]
GO:0046825	regulation of protein export from nucleus	3	10.7143	0.0106962	[GSK3B, UHMK1, XPO1]
GO:0009064	glutamine family amino acid metabolic process	5	6.17284	0.0108521	[GFPT1, GLS, GMPS, GOT1, PRODH]
GO:0034976	response to endoplasmic reticulum stress	7	4.69799	0.0118153	[COL4A3BP, EIF2S1, GFPT1, GSK3B, TMX3, UBE2K, VAPB]
GO:0061136	regulation of proteasomal protein catabolic process	5	6.0241	0.011978	[BBS7, PIAS1, TMF1, UBE2K, UCHL5]
GO:0031023	microtubule organizing center organization	5	5.95238	0.0125696	[CLASP2, PAFAH1B1, TRIM37, USP33, XPO1]
GO:0006900	membrane budding	4	7.27273	0.0127431	[CLINT1, CUL3, EPS15, SEC23A]
GO:0007032	endosome organization	3	10	0.0129405	[ARFGEF2, SNX10, USP8]
GO:0001505	regulation of neurotransmitter levels	7	4.60526	0.0130754	[AGTPBP1, GLS, HSPA8, LIN7A, NF1, PCLO, SYNJ1]
GO:0006536	glutamate metabolic process	3	9.67742	0.0141557	[GLS, GOT1, PRODH]
GO:0044801	single-organism membrane fusion	5	5.74713	0.0144626	[EEA1, OPA1, USO1, VAMP4, VCPIP1]
GO:0032320	positive regulation of Ras GTPase activity	6	4.87805	0.0162279	[CDKL5, ECT2, GSK3B, NF1, RALGAPB, RASAL2]
GO:0048854	brain morphogenesis	3	9.09091	0.0167743	[NF1, PAFAH1B1, UCHL5]
GO:0006403	RNA localization	7	4.32099	0.0179732	[AGFG1, BICD1, LRPPRC, NUP50, NUPL1, TNKS, XPO1]
GO:0051784	negative regulation of nuclear division	4	6.45161	0.0190722	[ANAPC1, CDC27, DYNC1LI1, PRKAR1A]
GO:0032885	regulation of polysaccharide biosynthetic process	3	8.57143	0.0196456	[CLTC, GFPT1, GSK3B]
GO:0019886	antigen processing and presentation of exogenous peptide antigen via MHC class II	5	5.26316	0.0204204	[AP1G1, CLTC, DCTN4, KIFAP3, SEC23A]
GO:0070507	regulation of microtubule cytoskeleton organization	5	5.26316	0.0204204	[CKAP2, CLASP2, ECT2, TRIM37, XPO1]
GO:0006893	Golgi to plasma membrane transport	3	8.10811	0.0227709	[ARFGEF2, BLZF1, VAMP4]
GO:0002495	antigen processing and presentation of peptide antigen via MHC class II	5	5.10204	0.0230135	[AP1G1, CLTC, DCTN4, KIFAP3, SEC23A]
GO:0018105	peptidyl-serine phosphorylation	7	4.06977	0.0240389	[ATR, BRAF, GSK3B, MAPKAPK3, PDK3, TNKS, UHMK1]
GO:0009065	glutamine family amino acid catabolic process	3	7.89474	0.024429	[GLS, GOT1, PRODH]
GO:0035384	thioester biosynthetic process	3	7.89474	0.024429	[DLAT, ELOVL4, PDK3]
GO:0071277	cellular response to calcium ion	3	7.89474	0.024429	[BRAF, ECT2, MEF2A]
GO:0071616	acyl-CoA biosynthetic process	3	7.89474	0.024429	[DLAT, ELOVL4, PDK3]
GO:0032088	negative regulation of NF-kappaB transcription factor activity	4	5.97015	0.0246005	[BRMS1L, TAX1BP1, TRIM37, ZNF675]
GO:0002504	antigen processing and presentation of peptide or polysaccharide antigen via MHC class II	5	4.9505	0.0258109	[AP1G1, CLTC, DCTN4, KIFAP3, SEC23A]
GO:0051028	mRNA transport	6	4.37956	0.0260191	[AGFG1, LRPPRC, NUP50, NUPL1, TNKS, XPO1]
GO:0003300	cardiac muscle hypertrophy	3	7.69231	0.0261505	[AKAP6, GSK3B, MEF2A]
GO:0032881	regulation of polysaccharide metabolic process	3	7.69231	0.0261505	[CLTC, GFPT1, GSK3B]
GO:0034453	microtubule anchoring	3	7.69231	0.0261505	[BICD1, CLASP2, ECT2]
GO:0045912	negative regulation of carbohydrate metabolic process	3	7.69231	0.0261505	[CLTC, GFPT1, GSK3B]
GO:0046580	negative regulation of Ras protein signal transduction	3	7.69231	0.0261505	[CUL3, NF1, RASAL2]
GO:0051298	centrosome duplication	3	7.69231	0.0261505	[TRIM37, USP33, XPO1]
GO:0045744	negative regulation of G-protein coupled receptor protein signaling pathway	4	5.7971	0.0270555	[AKAP10, BICD1, SNX13, SNX14]
GO:0090288	negative regulation of cellular response to growth factor stimulus	5	4.85437	0.0277916	[PPM1A, UCHL5, USP15, XPO1, ZFYVE9]
GO:0014897	striated muscle hypertrophy	3	7.5	0.0279356	[AKAP6, GSK3B, MEF2A]
GO:0030397	membrane disassembly	3	7.5	0.0279356	[NUP50, NUPL1, PAFAH1B1]
GO:0038032	termination of G-protein coupled receptor signaling pathway	3	7.5	0.0279356	[AKAP10, SNX13, SNX14]
GO:0042992	negative regulation of transcription factor import into nucleus	3	7.5	0.0279356	[GSK3B, NF1, PPM1A]
GO:0043502	regulation of muscle adaptation	3	7.5	0.0279356	[AKAP6, GSK3B, MEF2A]
GO:0051058	negative regulation of small GTPase mediated signal transduction	3	7.5	0.0279356	[CUL3, NF1, RASAL2]
GO:0051081	nuclear envelope disassembly	3	7.5	0.0279356	[NUP50, NUPL1, PAFAH1B1]
GO:0043648	dicarboxylic acid metabolic process	5	4.80769	0.0288172	[GLS, GOT1, PRODH, SLC25A32, SUCLA2]
GO:0090101	negative regulation of transmembrane receptor protein serine/threonine kinase signaling pathway	5	4.71698	0.0309395	[PPM1A, UCHL5, USP15, XPO1, ZFYVE9]
GO:0007094	mitotic spindle assembly checkpoint	3	7.14286	0.0316951	[ANAPC1, CDC27, DYNC1LI1]
GO:0014896	muscle hypertrophy	3	7.14286	0.0316951	[AKAP6, GSK3B, MEF2A]
GO:0006637	acyl-CoA metabolic process	4	5.47945	0.0323912	[DLAT, ELOVL4, PDK3, SUCLA2]
GO:0035383	thioester metabolic process	4	5.47945	0.0323912	[DLAT, ELOVL4, PDK3, SUCLA2]
GO:0048489	synaptic vesicle transport	4	5.47945	0.0323912	[EEA1, LIN7A, PCLO, SYNJ1]
GO:0097480	establishment of synaptic vesicle localization	4	5.47945	0.0323912	[EEA1, LIN7A, PCLO, SYNJ1]
GO:0023021	termination of signal transduction	3	6.97674	0.0336692	[AKAP10, SNX13, SNX14]
GO:0045841	negative regulation of mitotic metaphase/anaphase transition	3	6.97674	0.0336692	[ANAPC1, CDC27, DYNC1LI1]
GO:0071173	spindle assembly checkpoint	3	6.97674	0.0336692	[ANAPC1, CDC27, DYNC1LI1]
GO:0043255	regulation of carbohydrate biosynthetic process	4	5.40541	0.0338145	[CLTC, GFPT1, GSK3B, SLC35B4]
GO:0006836	neurotransmitter transport	6	4.10959	0.0340387	[GLS, HSPA8, LIN7A, NF1, PCLO, SYNJ1]
GO:0051592	response to calcium ion	5	4.58716	0.0343028	[BRAF, ECT2, MEF2A, SLC25A12, TRPC1]
GO:0006906	vesicle fusion	3	6.81818	0.0357058	[EEA1, USO1, VAMP4]
GO:0032846	positive regulation of homeostatic process	4	5.26316	0.0367691	[AKAP6, SGIP1, TNKS, TRPC1]
GO:0097479	synaptic vesicle localization	4	5.26316	0.0367691	[EEA1, LIN7A, PCLO, SYNJ1]
GO:0071826	ribonucleoprotein complex subunit organization	6	4.02685	0.0370307	[BICD1, DDX1, EIF2S1, GFM2, PUM2, SRPK2]
GO:0071174	mitotic spindle checkpoint	3	6.66667	0.0378045	[ANAPC1, CDC27, DYNC1LI1]
GO:1902100	negative regulation of metaphase/anaphase transition of cell cycle	3	6.66667	0.0378045	[ANAPC1, CDC27, DYNC1LI1]
GO:0042990	regulation of transcription factor import into nucleus	4	5.1948	0.0383005	[AKAP6, GSK3B, NF1, PPM1A]
GO:0051053	negative regulation of DNA metabolic process	4	5.1948	0.0383005	[ATR, BMPR2, MSH3, RAD17]
GO:0042991	transcription factor import into nucleus	4	5.12821	0.0398679	[AKAP6, GSK3B, NF1, PPM1A]
GO:0006833	water transport	3	6.38298	0.0421867	[PRKAR1A, RAB11A, RAB11FIP2]
GO:0032092	positive regulation of protein binding	3	6.25	0.0444692	[CRBN, GSK3B, MEF2A]
GO:0034637	cellular carbohydrate biosynthetic process	4	4.93827	0.044787	[GFPT1, GOT1, GSK3B, IMPAD1]

## Sheet: ClueGO_SM1
GOID	GOTerm	Nr. Genes	% Associated Genes	Term PValue	Associated Genes Found
GO:0000278	mitotic cell cycle	80	8.62999	4.27292e-34	[AJUBA, ANKLE2, ASPM, AURKA, AURKB, BUB1, BUB1B, CASC5, CDC20, CDC25B, CDC45, CDCA2, CDCA3, CDK2, CENPF, CENPI, CENPM, CENPO, CEP152, CEP192, CIT, DDX11, E2F7, E2F8, FAM64A, FGFR2, FOXM1, GEM, GPSM2, GTSE1, HAUS5, INCENP, KIF20A, KIF22, KIF2C, KIFC1, KNTC1, LIG1, LRIG1, MASTL, MCM10, MCM2, MCM4, MELK, MTBP, MUC1, NCAPD2, NCAPH, NEDD1, NEK2, NEK9, ORC1, PDPN, PLK1, POLD1, PRC1, PRDM5, PRKD2, PSRC1…
GO:0007049	cell cycle	99	6.08108	4.45665e-30	[AJUBA, ANKLE2, APPL2, ASPM, AURKA, AURKB, BUB1, BUB1B, CASC5, CDC14A, CDC20, CDC25B, CDC45, CDCA2, CDCA3, CDK2, CENPF, CENPI, CENPM, CENPO, CEP152, CEP192, CIT, CKS2, DDX11, DTL, DTYMK, E2F7, E2F8, FAM64A, FANCD2, FGF2, FGFR1, FGFR2, FOXM1, GEM, GPSM2, GTSE1, HAUS5, HERC5, HJURP, INCENP, KIF20A, KIF22, KIF2C, KIFC1, KNTC1, LFNG, LIG1, LRIG1, MASTL, MCM10, MCM2, MCM4, MELK, MTBP, MUC1, NCAPD2, NC…
GO:0022402	cell cycle process	82	6.77686	1.47052e-27	[AJUBA, ANKLE2, ASPM, AURKA, AURKB, BUB1, BUB1B, CASC5, CDC20, CDC25B, CDC45, CDCA2, CDCA3, CDK2, CENPF, CEP152, CEP192, CIT, CKS2, DDX11, DTL, E2F7, E2F8, FAM64A, FANCD2, FGFR2, FOXM1, GEM, GPSM2, GTSE1, HAUS5, INCENP, KIF20A, KIF22, KIF2C, KIFC1, KNTC1, LIG1, LRIG1, MASTL, MCM10, MCM2, MCM4, MELK, MTBP, MUC1, NCAPD2, NCAPH, NDRG1, NEDD1, NEK2, NEK9, ORC1, PDPN, PHGDH, PLK1, POLD1, PRC1, PRKD2, …
GO:0007067	mitosis	46	12.1372	1.66703e-25	[ANKLE2, ASPM, AURKA, AURKB, BUB1, BUB1B, CASC5, CDC20, CDC25B, CDCA2, CDCA3, CDK2, CENPF, CIT, DDX11, FAM64A, FGFR2, GEM, HAUS5, INCENP, KIF22, KIF2C, KIFC1, KNTC1, MASTL, NCAPD2, NCAPH, NEDD1, NEK2, NEK9, PLK1, PSRC1, PTTG1, RACGAP1, RCC1, REEP4, SEPT2, SGOL1, SKA1, SPAG5, SPC25, TPX2, TTYH1, UBE2C, WEE1, XRCC3]
GO:0051301	cell division	63	8.20312	2.71355e-25	[ANKLE2, ASPM, AURKA, AURKB, BUB1, BUB1B, CASC5, CDC14A, CDC20, CDC25B, CDCA2, CDCA3, CDCA7, CDK2, CENPF, CIT, CKS2, DDX11, E2F7, E2F8, FAM64A, FANCD2, FGF2, FGFR1, FGFR2, GEM, HAUS5, INCENP, KIF20A, KIF22, KIF2C, KIFC1, KNTC1, LFNG, LIG1, LRIG1, MASTL, NCAPD2, NCAPH, NEDD1, NEK2, NEK9, PARD3, PDGFD, PLK1, PRC1, PSRC1, PTTG1, RACGAP1, RCC1, REEP4, SEPT2, SFRP2, SGOL1, SKA1, SPAG5, SPC25, TPX2, TT…
GO:0000280	nuclear division	50	9.4162	1.18995e-22	[ANKLE2, ASPM, AURKA, AURKB, BUB1, BUB1B, CASC5, CDC20, CDC25B, CDCA2, CDCA3, CDK2, CENPF, CIT, CKS2, DDX11, FAM64A, FANCD2, FGFR2, GEM, HAUS5, INCENP, KIF22, KIF2C, KIFC1, KNTC1, LFNG, MASTL, NCAPD2, NCAPH, NEDD1, NEK2, NEK9, PLK1, PSRC1, PTTG1, RACGAP1, RCC1, REEP4, SEPT2, SGOL1, SKA1, SPAG5, SPC25, TPX2, TTYH1, UBE2C, WEE1, XRCC2, XRCC3]
GO:0048285	organelle fission	50	8.8968	1.47103e-21	[ANKLE2, ASPM, AURKA, AURKB, BUB1, BUB1B, CASC5, CDC20, CDC25B, CDCA2, CDCA3, CDK2, CENPF, CIT, CKS2, DDX11, FAM64A, FANCD2, FGFR2, GEM, HAUS5, INCENP, KIF22, KIF2C, KIFC1, KNTC1, LFNG, MASTL, NCAPD2, NCAPH, NEDD1, NEK2, NEK9, PLK1, PSRC1, PTTG1, RACGAP1, RCC1, REEP4, SEPT2, SGOL1, SKA1, SPAG5, SPC25, TPX2, TTYH1, UBE2C, WEE1, XRCC2, XRCC3]
GO:1902589	single-organism organelle organization	84	4.66667	1.42702e-17	[ACTN1, ANKLE2, ASAP3, ASPM, AURKA, AURKB, BUB1, BUB1B, CAPG, CASC5, CDC20, CDC25B, CDCA2, CDCA3, CDK2, CENPF, CEP152, CEP192, CIT, CKS2, DARS2, DDX11, FAM64A, FANCD2, FGFR2, FOXJ1, GEM, GPSM2, HAUS5, INCENP, JAM3, KIF19, KIF20A, KIF22, KIF24, KIF2C, KIFC1, KNTC1, LIG1, LRIG1, MAP7D3, MASTL, MID1, MTM1, MUC1, NCAPD2, NCAPH, NEDD1, NEK2, NEK9, PARD3, PLK1, POLD1, PRC1, PRDM5, PRKD2, PSRC1, PTTG1, …
GO:0000226	microtubule cytoskeleton organization	35	10.2639	3.42999e-17	[AURKA, AURKB, BUB1B, CASC5, CDK2, CEP152, CEP192, CKS2, GPSM2, HAUS5, KIF19, KIF20A, KIF24, KIF2C, MAP7D3, MID1, NEK2, PARD3, PLK1, PRC1, PRKD2, PSRC1, RACGAP1, RCC1, SGOL1, SKA1, SPAG5, SPC25, TACC3, TPX2, TUBGCP3, UBE2C, WEE1, XRCC2, XRCC3]
GO:0007059	chromosome segregation	24	14.1176	3.28518e-15	[AURKB, BUB1, CASC5, CENPF, CIT, DDX11, GEM, HJURP, INCENP, KIF2C, KIFC1, NCAPD2, NCAPH, NEK2, PLK1, PSRC1, PTTG1, RACGAP1, RCC1, RECQL4, SGOL1, SKA1, SPAG5, SPC25]
GO:0007017	microtubule-based process	39	7.64706	1.01792e-14	[AURKA, AURKB, BUB1B, CASC5, CDK2, CEP152, CEP192, CKS2, DNAH11, GPSM2, GTSE1, HAUS5, KIF19, KIF20A, KIF22, KIF24, KIF2C, KIFC1, MAP7D3, MID1, NEK2, PARD3, PLK1, PRC1, PRKD2, PSRC1, RACGAP1, RCC1, SGOL1, SKA1, SPAG5, SPC25, TACC3, TPX2, TUBGCP3, UBE2C, WEE1, XRCC2, XRCC3]
GO:0044772	mitotic cell cycle phase transition	37	7.74059	3.61179e-14	[AJUBA, AURKA, BUB1, BUB1B, CDC20, CDC25B, CDC45, CDK2, CENPF, CEP152, CEP192, CIT, DDX11, E2F7, FOXM1, GTSE1, KNTC1, MASTL, MCM10, MCM2, MCM4, MELK, MTBP, MUC1, NEDD1, NEK2, ORC1, PDPN, PLK1, PRKD2, RCC1, TP53, TUBGCP3, UBE2C, USH1C, WEE1, XRCC3]
GO:0044770	cell cycle phase transition	37	7.61317	6.04468e-14	[AJUBA, AURKA, BUB1, BUB1B, CDC20, CDC25B, CDC45, CDK2, CENPF, CEP152, CEP192, CIT, DDX11, E2F7, FOXM1, GTSE1, KNTC1, MASTL, MCM10, MCM2, MCM4, MELK, MTBP, MUC1, NEDD1, NEK2, ORC1, PDPN, PLK1, PRKD2, RCC1, TP53, TUBGCP3, UBE2C, USH1C, WEE1, XRCC3]
GO:0007051	spindle organization	16	17.2043	6.78257e-12	[AURKA, AURKB, BUB1B, CEP192, CKS2, HAUS5, NEK2, PRC1, PSRC1, RACGAP1, RCC1, SPAG5, SPC25, TACC3, TPX2, UBE2C]
GO:0007010	cytoskeleton organization	48	5.10638	2.4296e-11	[ACTN1, ASAP3, AURKA, AURKB, BUB1B, CAPG, CASC5, CDK2, CEP152, CEP192, CIT, CKS2, FOXJ1, GPSM2, HAUS5, JAM3, KIF19, KIF20A, KIF24, KIF2C, MAP7D3, MID1, MTM1, NEK2, PALLD, PARD3, PLK1, PRC1, PRKD2, PSRC1, RACGAP1, RCC1, SGOL1, SKA1, SMAD3, SPAG5, SPC25, SSH3, TACC3, TPX2, TRIP10, TUBGCP3, UBE2C, USH1C, WEE1, WIPF1, XRCC2, XRCC3]
GO:0051726	regulation of cell cycle	43	5.34826	7.25934e-11	[AURKA, AURKB, BUB1, BUB1B, CDC20, CDC25B, CDK2, CENPF, CKS2, DTL, E2F7, E2F8, FGF2, FGFR1, FGFR2, FOXM1, GTSE1, HERC5, KNTC1, MASTL, MCM2, MTBP, MUC1, NDRG1, NEK2, NR2E1, PDPN, PLK1, POLD1, PRKD2, PSRC1, RACGAP1, RCC1, RECQL4, SMAD3, SOX2, STAT5B, TACC3, TP53, TPX2, UBE2C, WEE1, XRCC3]
GO:0051302	regulation of cell division	21	8.93617	1.23707e-09	[ASPM, AURKA, AURKB, BUB1, BUB1B, CDC20, CDC25B, CENPF, E2F7, E2F8, FGF2, FGFR2, KNTC1, NEK2, PDGFD, PLK1, RACGAP1, RCC1, SFRP2, UBE2C, XRCC3]
GO:0007346	regulation of mitotic cell cycle	26	7.00809	2.44878e-09	[AURKA, BUB1, BUB1B, CDC20, CDC25B, CDK2, CENPF, E2F7, FGFR2, GTSE1, KNTC1, MTBP, MUC1, NEK2, PDPN, PLK1, POLD1, PRKD2, PSRC1, RCC1, SMAD3, STAT5B, TP53, TPX2, UBE2C, XRCC3]
GO:0000086	G2/M transition of mitotic cell cycle	18	10.0559	3.00326e-09	[AJUBA, AURKA, CDC25B, CDK2, CENPF, CEP152, CEP192, CIT, DDX11, FOXM1, MASTL, MELK, NEDD1, NEK2, PLK1, TUBGCP3, USH1C, WEE1]
GO:0044839	cell cycle G2/M phase transition	18	10.0559	3.00326e-09	[AJUBA, AURKA, CDC25B, CDK2, CENPF, CEP152, CEP192, CIT, DDX11, FOXM1, MASTL, MELK, NEDD1, NEK2, PLK1, TUBGCP3, USH1C, WEE1]
GO:0010564	regulation of cell cycle process	29	6.19658	4.71864e-09	[AURKA, AURKB, BUB1, BUB1B, CDC20, CDC25B, CDK2, CENPF, E2F7, E2F8, FGFR2, FOXM1, GTSE1, KNTC1, MTBP, MUC1, NDRG1, NEK2, PDPN, PLK1, PRKD2, PSRC1, RACGAP1, RCC1, RECQL4, TP53, TPX2, UBE2C, XRCC3]
GO:0031577	spindle checkpoint	10	18.5185	3.099e-08	[AURKB, BUB1, BUB1B, CASC5, CDC20, CENPF, NDRG1, PLK1, UBE2C, XRCC3]
GO:0051297	centrosome organization	11	13.75	1.56052e-07	[AURKA, CDK2, CEP152, CEP192, HAUS5, NEK2, PLK1, PRKD2, SGOL1, XRCC2, XRCC3]
GO:0061351	neural precursor cell proliferation	13	10.8333	2.05143e-07	[ASPM, FGF2, FGFR1, FGFR2, MELK, NR2E1, RACGAP1, SALL1, SHCBP1, SMO, SOX2, TACC3, TP53]
GO:0031023	microtubule organizing center organization	11	13.0952	2.59856e-07	[AURKA, CDK2, CEP152, CEP192, HAUS5, NEK2, PLK1, PRKD2, SGOL1, XRCC2, XRCC3]
GO:0007052	mitotic spindle organization	8	20	4.10704e-07	[AURKB, NEK2, PRC1, PSRC1, RACGAP1, RCC1, SPC25, TPX2]
GO:0000075	cell cycle checkpoint	18	7.25806	4.58131e-07	[AURKB, BUB1, BUB1B, CASC5, CDC20, CDC45, CDK2, CENPF, DTL, GTSE1, KNTC1, MUC1, NDRG1, PLK1, TP53, UBE2C, USP28, XRCC3]
GO:0030903	notochord development	6	31.5789	6.5239e-07	[CRB2, EPHA2, NOG, STIL, TEAD1, YAP1]
GO:0071173	spindle assembly checkpoint	8	18.6046	7.39592e-07	[BUB1, BUB1B, CASC5, CDC20, CENPF, PLK1, UBE2C, XRCC3]
GO:0000070	mitotic sister chromatid segregation	9	15.5172	7.48415e-07	[CIT, DDX11, KIFC1, NCAPD2, NCAPH, NEK2, PLK1, PSRC1, SPAG5]
GO:0007088	regulation of mitosis	12	10.5263	8.29786e-07	[AURKA, BUB1, BUB1B, CDC20, CENPF, FGFR2, KNTC1, NEK2, PLK1, RCC1, UBE2C, XRCC3]
GO:0051983	regulation of chromosome segregation	7	21.875	1.16496e-06	[AURKB, BUB1, KIF2C, NEK2, RACGAP1, RECQL4, SPAG5]
GO:0002009	morphogenesis of an epithelium	24	5.38117	1.38844e-06	[AJUBA, EPHA2, FGF2, FGFR1, FGFR2, FOXJ1, JAG1, LAMA1, NFATC4, NOG, PARD3, PRKD2, SALL1, SFRP2, SIX4, SMAD3, SMO, SOX2, STIL, TEAD1, TGIF1, VCL, YAP1, ZIC5]
GO:0008608	attachment of spindle microtubules to kinetochore	6	27.2727	1.71561e-06	[AURKB, CASC5, NEK2, RACGAP1, SGOL1, SPAG5]
GO:0000819	sister chromatid segregation	9	13.8462	2.01631e-06	[CIT, DDX11, KIFC1, NCAPD2, NCAPH, NEK2, PLK1, PSRC1, SPAG5]
GO:0051276	chromosome organization	35	4.16667	2.16526e-06	[AURKB, BUB1, CASC5, CDK2, CENPF, CENPI, CENPO, CHD1L, CIT, DDX11, FANCD2, GEM, HJURP, KIFC1, LIG1, LRIG1, MCM2, MUC1, NCAPD2, NCAPH, NEK2, PLK1, POLD1, PRDM5, PRKD2, PSRC1, PTTG1, PTTG2, RECQL4, RNF168, SALL1, SOX2, SPAG5, TP53, TRPS1]
GO:0090068	positive regulation of cell cycle process	16	7.17489	2.34391e-06	[AURKA, AURKB, CDC25B, CDK2, E2F7, E2F8, GTSE1, MTBP, MUC1, NDRG1, PLK1, PRKD2, RACGAP1, TP53, UBE2C, XRCC3]
GO:0072358	cardiovascular system development	36	4.07701	2.51748e-06	[CASP7, CRB2, E2F7, E2F8, EPHA2, FGF2, FGFR1, FGFR2, FOXJ1, FOXM1, FZD8, GAB1, HSPB1, ITGA7, JAG1, JAM3, LAMA1, LOX, MCAM, NFATC4, NOG, NOTCH3, NR2E1, PDPN, PPAP2B, PRKD2, SALL1, SFRP2, SMAD3, SMO, STIL, TEAD1, TFDP2, VCAM1, WHSC1, YAP1]
GO:0072359	circulatory system development	36	4.07701	2.51748e-06	[CASP7, CRB2, E2F7, E2F8, EPHA2, FGF2, FGFR1, FGFR2, FOXJ1, FOXM1, FZD8, GAB1, HSPB1, ITGA7, JAG1, JAM3, LAMA1, LOX, MCAM, NFATC4, NOG, NOTCH3, NR2E1, PDPN, PPAP2B, PRKD2, SALL1, SFRP2, SMAD3, SMO, STIL, TEAD1, TFDP2, VCAM1, WHSC1, YAP1]
GO:0010948	negative regulation of cell cycle process	17	6.74603	2.62707e-06	[BUB1, BUB1B, CDC20, CDK2, CENPF, E2F7, E2F8, FGFR2, GTSE1, KNTC1, MUC1, PLK1, PRKD2, RECQL4, TP53, UBE2C, XRCC3]
GO:0045839	negative regulation of mitosis	8	15.3846	3.3439e-06	[BUB1, BUB1B, CDC20, CENPF, FGFR2, PLK1, UBE2C, XRCC3]
GO:0007091	metaphase/anaphase transition of mitotic cell cycle	8	15.0943	3.87855e-06	[BUB1, BUB1B, CDC20, CENPF, CIT, PLK1, UBE2C, XRCC3]
GO:0035295	tube development	25	4.87329	4.88824e-06	[EPHA2, FGF2, FGFR1, FGFR2, FOXJ1, GPSM2, JAG1, LAMA1, LOX, NFATC4, NOG, PDPN, PRKD2, SALL1, SFRP2, SIX4, SMAD3, SMO, SOX2, STIL, TEAD1, TGIF1, TTC8, YAP1, ZIC5]
GO:0044784	metaphase/anaphase transition of cell cycle	8	14.5455	5.16748e-06	[BUB1, BUB1B, CDC20, CENPF, CIT, PLK1, UBE2C, XRCC3]
GO:0035239	tube morphogenesis	20	5.6338	5.48554e-06	[EPHA2, FGF2, FGFR2, FOXJ1, LAMA1, NFATC4, NOG, PDPN, PRKD2, SALL1, SFRP2, SIX4, SMAD3, SMO, SOX2, STIL, TEAD1, TGIF1, YAP1, ZIC5]
GO:0048568	embryonic organ development	22	5.15222	7.764e-06	[CRB2, E2F7, E2F8, EPHA2, FGFR1, FGFR2, FOXJ1, GAB1, NOG, PRKD2, SALL1, SIX4, SMAD3, SMO, SOX2, STIL, TEAD1, TP53, TTPA, USH1C, VCAM1, YAP1]
GO:0051783	regulation of nuclear division	12	8.51064	7.83748e-06	[AURKA, BUB1, BUB1B, CDC20, CENPF, FGFR2, KNTC1, NEK2, PLK1, RCC1, UBE2C, XRCC3]
GO:1901991	negative regulation of mitotic cell cycle phase transition	14	7.32984	7.91036e-06	[BUB1, BUB1B, CDC20, CDK2, CENPF, E2F7, GTSE1, KNTC1, MUC1, PLK1, PRKD2, TP53, UBE2C, XRCC3]
GO:0007094	mitotic spindle assembly checkpoint	7	16.6667	8.02628e-06	[BUB1, BUB1B, CDC20, CENPF, PLK1, UBE2C, XRCC3]
GO:0060562	epithelial tube morphogenesis	19	5.63798	9.35877e-06	[EPHA2, FGF2, FGFR2, FOXJ1, LAMA1, NFATC4, NOG, PRKD2, SALL1, SFRP2, SIX4, SMAD3, SMO, SOX2, STIL, TEAD1, TGIF1, YAP1, ZIC5]
GO:0045841	negative regulation of mitotic metaphase/anaphase transition	7	16.2791	9.44313e-06	[BUB1, BUB1B, CDC20, CENPF, PLK1, UBE2C, XRCC3]
GO:2000177	regulation of neural precursor cell proliferation	8	13.3333	1.00596e-05	[ASPM, FGF2, NR2E1, SALL1, SHCBP1, SMO, SOX2, TP53]
GO:0033043	regulation of organelle organization	30	4.20168	1.04121e-05	[ASAP3, AURKA, AURKB, BUB1, BUB1B, CAPG, CDC20, CENPF, CIT, FGFR2, JAM3, KNTC1, MTM1, MUC1, NEK2, PLK1, PRKD2, PSRC1, RACGAP1, RCC1, RECQL4, SKA1, SMAD3, SPAG5, SSH3, TP53, TPX2, TRPS1, UBE2C, XRCC3]
GO:1901988	negative regulation of cell cycle phase transition	14	7.14286	1.06329e-05	[BUB1, BUB1B, CDC20, CDK2, CENPF, E2F7, GTSE1, KNTC1, MUC1, PLK1, PRKD2, TP53, UBE2C, XRCC3]
GO:1901990	regulation of mitotic cell cycle phase transition	16	6.32411	1.17492e-05	[BUB1, BUB1B, CDC20, CDK2, CENPF, E2F7, GTSE1, KNTC1, MTBP, MUC1, PDPN, PLK1, PRKD2, TP53, UBE2C, XRCC3]
GO:0051784	negative regulation of nuclear division	8	12.9032	1.28931e-05	[BUB1, BUB1B, CDC20, CENPF, FGFR2, PLK1, UBE2C, XRCC3]
GO:0071174	mitotic spindle checkpoint	7	15.5556	1.29025e-05	[BUB1, BUB1B, CDC20, CENPF, PLK1, UBE2C, XRCC3]
GO:1902100	negative regulation of metaphase/anaphase transition of cell cycle	7	15.5556	1.29025e-05	[BUB1, BUB1B, CDC20, CENPF, PLK1, UBE2C, XRCC3]
GO:0035329	hippo signaling	6	19.3548	1.48073e-05	[AJUBA, TEAD1, TEAD3, TJP1, TJP2, YAP1]
GO:1901987	regulation of cell cycle phase transition	16	6.17761	1.5728e-05	[BUB1, BUB1B, CDC20, CDK2, CENPF, E2F7, GTSE1, KNTC1, MTBP, MUC1, PDPN, PLK1, PRKD2, TP53, UBE2C, XRCC3]
GO:0048729	tissue morphogenesis	25	4.5208	1.76959e-05	[AJUBA, CRB2, EPHA2, FGF2, FGFR1, FGFR2, FOXJ1, JAG1, LAMA1, NFATC4, NOG, PARD3, PRKD2, SALL1, SFRP2, SIX4, SMAD3, SMO, SOX2, STIL, TEAD1, TGIF1, VCL, YAP1, ZIC5]
GO:0006261	DNA-dependent DNA replication	11	8.46154	1.98222e-05	[CDC45, CDK2, E2F7, E2F8, LIG1, LRIG1, MCM2, MCM4, ORC1, POLD1, TONSL]
GO:0006974	cellular response to DNA damage stimulus	30	4.02685	2.34149e-05	[CDK2, CHD1L, DTL, E2F7, EPHA2, FANCD2, FOXM1, GTSE1, KIF22, LIG1, LRIG1, MASTL, MGME1, MICA, MUC1, NDRG1, NFATC4, PLK1, POLD1, PTTG1, RDM1, RECQL4, RNF168, SFRP2, TONSL, TP53, USP28, XRCC2, XRCC3, YAP1]
GO:0007098	centrosome cycle	7	13.7255	3.0067e-05	[AURKA, CDK2, CEP152, CEP192, NEK2, PRKD2, XRCC3]
GO:0030071	regulation of mitotic metaphase/anaphase transition	7	13.7255	3.0067e-05	[BUB1, BUB1B, CDC20, CENPF, PLK1, UBE2C, XRCC3]
GO:0007405	neuroblast proliferation	7	13.4615	3.42239e-05	[ASPM, FGFR1, FGFR2, RACGAP1, SMO, SOX2, TP53]
GO:0001657	ureteric bud development	10	8.77193	3.46827e-05	[FGF2, FGFR1, FGFR2, FOXJ1, NOG, PRKD2, SALL1, SIX4, SMAD3, SMO]
GO:0000082	G1/S transition of mitotic cell cycle	15	6.07287	3.53714e-05	[CDC45, CDK2, E2F7, GTSE1, MCM10, MCM2, MCM4, MTBP, MUC1, ORC1, PDPN, PRKD2, RCC1, TP53, WEE1]
GO:0032886	regulation of microtubule-based process	10	8.69565	3.74018e-05	[AURKA, AURKB, NEK2, PSRC1, RACGAP1, SKA1, SPAG5, TACC3, TPX2, XRCC3]
GO:1902099	regulation of metaphase/anaphase transition of cell cycle	7	13.2075	3.88417e-05	[BUB1, BUB1B, CDC20, CENPF, PLK1, UBE2C, XRCC3]
GO:0090224	regulation of spindle organization	4	33.3333	4.25627e-05	[AURKA, AURKB, PSRC1, TPX2]
GO:0007093	mitotic cell cycle checkpoint	12	7.18563	4.2929e-05	[BUB1, BUB1B, CDC20, CDK2, CENPF, GTSE1, KNTC1, MUC1, PLK1, TP53, UBE2C, XRCC3]
GO:0070507	regulation of microtubule cytoskeleton organization	9	9.47368	4.66704e-05	[AURKA, AURKB, NEK2, PSRC1, RACGAP1, SKA1, SPAG5, TPX2, XRCC3]
GO:0051651	maintenance of location in cell	10	8.47458	4.66791e-05	[ASPM, AURKB, CASC5, NEK2, PRKD2, RACGAP1, SGOL1, SPAG5, TACC3, TONSL]
GO:0048562	embryonic organ morphogenesis	16	5.57491	5.4745e-05	[CRB2, EPHA2, FGFR1, FGFR2, FOXJ1, NOG, PRKD2, SALL1, SIX4, SMAD3, SMO, SOX2, STIL, TEAD1, USH1C, YAP1]
GO:0043009	chordate embryonic development	26	4.12044	5.77518e-05	[CRB2, E2F7, E2F8, EPHA2, FGFR1, FGFR2, GAB1, INPP5B, LFNG, NEK2, NOG, PHGDH, PRKD2, SALL1, SFRP2, SIX4, SMAD3, SMO, STIL, TGIF1, TJP1, TP53, TTPA, VCAM1, XRCC2, ZIC5]
GO:0034453	microtubule anchoring	6	15.3846	5.82665e-05	[AURKB, CASC5, NEK2, RACGAP1, SGOL1, SPAG5]
GO:0009792	embryo development ending in birth or egg hatching	26	4.08163	6.74917e-05	[CRB2, E2F7, E2F8, EPHA2, FGFR1, FGFR2, GAB1, INPP5B, LFNG, NEK2, NOG, PHGDH, PRKD2, SALL1, SFRP2, SIX4, SMAD3, SMO, STIL, TGIF1, TJP1, TP53, TTPA, VCAM1, XRCC2, ZIC5]
GO:0006271	DNA strand elongation involved in DNA replication	6	15	6.75399e-05	[CDC45, LIG1, LRIG1, MCM2, MCM4, POLD1]
GO:0031109	microtubule polymerization or depolymerization	7	12.069	7.02657e-05	[AURKA, AURKB, KIF19, KIF24, KIF2C, PSRC1, SKA1]
GO:0007498	mesoderm development	10	8	7.62299e-05	[CRB2, EPHA2, FGFR1, FGFR2, NOG, SFRP2, SMAD3, SMO, TEAD1, YAP1]
GO:0048754	branching morphogenesis of an epithelial tube	12	6.66667	8.87487e-05	[EPHA2, FGF2, FGFR2, LAMA1, NFATC4, NOG, PRKD2, SALL1, SFRP2, SIX4, SMO, SOX2]
GO:0000910	cytokinesis	10	7.75194	9.93457e-05	[AURKB, CDC25B, CIT, E2F7, E2F8, INCENP, KIF20A, PLK1, PRC1, RACGAP1]
GO:0007369	gastrulation	11	7.09677	9.99007e-05	[CRB2, EPHA2, FGFR1, FGFR2, NOG, PPAP2B, SFRP2, SMAD3, SOX2, TGIF1, TP53]
GO:0022616	DNA strand elongation	6	13.9535	0.000102609	[CDC45, LIG1, LRIG1, MCM2, MCM4, POLD1]
GO:0003143	embryonic heart tube morphogenesis	7	11.2903	0.000108213	[FOXJ1, PRKD2, SMAD3, SMO, STIL, TEAD1, YAP1]
GO:0031145	anaphase-promoting complex-dependent proteasomal ubiquitin-dependent protein catabolic process	8	9.63856	0.000109183	[AURKA, AURKB, BUB1B, CDC20, CDK2, PLK1, PTTG1, UBE2C]
GO:0061138	morphogenesis of a branching epithelium	13	6.10329	0.000111546	[EPHA2, FGF2, FGFR1, FGFR2, LAMA1, NFATC4, NOG, PRKD2, SALL1, SFRP2, SIX4, SMO, SOX2]
GO:0000122	negative regulation of transcription from RNA polymerase II promoter	24	4.09556	0.000123021	[AJUBA, AURKB, E2F7, E2F8, FGFR1, FGFR2, FOXJ1, FOXM1, FZD8, IRF2, NOG, PLK1, PRDM16, SALL1, SAP30, SMAD3, SMO, SOX2, TGIF1, TGIF2, TP53, TRPS1, WHSC1, ZHX2]
GO:0072091	regulation of stem cell proliferation	8	9.41177	0.000129219	[ASPM, FGFR1, FGFR2, NR2E1, SMO, SOX2, TP53, YAP1]
GO:0001944	vasculature development	24	4.0747	0.000132923	[E2F7, E2F8, EPHA2, FGF2, FGFR1, FGFR2, FOXM1, FZD8, HSPB1, ITGA7, JAG1, JAM3, LAMA1, LOX, MCAM, NFATC4, NOTCH3, NR2E1, PDPN, PPAP2B, PRKD2, SFRP2, SMO, YAP1]
GO:0072089	stem cell proliferation	10	7.46269	0.000136352	[ASPM, FGFR1, FGFR2, NR2E1, RACGAP1, SFRP2, SMO, SOX2, TP53, YAP1]
GO:0032507	maintenance of protein location in cell	9	8.25688	0.000136559	[AURKB, CASC5, NEK2, PRKD2, RACGAP1, SGOL1, SPAG5, TACC3, TONSL]
GO:0048368	lateral mesoderm development	4	25	0.000147978	[FGFR1, SMO, TEAD1, YAP1]
GO:0007507	heart development	20	4.44444	0.00015692	[CASP7, FGF2, FGFR1, FGFR2, FOXJ1, GAB1, JAG1, NFATC4, NOG, PRKD2, SALL1, SFRP2, SMAD3, SMO, STIL, TEAD1, TFDP2, VCAM1, WHSC1, YAP1]
GO:0007019	microtubule depolymerization	5	16.6667	0.000166389	[AURKA, AURKB, KIF19, KIF24, KIF2C]
GO:0035019	somatic stem cell maintenance	6	12.766	0.000170333	[NOG, NR2E1, PRDM16, SOX2, YAP1, ZHX2]
GO:0051225	spindle assembly	6	12.766	0.000170333	[AURKB, CEP192, HAUS5, NEK2, RACGAP1, RCC1]
GO:0001763	morphogenesis of a branching structure	13	5.77778	0.000192348	[EPHA2, FGF2, FGFR1, FGFR2, LAMA1, NFATC4, NOG, PRKD2, SALL1, SFRP2, SIX4, SMO, SOX2]
GO:0006260	DNA replication	16	5	0.000194048	[CDC45, CDK2, CENPF, DTL, E2F7, E2F8, LIG1, LRIG1, MCM10, MCM2, MCM4, ORC1, POLD1, RECQL4, TONSL, TP53]
GO:0048598	embryonic morphogenesis	23	4.05644	0.000196126	[CRB2, EPHA2, FGF2, FGFR1, FGFR2, FOXJ1, NOG, PPAP2B, PRKD2, SALL1, SFRP2, SIX4, SMAD3, SMO, SOX2, STIL, TEAD1, TGIF1, TP53, USH1C, VCAM1, YAP1, ZIC5]
GO:0001707	mesoderm formation	7	10.1449	0.00021368	[CRB2, EPHA2, FGFR1, FGFR2, NOG, SFRP2, SMAD3]
GO:0006270	DNA replication initiation	5	15.625	0.000228426	[CDC45, CDK2, MCM2, MCM4, ORC1]
GO:0045786	negative regulation of cell cycle	17	4.73538	0.000234452	[BUB1, BUB1B, CDC20, CDK2, CENPF, FGFR2, FOXM1, GTSE1, MTBP, MUC1, PLK1, PRKD2, SMAD3, SOX2, TP53, UBE2C, XRCC3]
GO:0001704	formation of primary germ layer	8	8.51064	0.000260661	[CRB2, EPHA2, FGFR1, FGFR2, NOG, SFRP2, SMAD3, SOX2]
GO:0048332	mesoderm morphogenesis	7	9.72222	0.000278901	[CRB2, EPHA2, FGFR1, FGFR2, NOG, SFRP2, SMAD3]
GO:0034501	protein localization to kinetochore	3	37.5	0.000287906	[AURKB, BUB1B, CASC5]
GO:0051488	activation of anaphase-promoting complex activity	3	37.5	0.000287906	[CDC20, PLK1, UBE2C]
GO:0051782	negative regulation of cell division	3	37.5	0.000287906	[ASPM, E2F7, E2F8]
GO:0048339	paraxial mesoderm development	4	21.0526	0.000302218	[FGFR1, SMAD3, TEAD1, YAP1]
GO:0030855	epithelial cell differentiation	22	4.0146	0.000311763	[E2F7, E2F8, EPHA2, FGF2, FGFR1, FGFR2, FOXJ1, GPSM2, IQGAP1, JAG1, LAMA1, MSI1, MSN, MUC1, PARD3, SALL1, SMAD3, SMO, SOX2, STAT5B, USH1C, YAP1]
GO:0070482	response to oxygen levels	14	5.16605	0.000348936	[AGTRAP, AJUBA, MUC1, NDRG1, NRF1, PDK3, PDPN, PLAT, PLOD2, SMAD3, STAT5B, TACC3, TP53, VCAM1]
GO:0045185	maintenance of protein location	9	7.25806	0.000361095	[AURKB, CASC5, NEK2, PRKD2, RACGAP1, SGOL1, SPAG5, TACC3, TONSL]
GO:0045787	positive regulation of cell cycle	9	7.2	0.000383197	[AURKA, CDC25B, FGFR1, FGFR2, NR2E1, PLK1, PRKD2, PSRC1, STAT5B]
GO:0035050	embryonic heart tube development	7	9.21053	0.000389795	[FOXJ1, PRKD2, SMAD3, SMO, STIL, TEAD1, YAP1]
GO:0045665	negative regulation of neuron differentiation	6	10.9091	0.000408602	[ASPM, JAG1, NOTCH3, NR2E1, SOX2, ZHX2]
GO:0000085	mitotic G2 phase	3	33.3333	0.00042621	[CDK2, CENPF, GTSE1]
GO:0006563	L-serine metabolic process	3	33.3333	0.00042621	[PHGDH, PSAT1, SHMT1]
GO:0021873	forebrain neuroblast division	3	33.3333	0.00042621	[ASPM, FGFR1, FGFR2]
GO:0048570	notochord morphogenesis	3	33.3333	0.00042621	[CRB2, EPHA2, NOG]
GO:0050957	equilibrioception	3	33.3333	0.00042621	[CDH23, SOX2, USH1C]
GO:0051319	G2 phase	3	33.3333	0.00042621	[CDK2, CENPF, GTSE1]
GO:0060242	contact inhibition	3	33.3333	0.00042621	[DACH1, SMO, YAP1]
GO:2000179	positive regulation of neural precursor cell proliferation	5	13.5135	0.000460021	[ASPM, FGF2, NR2E1, SMO, SOX2]
GO:0030198	extracellular matrix organization	17	4.45026	0.000479824	[ACTN1, COL4A6, COL9A1, FGF2, ITGA7, JAM3, LAMA1, LOX, LOXL1, MFAP2, NFKB2, NR2E1, P4HA1, PLOD2, SFRP2, SMAD3, VCAM1]
GO:0030900	forebrain development	17	4.43864	0.000494252	[ASPM, DNAAF3, FGF2, FGFR1, FGFR2, NOG, NOTCH3, NR2E1, RFX4, SALL1, SMO, SOX2, STIL, TACC3, TTC8, WDR62, ZIC5]
GO:0043062	extracellular structure organization	17	4.43864	0.000494252	[ACTN1, COL4A6, COL9A1, FGF2, ITGA7, JAM3, LAMA1, LOX, LOXL1, MFAP2, NFKB2, NR2E1, P4HA1, PLOD2, SFRP2, SMAD3, VCAM1]
GO:0001701	in utero embryonic development	17	4.42708	0.000509052	[E2F7, E2F8, FGFR1, FGFR2, GAB1, INPP5B, NEK2, NOG, PRKD2, SMAD3, SMO, STIL, TJP1, TP53, TTPA, VCAM1, XRCC2]
GO:0048514	blood vessel morphogenesis	20	4.0568	0.000511729	[E2F7, E2F8, EPHA2, FGF2, FGFR1, FGFR2, FOXM1, HSPB1, ITGA7, JAG1, JAM3, LAMA1, MCAM, NFATC4, NOTCH3, NR2E1, PRKD2, SFRP2, SMO, YAP1]
GO:0061053	somite development	7	8.75	0.000533439	[CRB2, LFNG, NOG, SFRP2, SMAD3, SMO, TP53]
GO:0006281	DNA repair	19	4.14847	0.000537946	[CDK2, CHD1L, DTL, FANCD2, FOXM1, KIF22, LIG1, LRIG1, MGME1, POLD1, PTTG1, RDM1, RECQL4, RNF168, TONSL, TP53, USP28, XRCC2, XRCC3]
GO:0051325	interphase	4	18.1818	0.000547008	[CDK2, CENPF, DDX11, GTSE1]
GO:0051329	mitotic interphase	4	18.1818	0.000547008	[CDK2, CENPF, DDX11, GTSE1]
GO:0072001	renal system development	14	4.91228	0.000576871	[FGF2, FGFR1, FGFR2, FOXJ1, IQGAP1, JAG1, NOG, NOTCH3, PRKD2, SALL1, SIX4, SMAD3, SMO, TTC8]
GO:0072006	nephron development	8	7.54717	0.000588618	[FOXJ1, IQGAP1, JAG1, NOG, NOTCH3, PRKD2, SALL1, SMO]
GO:0051298	centrosome duplication	5	12.8205	0.000590356	[CDK2, CEP152, CEP192, PRKD2, XRCC3]
GO:0048864	stem cell development	13	5.13834	0.000593436	[CRB2, FGF2, FGFR2, JAG1, NOG, NR2E1, PRDM16, SFRP2, SMAD3, SMO, SOX2, YAP1, ZHX2]
GO:0021915	neural tube development	10	6.21118	0.000597703	[EPHA2, NOG, PHGDH, PRKD2, SALL1, SFRP2, SMO, STIL, TGIF1, ZIC5]
GO:0006273	lagging strand elongation	3	30	0.000600912	[LIG1, LRIG1, POLD1]
GO:0001666	response to hypoxia	13	5.11811	0.000615752	[AGTRAP, AJUBA, MUC1, NDRG1, NRF1, PDK3, PLAT, PLOD2, SMAD3, STAT5B, TACC3, TP53, VCAM1]
GO:0021872	forebrain generation of neurons	6	10	0.000655484	[ASPM, FGFR1, FGFR2, NR2E1, SALL1, SOX2]
GO:0036293	response to decreased oxygen levels	13	5.03876	0.000712244	[AGTRAP, AJUBA, MUC1, NDRG1, NRF1, PDK3, PLAT, PLOD2, SMAD3, STAT5B, TACC3, TP53, VCAM1]
GO:0007389	pattern specification process	19	4.04255	0.000734505	[CRB2, DNAH11, FGF2, FGFR1, FGFR2, FOXJ1, FOXM1, LFNG, MID1, NFATC4, NOG, PRKD2, SFRP2, SMAD3, SMO, STIL, TGIF1, TP53, TTC8]
GO:0051988	regulation of attachment of spindle microtubules to kinetochore	3	27.2727	0.000815464	[NEK2, RACGAP1, SPAG5]
GO:0001655	urogenital system development	15	4.53172	0.000851353	[AR, FGF2, FGFR1, FGFR2, FOXJ1, IQGAP1, JAG1, NOG, NOTCH3, PRKD2, SALL1, SIX4, SMAD3, SMO, TTC8]
GO:0046939	nucleotide phosphorylation	4	16	0.000907285	[AK2, DTYMK, FOXM1, TJP2]
GO:2000648	positive regulation of stem cell proliferation	6	9.23077	0.00100472	[ASPM, FGFR1, FGFR2, NR2E1, SMO, SOX2]
GO:0034508	centromere complex assembly	5	11.3636	0.00103623	[CASC5, CENPF, CENPI, CENPO, HJURP]
GO:0036445	neuronal stem cell division	3	25	0.0010731	[ASPM, FGFR1, FGFR2]
GO:0055057	neuroblast division	3	25	0.0010731	[ASPM, FGFR1, FGFR2]
GO:0003007	heart morphogenesis	11	5.33981	0.00113417	[FGFR2, FOXJ1, JAG1, PRKD2, SFRP2, SMAD3, SMO, STIL, TEAD1, WHSC1, YAP1]
GO:0016575	histone deacetylation	5	11.1111	0.00114912	[PRDM5, PRKD2, SALL1, TP53, TRPS1]
GO:0043535	regulation of blood vessel endothelial cell migration	5	11.1111	0.00114912	[EPHA2, FGF2, HSPB1, NR2E1, PRKD2]
GO:0010639	negative regulation of organelle organization	12	5.02092	0.0011676	[AURKA, AURKB, BUB1, BUB1B, CAPG, CDC20, CENPF, FGFR2, PLK1, RECQL4, UBE2C, XRCC3]
GO:0034502	protein localization to chromosome	4	14.8148	0.00122423	[AURKB, BUB1B, CASC5, PLK1]
GO:0019827	stem cell maintenance	8	6.72269	0.00125723	[JAG1, NOG, NR2E1, PRDM16, SMO, SOX2, YAP1, ZHX2]
GO:0044786	cell cycle DNA replication	5	10.8696	0.00127087	[E2F7, E2F8, LIG1, LRIG1, POLD1]
GO:0051493	regulation of cytoskeleton organization	15	4.33526	0.00132663	[ASAP3, AURKA, AURKB, CAPG, CIT, JAM3, NEK2, PSRC1, RACGAP1, SKA1, SMAD3, SPAG5, SSH3, TPX2, XRCC3]
GO:0071103	DNA conformation change	12	4.93827	0.0013454	[CASC5, CENPI, CENPO, CHD1L, DDX11, HJURP, MCM2, MCM4, NCAPD2, NCAPH, RECQL4, TP53]
GO:0001658	branching involved in ureteric bud morphogenesis	6	8.69565	0.0013749	[FGF2, NOG, PRKD2, SALL1, SIX4, SMO]
GO:1902692	regulation of neuroblast proliferation	4	14.2857	0.00140859	[ASPM, SMO, SOX2, TP53]
GO:0030324	lung development	10	5.52486	0.00146327	[FGF2, FGFR1, FGFR2, FOXJ1, GPSM2, LAMA1, LOX, NOG, PDPN, SOX2]
GO:0007126	meiotic nuclear division	10	5.49451	0.00152475	[CDC20, CDC25B, CDK2, CKS2, FANCD2, LFNG, NEK2, PLK1, SGOL1, XRCC2]
GO:0032465	regulation of cytokinesis	5	10.4167	0.00154259	[AURKB, CDC25B, E2F7, E2F8, RACGAP1]
GO:0032508	DNA duplex unwinding	5	10.4167	0.00154259	[CHD1L, DDX11, MCM2, MCM4, RECQL4]
GO:0007368	determination of left/right symmetry	7	7.29167	0.00157561	[DNAH11, FOXJ1, PRKD2, SMAD3, SMO, STIL, TGIF1]
GO:0048863	stem cell differentiation	14	4.4164	0.00160311	[CRB2, FGF2, FGFR1, FGFR2, JAG1, NOG, NR2E1, PRDM16, SFRP2, SMAD3, SMO, SOX2, YAP1, ZHX2]
GO:0042471	ear morphogenesis	8	6.45161	0.00163645	[FGFR1, FGFR2, NOG, SALL1, SIX4, SMO, SOX2, USH1C]
GO:0030323	respiratory tube development	10	5.43478	0.00165399	[FGF2, FGFR1, FGFR2, FOXJ1, GPSM2, LAMA1, LOX, NOG, PDPN, SOX2]
GO:0021983	pituitary gland development	5	10.2041	0.00169342	[FGF2, NOG, SALL1, SMO, SOX2]
GO:0048712	negative regulation of astrocyte differentiation	3	21.4286	0.00172952	[DNAAF3, NOG, NR2E1]
GO:0006336	DNA replication-independent nucleosome assembly	4	13.3333	0.00183377	[CASC5, CENPI, CENPO, HJURP]
GO:0034080	CENP-A containing nucleosome assembly at centromere	4	13.3333	0.00183377	[CASC5, CENPI, CENPO, HJURP]
GO:0034724	DNA replication-independent nucleosome organization	4	13.3333	0.00183377	[CASC5, CENPI, CENPO, HJURP]
GO:0032392	DNA geometric change	5	10	0.00185478	[CHD1L, DDX11, MCM2, MCM4, RECQL4]
GO:0060485	mesenchyme development	10	5.34759	0.00186437	[CRB2, FGFR1, FGFR2, JAG1, NOG, PRKD2, SFRP2, SIX4, SMAD3, SMO]
GO:0060675	ureteric bud morphogenesis	6	8.10811	0.00197433	[FGF2, NOG, PRKD2, SALL1, SIX4, SMO]
GO:0001649	osteoblast differentiation	9	5.6962	0.00202996	[CLIC1, EPHA2, FGF2, FGFR2, NOG, SFRP2, SMAD3, SMO, SOX2]
GO:0048015	phosphatidylinositol-mediated signaling	11	4.95495	0.00205734	[AURKA, BUB1B, CKS2, FGF2, FGFR1, FGFR2, GAB1, PIK3C2A, PLCH1, SPAG5, UBE2C]
GO:0048017	inositol lipid-mediated signaling	11	4.95495	0.00205734	[AURKA, BUB1B, CKS2, FGF2, FGFR1, FGFR2, GAB1, PIK3C2A, PLCH1, SPAG5, UBE2C]
GO:0018208	peptidyl-proline modification	4	12.9032	0.00207647	[FKBP10, FKBP14, FKBP9, P4HA1]
GO:0006978	DNA damage response, signal transduction by p53 class mediator resulting in transcription of p21 class mediator	3	20	0.00213376	[FOXM1, MUC1, TP53]
GO:0009070	serine family amino acid biosynthetic process	3	20	0.00213376	[PHGDH, PSAT1, SHMT1]
GO:0001892	embryonic placenta development	7	6.86275	0.00223225	[E2F7, E2F8, FGFR2, GAB1, PRKD2, TTPA, VCAM1]
GO:0051321	meiotic cell cycle	10	5.20833	0.00226272	[CDC20, CDC25B, CDK2, CKS2, FANCD2, LFNG, NEK2, PLK1, SGOL1, XRCC2]
GO:0010453	regulation of cell fate commitment	4	12.5	0.00234048	[FGF2, FGFR1, FGFR2, SFRP2]
GO:0031055	chromatin remodeling at centromere	4	12.5	0.00234048	[CASC5, CENPI, CENPO, HJURP]
GO:0060043	regulation of cardiac muscle cell proliferation	4	12.5	0.00234048	[FGF2, FGFR1, FGFR2, NOG]
GO:0030032	lamellipodium assembly	5	9.43396	0.00240644	[AJUBA, ARHGEF6, EPHA2, SSH3, VCL]
GO:0009855	determination of bilateral symmetry	7	6.73077	0.00249249	[DNAH11, FOXJ1, PRKD2, SMAD3, SMO, STIL, TGIF1]
GO:0030010	establishment of cell polarity	6	7.69231	0.00258156	[FOXJ1, GPSM2, JAM3, LAMA1, PARD3, WEE1]
GO:0051261	protein depolymerization	6	7.69231	0.00258156	[AURKA, AURKB, CAPG, KIF19, KIF24, KIF2C]
GO:0042772	DNA damage response, signal transduction resulting in transcription	3	18.75	0.00259201	[FOXM1, MUC1, TP53]
GO:0090307	spindle assembly involved in mitosis	3	18.75	0.00259201	[AURKB, NEK2, RACGAP1]
GO:0001947	heart looping	5	9.25926	0.0026143	[FOXJ1, PRKD2, SMAD3, SMO, STIL]
GO:0009799	specification of symmetry	7	6.66667	0.00263107	[DNAH11, FOXJ1, PRKD2, SMAD3, SMO, STIL, TGIF1]
GO:0007163	establishment or maintenance of cell polarity	8	5.97015	0.0026636	[CRB2, FOXJ1, GPSM2, JAM3, KIF2C, LAMA1, PARD3, WEE1]
GO:0072073	kidney epithelium development	6	7.59494	0.00275313	[FOXJ1, IQGAP1, JAG1, PRKD2, SALL1, SMO]
GO:0007224	smoothened signaling pathway	7	6.60377	0.00277548	[EVC2, FGFR2, HHAT, SALL1, SEPT2, SMO, STIL]
GO:2000045	regulation of G1/S transition of mitotic cell cycle	8	5.88235	0.00291906	[CDK2, E2F7, GTSE1, MTBP, MUC1, PDPN, PRKD2, TP53]
GO:0045667	regulation of osteoblast differentiation	7	6.54206	0.0029259	[CLIC1, FGF2, FGFR2, NOG, SFRP2, SMAD3, SOX2]
GO:0017145	stem cell division	4	11.7647	0.00293604	[ASPM, FGFR1, FGFR2, SFRP2]
GO:0030031	cell projection assembly	12	4.49438	0.00294427	[AJUBA, ARHGEF6, CAPG, DNAAF3, EPHA2, FOXJ1, KIF24, SEPT2, SSH3, TTC8, TTYH1, VCL]
GO:0006476	protein deacetylation	5	8.92857	0.00306859	[PRDM5, PRKD2, SALL1, TP53, TRPS1]
GO:0003338	metanephros morphogenesis	4	11.4286	0.00326938	[FOXJ1, PRKD2, SALL1, SMO]
GO:0061371	determination of heart left/right asymmetry	5	8.77193	0.00331589	[FOXJ1, PRKD2, SMAD3, SMO, STIL]
GO:0051781	positive regulation of cell division	6	7.31707	0.00331927	[AURKB, CDC25B, FGF2, FGFR2, PDGFD, RACGAP1]
GO:0060541	respiratory system development	10	4.87805	0.00362516	[FGF2, FGFR1, FGFR2, FOXJ1, GPSM2, LAMA1, LOX, NOG, PDPN, SOX2]
GO:0010212	response to ionizing radiation	8	5.67376	0.00364155	[FANCD2, RNF168, SFRP2, TP53, USP28, VCAM1, XRCC2, YAP1]
GO:0007143	female meiosis	3	16.6667	0.00367948	[CDC25B, LFNG, PLK1]
GO:0051310	metaphase plate congression	3	16.6667	0.00367948	[CENPF, GEM, PSRC1]
GO:0060070	canonical Wnt signaling pathway	10	4.85437	0.00375225	[ASPM, FGFR2, FZD8, NOG, PPAP2B, SFRP2, SMAD3, SMO, SOX2, YAP1]
GO:0035601	protein deacylation	5	8.47458	0.00385301	[PRDM5, PRKD2, SALL1, TP53, TRPS1]
GO:0060688	regulation of morphogenesis of a branching structure	5	8.47458	0.00385301	[FGFR1, FGFR2, NOG, SIX4, SMO]
GO:0030177	positive regulation of Wnt signaling pathway	6	7.05882	0.00396791	[ASPM, FGFR2, SALL1, SFRP2, SMAD3, YAP1]
GO:0002011	morphogenesis of an epithelial sheet	4	10.8108	0.00401155	[AJUBA, JAG1, LAMA1, PARD3]
GO:0055021	regulation of cardiac muscle tissue growth	4	10.8108	0.00401155	[FGF2, FGFR1, FGFR2, NOG]
GO:0046777	protein autophosphorylation	10	4.80769	0.00401702	[AURKA, AURKB, DAPK2, FGFR1, FGFR2, MELK, NEK2, PRKD2, STK17B, STK33]
GO:0090263	positive regulation of canonical Wnt signaling pathway	5	8.33333	0.0041437	[ASPM, FGFR2, SFRP2, SMAD3, YAP1]
GO:0097581	lamellipodium organization	5	8.33333	0.0041437	[AJUBA, ARHGEF6, EPHA2, SSH3, VCL]
GO:0051235	maintenance of location	12	4.30108	0.00418962	[ASPM, AURKB, CASC5, FGF2, NEK2, PRKD2, RACGAP1, SGOL1, SPAG5, STAT5B, TACC3, TONSL]
GO:0001843	neural tube closure	6	6.97674	0.00420364	[NOG, SALL1, SFRP2, STIL, TGIF1, ZIC5]
GO:0002052	positive regulation of neuroblast proliferation	3	15.7895	0.00431271	[ASPM, SMO, SOX2]
GO:0021984	adenohypophysis development	3	15.7895	0.00431271	[FGF2, SMO, SOX2]
GO:0042659	regulation of cell fate specification	3	15.7895	0.00431271	[FGF2, FGFR1, SFRP2]
GO:0006302	double-strand break repair	8	5.51724	0.0043134	[FOXM1, LIG1, LRIG1, RNF168, TONSL, TP53, XRCC2, XRCC3]
GO:0043486	histone exchange	4	10.5263	0.00442207	[CASC5, CENPI, CENPO, HJURP]
GO:0006367	transcription initiation from RNA polymerase II promoter	10	4.73934	0.00444168	[AR, NOTCH3, NR2E1, SMAD3, TEAD1, TEAD3, TFDP2, TGIF1, TGIF2, YAP1]
GO:0060606	tube closure	6	6.89655	0.00444957	[NOG, SALL1, SFRP2, STIL, TGIF1, ZIC5]
GO:0070925	organelle assembly	13	4.07524	0.00461463	[AURKB, CASC5, CENPF, CEP192, DNAAF3, FOXJ1, HAUS5, KIF24, NEK2, RACGAP1, RCC1, SEPT2, TTC8]
GO:0001889	liver development	7	5.98291	0.00479657	[AK2, E2F7, E2F8, FOXM1, PRKD2, SMAD3, STAT5B]
GO:0031128	developmental induction	4	10.2564	0.00485998	[FGF2, FGFR1, SALL1, SOX2]
GO:0030111	regulation of Wnt signaling pathway	10	4.6729	0.00490097	[ASPM, FGFR2, MDFIC, NOG, PPAP2B, SALL1, SFRP2, SMAD3, SOX2, YAP1]
GO:0031063	regulation of histone deacetylation	3	15	0.00500804	[PRKD2, TP53, TRPS1]
GO:0061008	hepaticobiliary system development	7	5.88235	0.00525939	[AK2, E2F7, E2F8, FOXM1, PRKD2, SMAD3, STAT5B]
GO:0030330	DNA damage response, signal transduction by p53 class mediator	7	5.83333	0.005503	[CDK2, E2F7, FOXM1, GTSE1, MUC1, NDRG1, TP53]
GO:0009411	response to UV	7	5.78512	0.00575498	[AURKB, CASP7, DTL, NFATC4, POLD1, TP53, USP28]
GO:0000413	protein peptidyl-prolyl isomerization	3	14.2857	0.00576707	[FKBP10, FKBP14, FKBP9]
GO:0048103	somatic stem cell division	3	14.2857	0.00576707	[ASPM, FGFR1, FGFR2]
GO:0060045	positive regulation of cardiac muscle cell proliferation	3	14.2857	0.00576707	[FGF2, FGFR1, FGFR2]
GO:0090190	positive regulation of branching involved in ureteric bud morphogenesis	3	14.2857	0.00576707	[NOG, SIX4, SMO]
GO:0045168	cell-cell signaling involved in cell fate commitment	4	9.7561	0.00582116	[FGF2, FGFR1, SALL1, SOX2]
GO:0014020	primary neural tube formation	6	6.52174	0.00584115	[NOG, SALL1, SFRP2, STIL, TGIF1, ZIC5]
GO:0045165	cell fate commitment	11	4.28016	0.0062192	[FGF2, FGFR1, FGFR2, JAG1, NOTCH3, NR2E1, SALL1, SFRP2, SMO, SOX2, TP53]
GO:0048701	embryonic cranial skeleton morphogenesis	4	9.52381	0.00634598	[FGFR2, SIX4, SMAD3, SMO]
GO:0060420	regulation of heart growth	4	9.52381	0.00634598	[FGF2, FGFR1, FGFR2, NOG]
GO:0010594	regulation of endothelial cell migration	6	6.38298	0.00647819	[EPHA2, FGF2, HSPB1, NR2E1, PPAP2B, PRKD2]
GO:0032731	positive regulation of interleukin-1 beta production	3	13.6364	0.00659129	[CARD8, HSPB1, SMAD3]
GO:0045747	positive regulation of Notch signaling pathway	3	13.6364	0.00659129	[JAG1, LFNG, SOX2]
GO:0070306	lens fiber cell differentiation	3	13.6364	0.00659129	[EPHA2, FGFR2, SMAD3]
GO:0043534	blood vessel endothelial cell migration	5	7.46269	0.00663161	[EPHA2, FGF2, HSPB1, NR2E1, PRKD2]
GO:0006284	base-excision repair	4	9.30232	0.00690129	[LIG1, LRIG1, POLD1, TP53]
GO:0016331	morphogenesis of embryonic epithelium	8	5.09554	0.00691005	[FGFR2, NOG, SALL1, SFRP2, SIX4, STIL, TGIF1, ZIC5]
GO:0001756	somitogenesis	5	7.35294	0.00705683	[CRB2, LFNG, SFRP2, SMAD3, TP53]
GO:0003279	cardiac septum development	5	7.35294	0.00705683	[FGFR2, JAG1, SALL1, SMO, WHSC1]
GO:0021510	spinal cord development	6	6.25	0.00716425	[DNAAF3, NOG, PHGDH, PRKD2, RFX4, SMO]
GO:0045995	regulation of embryonic development	6	6.25	0.00716425	[FGFR1, LAMA1, LFNG, SFRP2, SIX4, TGIF1]
GO:0051303	establishment of chromosome localization	3	13.0435	0.00748203	[CENPF, GEM, PSRC1]
GO:0006312	mitotic recombination	4	9.09091	0.00748779	[LIG1, LRIG1, POLD1, XRCC3]
GO:0022403	cell cycle phase	4	9.09091	0.00748779	[CDK2, CENPF, DDX11, GTSE1]
GO:0048008	platelet-derived growth factor receptor signaling pathway	4	9.09091	0.00748779	[GAB1, PDGFD, PIK3C2A, PLAT]
GO:0060038	cardiac muscle cell proliferation	4	9.09091	0.00748779	[FGF2, FGFR1, FGFR2, NOG]
GO:0000079	regulation of cyclin-dependent protein serine/threonine kinase activity	6	6.18557	0.00752631	[CKS2, HERC5, MCM2, PLK1, PRKD2, PSRC1]
GO:0048762	mesenchymal cell differentiation	8	5	0.007713	[CRB2, FGFR1, FGFR2, JAG1, NOG, SFRP2, SMAD3, SMO]
GO:0001838	embryonic epithelial tube formation	7	5.46875	0.00776752	[NOG, SALL1, SFRP2, SIX4, STIL, TGIF1, ZIC5]
GO:0072175	epithelial tube formation	7	5.42636	0.00809265	[NOG, SALL1, SFRP2, SIX4, STIL, TGIF1, ZIC5]
GO:0010332	response to gamma radiation	4	8.88889	0.0081062	[FANCD2, TP53, XRCC2, YAP1]
GO:0043044	ATP-dependent chromatin remodeling	4	8.88889	0.0081062	[CASC5, CENPI, CENPO, HJURP]
GO:0097193	intrinsic apoptotic signaling pathway	11	4.11985	0.00818487	[BUB1, CASP7, DAPK2, EPHA2, HSPB1, MELK, MUC1, NFATC4, SFRP2, TP53, USP28]
GO:2000134	negative regulation of G1/S transition of mitotic cell cycle	6	6.06061	0.00828976	[CDK2, E2F7, GTSE1, MUC1, PRKD2, TP53]
GO:0035088	establishment or maintenance of apical/basal cell polarity	3	12.5	0.0084405	[CRB2, FOXJ1, LAMA1]
GO:0042994	cytoplasmic sequestering of transcription factor	3	12.5	0.0084405	[PRKD2, TACC3, TONSL]
GO:0043536	positive regulation of blood vessel endothelial cell migration	3	12.5	0.0084405	[FGF2, HSPB1, PRKD2]
GO:0046605	regulation of centrosome cycle	3	12.5	0.0084405	[AURKA, NEK2, XRCC3]
GO:0061245	establishment or maintenance of bipolar cell polarity	3	12.5	0.0084405	[CRB2, FOXJ1, LAMA1]
GO:0090189	regulation of branching involved in ureteric bud morphogenesis	3	12.5	0.0084405	[NOG, SIX4, SMO]
GO:0014855	striated muscle cell proliferation	4	8.69565	0.00875718	[FGF2, FGFR1, FGFR2, NOG]
GO:0060425	lung morphogenesis	4	8.69565	0.00875718	[FGFR2, LAMA1, NOG, SOX2]
GO:0042770	signal transduction in response to DNA damage	7	5.30303	0.00912828	[CDK2, E2F7, FOXM1, GTSE1, MUC1, NDRG1, TP53]
GO:0034644	cellular response to UV	4	8.51064	0.0094414	[AURKB, NFATC4, TP53, USP28]
GO:0032732	positive regulation of interleukin-1 production	3	12	0.00946775	[CARD8, HSPB1, SMAD3]
GO:0040036	regulation of fibroblast growth factor receptor signaling pathway	3	12	0.00946775	[FGFR2, NOG, PRKD2]
GO:0050000	chromosome localization	3	12	0.00946775	[CENPF, GEM, PSRC1]
GO:0031570	DNA integrity checkpoint	8	4.81928	0.0095272	[CDC45, CDK2, DTL, GTSE1, MUC1, PLK1, TP53, USP28]
GO:0042472	inner ear morphogenesis	6	5.82524	0.00998096	[FGFR1, FGFR2, SIX4, SMO, SOX2, USH1C]
GO:0031110	regulation of microtubule polymerization or depolymerization	4	8.33333	0.0101595	[AURKA, AURKB, PSRC1, SKA1]
GO:0072331	signal transduction by p53 class mediator	8	4.73373	0.0105453	[CDK2, E2F7, FOXM1, GTSE1, MUC1, NDRG1, TP53, USP28]
GO:0045686	negative regulation of glial cell differentiation	3	11.5385	0.0105648	[DNAAF3, NOG, NR2E1]
GO:0048710	regulation of astrocyte differentiation	3	11.5385	0.0105648	[DNAAF3, NOG, NR2E1]
GO:0055024	regulation of cardiac muscle tissue development	4	8.16327	0.010912	[FGF2, FGFR1, FGFR2, NOG]
GO:0060411	cardiac septum morphogenesis	4	8.16327	0.010912	[FGFR2, JAG1, SMO, WHSC1]
GO:0006606	protein import into nucleus	10	4.13223	0.0112143	[FGF2, MDFIC, PRKD2, SFRP2, SMAD3, SMO, TACC3, TONSL, TP53, TRPS1]
GO:0044744	protein targeting to nucleus	10	4.13223	0.0112143	[FGF2, MDFIC, PRKD2, SFRP2, SMAD3, SMO, TACC3, TONSL, TP53, TRPS1]
GO:1902593	single-organism nuclear import	10	4.13223	0.0112143	[FGF2, MDFIC, PRKD2, SFRP2, SMAD3, SMO, TACC3, TONSL, TP53, TRPS1]
GO:0043583	ear development	9	4.36893	0.0112764	[FGFR1, FGFR2, JAG1, NOG, SALL1, SIX4, SMO, SOX2, USH1C]
GO:0001841	neural tube formation	6	5.66038	0.0114009	[NOG, SALL1, SFRP2, STIL, TGIF1, ZIC5]
GO:0030278	regulation of ossification	8	4.65116	0.0116419	[BMP2K, CLIC1, FGF2, FGFR2, NOG, SFRP2, SMAD3, SOX2]
GO:0000083	regulation of transcription involved in G1/S transition of mitotic cell cycle	3	11.1111	0.0117323	[CDC45, E2F7, ORC1]
GO:0010165	response to X-ray	3	11.1111	0.0117323	[SFRP2, TP53, XRCC2]
GO:0060441	epithelial tube branching involved in lung morphogenesis	3	11.1111	0.0117323	[FGFR2, LAMA1, SOX2]
GO:0090311	regulation of protein deacetylation	3	11.1111	0.0117323	[PRKD2, TP53, TRPS1]
GO:0000724	double-strand break repair via homologous recombination	5	6.49351	0.0117717	[LIG1, LRIG1, TONSL, XRCC2, XRCC3]
GO:0046620	regulation of organ growth	5	6.49351	0.0117717	[FGF2, FGFR1, FGFR2, NOG, YAP1]
GO:0006352	DNA-templated transcription, initiation	10	4.08163	0.0121475	[AR, NOTCH3, NR2E1, SMAD3, TEAD1, TEAD3, TFDP2, TGIF1, TGIF2, YAP1]
GO:0000725	recombinational repair	5	6.41026	0.0124011	[LIG1, LRIG1, TONSL, XRCC2, XRCC3]
GO:0051439	regulation of ubiquitin-protein ligase activity involved in mitotic cell cycle	5	6.41026	0.0124011	[BUB1B, CDC20, CDK2, PLK1, UBE2C]
GO:0051098	regulation of binding	9	4.28571	0.0126658	[AURKA, AURKB, HJURP, LFNG, NEK2, NOG, PLK1, SMAD3, SMO]
GO:0051170	nuclear import	10	4.04858	0.0128015	[FGF2, MDFIC, PRKD2, SFRP2, SMAD3, SMO, TACC3, TONSL, TP53, TRPS1]
GO:0007018	microtubule-based movement	8	4.57143	0.0128204	[DNAH11, KIF19, KIF20A, KIF22, KIF24, KIF2C, KIFC1, RACGAP1]
GO:0048333	mesodermal cell differentiation	3	10.7143	0.0129712	[FGFR1, FGFR2, SFRP2]
GO:0051220	cytoplasmic sequestering of protein	3	10.7143	0.0129712	[PRKD2, TACC3, TONSL]
GO:0048705	skeletal system morphogenesis	9	4.2654	0.0130322	[COL9A1, FGFR1, FGFR2, NOG, RECQL4, SFRP2, SIX4, SMAD3, SMO]
GO:0035148	tube formation	7	4.92958	0.0132851	[NOG, SALL1, SFRP2, SIX4, STIL, TGIF1, ZIC5]
GO:0071156	regulation of cell cycle arrest	6	5.45455	0.0135085	[CDK2, FOXM1, GTSE1, MUC1, PRKD2, TP53]
GO:0043122	regulation of I-kappaB kinase/NF-kappaB signaling	9	4.20561	0.0141788	[AJUBA, CARD8, HSPB1, NLRX1, NOD1, TNIP1, TRIM25, TRIM5, ZC3HAV1]
GO:0010721	negative regulation of cell development	7	4.86111	0.0142566	[CIT, DNAAF3, NOG, NR2E1, SFRP2, TP53, TTPA]
GO:0055017	cardiac muscle tissue growth	4	7.54717	0.0142781	[FGF2, FGFR1, FGFR2, NOG]
GO:0006297	nucleotide-excision repair, DNA gap filling	3	10.3448	0.0142819	[LIG1, LRIG1, POLD1]
GO:0032201	telomere maintenance via semi-conservative replication	3	10.3448	0.0142819	[LIG1, LRIG1, POLD1]
GO:0035924	cellular response to vascular endothelial growth factor stimulus	3	10.3448	0.0142819	[HSPB1, PRKD2, VCAM1]
GO:0072273	metanephric nephron morphogenesis	3	10.3448	0.0142819	[PRKD2, SALL1, SMO]
GO:0016202	regulation of striated muscle tissue development	6	5.35714	0.0146583	[CENPF, FGF2, FGFR1, FGFR2, NOG, SMAD3]
GO:0048546	digestive tract morphogenesis	4	7.40741	0.0152112	[FGFR2, SFRP2, SMAD3, SMO]
GO:1901861	regulation of muscle tissue development	6	5.30973	0.015258	[CENPF, FGF2, FGFR1, FGFR2, NOG, SMAD3]
GO:0014031	mesenchymal cell development	7	4.79452	0.015278	[CRB2, FGFR2, JAG1, NOG, SFRP2, SMAD3, SMO]
GO:0010470	regulation of gastrulation	3	10	0.015665	[FGFR1, SFRP2, TGIF1]
GO:0021846	cell proliferation in forebrain	3	10	0.015665	[FGFR1, FGFR2, TACC3]
GO:0048634	regulation of muscle organ development	6	5.26316	0.0158745	[CENPF, FGF2, FGFR1, FGFR2, NOG, SMAD3]
GO:0006921	cellular component disassembly involved in execution phase of apoptosis	5	5.95238	0.0166605	[CASP7, DSG2, MST4, TJP1, TJP2]
GO:0032467	positive regulation of cytokinesis	3	9.67742	0.0171209	[AURKB, CDC25B, RACGAP1]
GO:0060445	branching involved in salivary gland morphogenesis	3	9.67742	0.0171209	[FGFR1, FGFR2, LAMA1]
GO:0006998	nuclear envelope organization	4	7.14286	0.0171906	[ANKLE2, NEK9, PLK1, REEP4]
GO:0008630	intrinsic apoptotic signaling pathway in response to DNA damage	6	5.12821	0.0178271	[EPHA2, MUC1, NFATC4, SFRP2, TP53, USP28]
GO:0060828	regulation of canonical Wnt signaling pathway	7	4.63576	0.0180574	[ASPM, FGFR2, NOG, SFRP2, SMAD3, SOX2, YAP1]
GO:0072009	nephron epithelium development	4	7.01754	0.0182377	[JAG1, PRKD2, SALL1, SMO]
GO:0001708	cell fate specification	5	5.81395	0.0182717	[FGF2, FGFR1, SFRP2, SMO, SOX2]
GO:2000736	regulation of stem cell differentiation	5	5.81395	0.0182717	[CRB2, JAG1, SFRP2, SMAD3, SMO]
GO:2001242	regulation of intrinsic apoptotic signaling pathway	6	5.08475	0.018513	[BUB1, DAPK2, HSPB1, MUC1, SFRP2, TP53]
GO:0000722	telomere maintenance via recombination	3	9.375	0.01865	[LIG1, LRIG1, POLD1]
GO:0003401	axis elongation	3	9.375	0.01865	[FGFR2, SFRP2, SIX4]
GO:0090329	regulation of DNA-dependent DNA replication	3	9.375	0.01865	[CDK2, E2F7, E2F8]
GO:0001837	epithelial to mesenchymal transition	5	5.74713	0.0191145	[CRB2, FGFR2, NOG, SFRP2, SMAD3]
GO:0045666	positive regulation of neuron differentiation	5	5.74713	0.0191145	[DNAAF3, FGFR1, SALL1, SOX2, TGIF1]
GO:0042306	regulation of protein import into nucleus	7	4.57516	0.0192628	[MDFIC, PRKD2, SFRP2, SMAD3, SMO, TACC3, TONSL]
GO:0002040	sprouting angiogenesis	4	6.89655	0.0193237	[E2F7, E2F8, FGF2, NR2E1]
GO:0060993	kidney morphogenesis	4	6.89655	0.0193237	[FOXJ1, PRKD2, SALL1, SMO]
GO:0051054	positive regulation of DNA metabolic process	6	5	0.0199385	[CDK2, E2F7, E2F8, FOXM1, PRKD2, RNF168]
GO:0051100	negative regulation of binding	5	5.68182	0.0199825	[AURKA, AURKB, NEK2, NOG, SMO]
GO:0071158	positive regulation of cell cycle arrest	5	5.68182	0.0199825	[CDK2, GTSE1, MUC1, PRKD2, TP53]
GO:0006323	DNA packaging	8	4.21053	0.0200568	[CASC5, CENPI, CENPO, HJURP, MCM2, NCAPD2, NCAPH, TP53]
GO:0014014	negative regulation of gliogenesis	3	9.09091	0.0202523	[DNAAF3, NOG, NR2E1]
GO:0042491	auditory receptor cell differentiation	3	9.09091	0.0202523	[FGFR1, JAG1, USH1C]
GO:0010595	positive regulation of endothelial cell migration	4	6.77966	0.0204488	[FGF2, HSPB1, PPAP2B, PRKD2]
GO:0035272	exocrine system development	4	6.77966	0.0204488	[FGFR1, FGFR2, LAMA1, SMO]
GO:0060419	heart growth	4	6.77966	0.0204488	[FGF2, FGFR1, FGFR2, NOG]
GO:0021987	cerebral cortex development	5	5.61798	0.0208759	[DNAAF3, NR2E1, SOX2, TACC3, WDR62]
GO:0002064	epithelial cell development	7	4.4586	0.0218407	[FGFR1, FOXJ1, IQGAP1, MSN, PARD3, SALL1, SMO]
GO:0007062	sister chromatid cohesion	3	8.82353	0.021928	[BUB1, DDX11, RECQL4]
GO:0001890	placenta development	7	4.43038	0.0225208	[E2F7, E2F8, FGFR2, GAB1, PRKD2, TTPA, VCAM1]
GO:0032835	glomerulus development	4	6.55738	0.022818	[FOXJ1, IQGAP1, NOG, NOTCH3]
GO:0042308	negative regulation of protein import into nucleus	4	6.55738	0.022818	[MDFIC, PRKD2, TACC3, TONSL]
GO:0060041	retina development in camera-type eye	6	4.83871	0.0230098	[CNGA3, LAMA1, NR2E1, SOX2, TGIF1, TTC8]
GO:0000077	DNA damage checkpoint	7	4.40252	0.0232154	[CDK2, DTL, GTSE1, MUC1, PLK1, TP53, USP28]
GO:1900180	regulation of protein localization to nucleus	7	4.40252	0.0232154	[MDFIC, PRKD2, SFRP2, SMAD3, SMO, TACC3, TONSL]
GO:0021772	olfactory bulb development	3	8.57143	0.0236773	[NR2E1, SALL1, TTC8]
GO:0045668	negative regulation of osteoblast differentiation	3	8.57143	0.0236773	[NOG, SMAD3, SOX2]
GO:0048565	digestive tract development	6	4.8	0.0238246	[DNAAF3, FGFR2, SALL1, SFRP2, SMAD3, SMO]
GO:0034333	adherens junction assembly	4	6.45161	0.0240626	[ACTN1, AJUBA, SMAD3, VCL]
GO:0048645	organ formation	4	6.45161	0.0240626	[FGF2, FGFR1, FGFR2, NOG]
GO:0009069	serine family amino acid metabolic process	3	8.33333	0.0255	[PHGDH, PSAT1, SHMT1]
GO:0010092	specification of organ identity	3	8.33333	0.0255	[FGF2, FGFR1, FGFR2]
GO:0032924	activin receptor signaling pathway	3	8.33333	0.0255	[INHBB, SMAD3, TGIF1]
GO:0060795	cell fate commitment involved in formation of primary germ layer	3	8.33333	0.0255	[FGFR1, SFRP2, SOX2]
GO:0003205	cardiac chamber development	6	4.6875	0.0263844	[FGFR2, JAG1, SALL1, SFRP2, SMO, WHSC1]
GO:0033002	muscle cell proliferation	6	4.6875	0.0263844	[FGF2, FGFR1, FGFR2, NOG, NOTCH3, STAT5B]
GO:0033044	regulation of chromosome organization	6	4.6875	0.0263844	[BUB1, MUC1, PRKD2, RECQL4, TP53, TRPS1]
GO:0001656	metanephros development	5	5.26316	0.026784	[FOXJ1, PRKD2, SALL1, SIX4, SMO]
GO:0035282	segmentation	5	5.26316	0.026784	[CRB2, LFNG, SFRP2, SMAD3, TP53]
GO:0048704	embryonic skeletal system morphogenesis	5	5.26316	0.026784	[FGFR2, NOG, SIX4, SMAD3, SMO]
GO:0010632	regulation of epithelial cell migration	6	4.65116	0.0272766	[EPHA2, FGF2, HSPB1, NR2E1, PPAP2B, PRKD2]
GO:0021988	olfactory lobe development	3	8.10811	0.027396	[NR2E1, SALL1, TTC8]
GO:0032480	negative regulation of type I interferon production	3	8.10811	0.027396	[HERC5, NLRX1, TRIM25]
GO:0032651	regulation of interleukin-1 beta production	3	8.10811	0.027396	[CARD8, HSPB1, SMAD3]
GO:0033260	nuclear cell cycle DNA replication	3	8.10811	0.027396	[LIG1, LRIG1, POLD1]
GO:0048566	embryonic digestive tract development	3	8.10811	0.027396	[FGFR2, SALL1, SMO]
GO:0010001	glial cell differentiation	7	4.24242	0.0276953	[DNAAF3, FGF2, NDRG1, NOG, NR2E1, PHGDH, SOX2]
GO:0032872	regulation of stress-activated MAPK cascade	7	4.24242	0.0276953	[FOXM1, FZD8, GAB1, MDFIC, MID1, NOD1, SFRP2]
GO:0070302	regulation of stress-activated protein kinase signaling cascade	7	4.21687	0.0284951	[FOXM1, FZD8, GAB1, MDFIC, MID1, NOD1, SFRP2]
GO:0001578	microtubule bundle formation	3	7.89474	0.0293652	[KIF20A, PLK1, PSRC1]
GO:0002067	glandular epithelial cell differentiation	3	7.89474	0.0293652	[FGF2, FGFR2, SMO]
GO:0030901	midbrain development	3	7.89474	0.0293652	[FGFR1, FGFR2, RFX4]
GO:0002088	lens development in camera-type eye	4	6.06061	0.0294469	[EPHA2, FGFR2, SMAD3, SOX2]
GO:0031647	regulation of protein stability	6	4.54545	0.0300727	[AURKA, FBXO7, PLK1, PPAP2B, SMAD3, SMO]
GO:0035303	regulation of dephosphorylation	6	4.54545	0.0300727	[ANKLE2, CASC5, CEP192, IQGAP1, MASTL, SMAD3]
GO:0051092	positive regulation of NF-kappaB transcription factor activity	6	4.51128	0.0310449	[AR, NFKB2, NOD1, PRKD2, TRIM25, TRIM5]
GO:0003231	cardiac ventricle development	5	5.05051	0.0312599	[FGFR2, JAG1, SALL1, SFRP2, WHSC1]
GO:0002053	positive regulation of mesenchymal cell proliferation	3	7.69231	0.0314073	[FGFR1, FGFR2, SMO]
GO:0035315	hair cell differentiation	3	7.69231	0.0314073	[FGFR1, JAG1, USH1C]
GO:0043124	negative regulation of I-kappaB kinase/NF-kappaB signaling	3	7.69231	0.0314073	[CARD8, NLRX1, TNIP1]
GO:0006977	DNA damage response, signal transduction by p53 class mediator resulting in cell cycle arrest	4	5.88235	0.0323854	[CDK2, GTSE1, MUC1, TP53]
GO:0072431	signal transduction involved in mitotic G1 DNA damage checkpoint	4	5.88235	0.0323854	[CDK2, GTSE1, MUC1, TP53]
GO:1902400	intracellular signal transduction involved in G1 DNA damage checkpoint	4	5.88235	0.0323854	[CDK2, GTSE1, MUC1, TP53]
GO:0043542	endothelial cell migration	6	4.44444	0.0330504	[EPHA2, FGF2, HSPB1, NR2E1, PPAP2B, PRKD2]
GO:0048638	regulation of developmental growth	6	4.44444	0.0330504	[FGF2, FGFR1, FGFR2, NOG, SFRP2, SIX4]
GO:0042992	negative regulation of transcription factor import into nucleus	3	7.5	0.033522	[PRKD2, TACC3, TONSL]
GO:0048286	lung alveolus development	3	7.5	0.033522	[FGFR2, PDPN, SOX2]
GO:0018105	peptidyl-serine phosphorylation	7	4.06977	0.033624	[ARAF, AURKB, MAPKAPK3, PDK3, PLK1, PRKD2, SFRP2]
GO:0046823	negative regulation of nucleocytoplasmic transport	4	5.7971	0.0339167	[MDFIC, PRKD2, TACC3, TONSL]
GO:0072401	signal transduction involved in DNA integrity checkpoint	4	5.7971	0.0339167	[CDK2, GTSE1, MUC1, TP53]
GO:0072413	signal transduction involved in mitotic cell cycle checkpoint	4	5.7971	0.0339167	[CDK2, GTSE1, MUC1, TP53]
GO:0072422	signal transduction involved in DNA damage checkpoint	4	5.7971	0.0339167	[CDK2, GTSE1, MUC1, TP53]
GO:1902402	signal transduction involved in mitotic DNA damage checkpoint	4	5.7971	0.0339167	[CDK2, GTSE1, MUC1, TP53]
GO:1902403	signal transduction involved in mitotic DNA integrity checkpoint	4	5.7971	0.0339167	[CDK2, GTSE1, MUC1, TP53]
GO:0051438	regulation of ubiquitin-protein ligase activity	5	4.90196	0.034907	[BUB1B, CDC20, CDK2, PLK1, UBE2C]
GO:2000027	regulation of organ morphogenesis	7	4.02299	0.0354619	[FGF2, FGFR1, FGFR2, NOG, SFRP2, SIX4, SMO]
GO:0072395	signal transduction involved in cell cycle checkpoint	4	5.71429	0.0354897	[CDK2, GTSE1, MUC1, TP53]
GO:0032652	regulation of interleukin-1 production	3	7.31707	0.0357089	[CARD8, HSPB1, SMAD3]
GO:0060428	lung epithelium development	3	7.31707	0.0357089	[FGFR2, FOXJ1, GPSM2]
GO:0055123	digestive system development	6	4.34783	0.0362134	[DNAAF3, FGFR2, SALL1, SFRP2, SMAD3, SMO]
GO:0030856	regulation of epithelial cell differentiation	5	4.80769	0.0374787	[FOXJ1, SMO, SOX2, STAT5B, YAP1]
GO:0007435	salivary gland morphogenesis	3	7.14286	0.0379676	[FGFR1, FGFR2, LAMA1]
GO:0030199	collagen fibril organization	3	7.14286	0.0379676	[LOX, P4HA1, SFRP2]
GO:0072028	nephron morphogenesis	3	7.14286	0.0379676	[PRKD2, SALL1, SMO]
GO:0045766	positive regulation of angiogenesis	5	4.7619	0.038807	[FGF2, HSPB1, NR2E1, PRKD2, SFRP2]
GO:0061041	regulation of wound healing	5	4.7619	0.038807	[FGF2, PDPN, PLAT, PPAP2B, SMAD3]
GO:0051340	regulation of ligase activity	5	4.71698	0.0401637	[BUB1B, CDC20, CDK2, PLK1, UBE2C]
GO:0090101	negative regulation of transmembrane receptor protein serine/threonine kinase signaling pathway	5	4.71698	0.0401637	[NOG, PRDM16, SFRP2, SMAD3, TP53]
GO:0071478	cellular response to radiation	6	4.1958	0.0419047	[AURKB, NFATC4, SFRP2, TP53, USP28, YAP1]
GO:0007159	leukocyte cell-cell adhesion	3	6.81818	0.0426983	[MSN, TNIP1, VCAM1]
GO:0010464	regulation of mesenchymal cell proliferation	3	6.81818	0.0426983	[FGFR1, FGFR2, SMO]
GO:0032611	interleukin-1 beta production	3	6.81818	0.0426983	[CARD8, HSPB1, SMAD3]
GO:1901992	positive regulation of mitotic cell cycle phase transition	3	6.81818	0.0426983	[MTBP, PLK1, PRKD2]
GO:0003206	cardiac chamber morphogenesis	5	4.62963	0.0429628	[FGFR2, JAG1, SFRP2, SMO, WHSC1]
GO:0032479	regulation of type I interferon production	5	4.62963	0.0429628	[HERC5, NFKB2, NLRX1, TRIM25, ZC3HAV1]
GO:0035265	organ growth	5	4.62963	0.0429628	[FGF2, FGFR1, FGFR2, NOG, YAP1]
GO:0035270	endocrine system development	6	4.16667	0.0431068	[FGF2, NOG, SALL1, SMAD3, SMO, SOX2]
GO:0033077	T cell differentiation in thymus	4	5.33333	0.0439794	[FOXJ1, FZD8, STAT5B, TP53]
GO:0043506	regulation of JUN kinase activity	4	5.33333	0.0439794	[FZD8, GAB1, MDFIC, SFRP2]
GO:0061180	mammary gland epithelium development	4	5.33333	0.0439794	[EPHA2, FGF2, FGFR2, SMO]
GO:0002753	cytoplasmic pattern recognition receptor signaling pathway	3	6.66667	0.0451692	[NLRX1, NOD1, ZC3HAV1]
GO:0032091	negative regulation of protein binding	3	6.66667	0.0451692	[AURKA, AURKB, NOG]
GO:1901989	positive regulation of cell cycle phase transition	3	6.66667	0.0451692	[MTBP, PLK1, PRKD2]
GO:0031571	mitotic G1 DNA damage checkpoint	4	5.26316	0.0458024	[CDK2, GTSE1, MUC1, TP53]
GO:0044819	mitotic G1/S transition checkpoint	4	5.26316	0.0458024	[CDK2, GTSE1, MUC1, TP53]
GO:0032606	type I interferon production	5	4.54545	0.0458767	[HERC5, NFKB2, NLRX1, TRIM25, ZC3HAV1]
GO:0050768	negative regulation of neurogenesis	5	4.54545	0.0458767	[CIT, DNAAF3, NOG, NR2E1, TP53]
GO:0070372	regulation of ERK1 and ERK2 cascade	6	4.08163	0.0468422	[EPHA2, FGF2, FGFR2, NOD1, PRKD2, TNIP1]
GO:0042990	regulation of transcription factor import into nucleus	4	5.1948	0.0476671	[PRKD2, SMAD3, TACC3, TONSL]
GO:0044783	G1 DNA damage checkpoint	4	5.1948	0.0476671	[CDK2, GTSE1, MUC1, TP53]
GO:0003382	epithelial cell morphogenesis	3	6.52174	0.0477096	[PARD3, SALL1, SMO]
GO:0007431	salivary gland development	3	6.52174	0.0477096	[FGFR1, FGFR2, LAMA1]
GO:0010833	telomere maintenance via telomere lengthening	3	6.52174	0.0477096	[LIG1, LRIG1, POLD1]
GO:0048661	positive regulation of smooth muscle cell proliferation	3	6.52174	0.0477096	[FGFR2, NOTCH3, STAT5B]
GO:0042991	transcription factor import into nucleus	4	5.12821	0.0495734	[PRKD2, SMAD3, TACC3, TONSL]

## Sheet: ClueGO_SM4
GOID	GOTerm	Nr. Genes	% Associated Genes	Term PValue	Associated Genes Found
GO:0007156	homophilic cell adhesion	17	11.9718	1.40201e-09	[CDH12, PCDHA1, PCDHA10, PCDHA11, PCDHA12, PCDHA13, PCDHA2, PCDHA3, PCDHA4, PCDHA5, PCDHA6, PCDHA7, PCDHA8, PCDHA9, PCDHAC1, PCDHAC2, TENM3]
GO:0034162	toll-like receptor 9 signaling pathway	10	12.8205	1.92682e-06	[MAP2K4, MAPK10, MAPK14, MAPK9, MAPKAPK2, MAPKAPK3, MEF2A, PIK3R4, RPS6KA3, TAB3]
GO:0002756	MyD88-independent toll-like receptor signaling pathway	10	12.0482	3.42886e-06	[MAP2K4, MAPK10, MAPK14, MAPK9, MAPKAPK2, MAPKAPK3, MEF2A, PRKCE, RPS6KA3, TAB3]
GO:0034166	toll-like receptor 10 signaling pathway	9	13.2353	4.83945e-06	[MAP2K4, MAPK10, MAPK14, MAPK9, MAPKAPK2, MAPKAPK3, MEF2A, RPS6KA3, TAB3]
GO:0034146	toll-like receptor 5 signaling pathway	9	13.0435	5.47472e-06	[MAP2K4, MAPK10, MAPK14, MAPK9, MAPKAPK2, MAPKAPK3, MEF2A, RPS6KA3, TAB3]
GO:0090276	regulation of peptide hormone secretion	14	7.6087	1.01899e-05	[APLN, CACNA1E, KCNC2, MCU, MGEA5, OXCT1, PCDHA4, PDHX, PPP3CA, PPP3CB, PRKAR1A, PRKCE, RAPGEF3, SREBF1]
GO:0038123	toll-like receptor TLR1:TLR2 signaling pathway	9	12	1.0995e-05	[MAP2K4, MAPK10, MAPK14, MAPK9, MAPKAPK2, MAPKAPK3, MEF2A, RPS6KA3, TAB3]
GO:0038124	toll-like receptor TLR6:TLR2 signaling pathway	9	12	1.0995e-05	[MAP2K4, MAPK10, MAPK14, MAPK9, MAPKAPK2, MAPKAPK3, MEF2A, RPS6KA3, TAB3]
GO:0002791	regulation of peptide secretion	14	7.40741	1.38274e-05	[APLN, CACNA1E, KCNC2, MCU, MGEA5, OXCT1, PCDHA4, PDHX, PPP3CA, PPP3CB, PRKAR1A, PRKCE, RAPGEF3, SREBF1]
GO:0045089	positive regulation of innate immune response	15	6.94444	1.47989e-05	[AP1G1, DHX58, MAP2K4, MAPK10, MAPK14, MAPK9, MAPKAPK2, MAPKAPK3, MEF2A, PDPK1, PIK3R4, POLR3B, PRKCE, RPS6KA3, TAB3]
GO:0090087	regulation of peptide transport	14	7.32984	1.55768e-05	[APLN, CACNA1E, KCNC2, MCU, MGEA5, OXCT1, PCDHA4, PDHX, PPP3CA, PPP3CB, PRKAR1A, PRKCE, RAPGEF3, SREBF1]
GO:0061024	membrane organization	33	4.13016	1.8549e-05	[ANK2, AP1G1, ARCN1, ARL6, ATP9A, CALM1, CNTNAP2, DNAJC6, DNM1L, EPS15, FTL, GCC2, GPR158, MGEA5, MT3, MYO5A, NLGN4X, NRCAM, NRXN1, NUP153, NUP155, NUP50, PDPK1, PIK3R1, PPP3R1, REEP1, SEH1L, SNAP91, STAM, STX6, TP53, USO1, YWHAG]
GO:0035666	TRIF-dependent toll-like receptor signaling pathway	9	11.25	1.87028e-05	[MAP2K4, MAPK10, MAPK14, MAPK9, MAPKAPK2, MAPKAPK3, MEF2A, RPS6KA3, TAB3]
GO:0050796	regulation of insulin secretion	13	7.64706	2.00258e-05	[CACNA1E, KCNC2, MCU, MGEA5, OXCT1, PCDHA4, PDHX, PPP3CA, PPP3CB, PRKAR1A, PRKCE, RAPGEF3, SREBF1]
GO:0034134	toll-like receptor 2 signaling pathway	9	11.1111	2.06985e-05	[MAP2K4, MAPK10, MAPK14, MAPK9, MAPKAPK2, MAPKAPK3, MEF2A, RPS6KA3, TAB3]
GO:0030072	peptide hormone secretion	15	6.72646	2.15703e-05	[APLN, CACNA1E, KCNC2, MCU, MGEA5, MYO5A, OXCT1, PCDHA4, PDHX, PPP3CA, PPP3CB, PRKAR1A, PRKCE, RAPGEF3, SREBF1]
GO:0016337	cell-cell adhesion	23	4.9676	2.29459e-05	[BMP1, CDH12, EPHA7, MAPK14, NLGN4X, NRCAM, NRXN1, PCDHA1, PCDHA10, PCDHA11, PCDHA12, PCDHA13, PCDHA2, PCDHA3, PCDHA4, PCDHA5, PCDHA6, PCDHA7, PCDHA8, PCDHA9, PCDHAC1, PCDHAC2, TENM3]
GO:0030073	insulin secretion	14	7.03518	2.46853e-05	[CACNA1E, KCNC2, MCU, MGEA5, MYO5A, OXCT1, PCDHA4, PDHX, PPP3CA, PPP3CB, PRKAR1A, PRKCE, RAPGEF3, SREBF1]
GO:0002224	toll-like receptor signaling pathway	12	7.94702	2.85107e-05	[MAP2K4, MAPK10, MAPK14, MAPK9, MAPKAPK2, MAPKAPK3, MEF2A, PDPK1, PIK3R4, PRKCE, RPS6KA3, TAB3]
GO:0002221	pattern recognition receptor signaling pathway	13	7.38636	2.89071e-05	[DHX58, MAP2K4, MAPK10, MAPK14, MAPK9, MAPKAPK2, MAPKAPK3, MEF2A, PDPK1, PIK3R4, PRKCE, RPS6KA3, TAB3]
GO:0007169	transmembrane receptor protein tyrosine kinase signaling pathway	30	4.23131	2.90919e-05	[ARHGEF3, CAB39, CALM1, CNTN1, CRKL, EPHA7, EPS15, FBXW7, MAPK14, MAPKAPK2, MAPKAPK3, MBD5, MEF2A, MT3, NRG3, PDE1A, PDPK1, PHLPP2, PIK3R1, PIK3R4, PLEKHA1, PRKAR1A, PRKCE, RALB, RAPGEF2, RHBDF1, RPS6KA3, SREBF1, STAM, TIAM2]
GO:0002790	peptide secretion	15	6.52174	3.09489e-05	[APLN, CACNA1E, KCNC2, MCU, MGEA5, MYO5A, OXCT1, PCDHA4, PDHX, PPP3CA, PPP3CB, PRKAR1A, PRKCE, RAPGEF3, SREBF1]
GO:0002755	MyD88-dependent toll-like receptor signaling pathway	9	10.4651	3.36143e-05	[MAP2K4, MAPK10, MAPK14, MAPK9, MAPKAPK2, MAPKAPK3, MEF2A, RPS6KA3, TAB3]
GO:0002758	innate immune response-activating signal transduction	13	7.26257	3.45179e-05	[DHX58, MAP2K4, MAPK10, MAPK14, MAPK9, MAPKAPK2, MAPKAPK3, MEF2A, PDPK1, PIK3R4, PRKCE, RPS6KA3, TAB3]
GO:0070935	3'-UTR-mediated mRNA stabilization	4	36.3636	3.63988e-05	[ELAVL1, MAPK14, MAPKAPK2, RBM38]
GO:0034138	toll-like receptor 3 signaling pathway	9	10.2273	4.04184e-05	[MAP2K4, MAPK10, MAPK14, MAPK9, MAPKAPK2, MAPKAPK3, MEF2A, RPS6KA3, TAB3]
GO:0002218	activation of innate immune response	13	6.98925	5.14409e-05	[DHX58, MAP2K4, MAPK10, MAPK14, MAPK9, MAPKAPK2, MAPKAPK3, MEF2A, PDPK1, PIK3R4, PRKCE, RPS6KA3, TAB3]
GO:0038179	neurotrophin signaling pathway	17	5.68562	5.31924e-05	[ARHGEF3, CALM1, CRKL, MAPK14, MAPKAPK2, MAPKAPK3, MEF2A, PDE1A, PDPK1, PHLPP2, PIK3R1, PRKAR1A, PRKCE, RALB, RAPGEF2, RPS6KA3, TIAM2]
GO:0034142	toll-like receptor 4 signaling pathway	10	8.77193	5.75095e-05	[MAP2K4, MAPK10, MAPK14, MAPK9, MAPKAPK2, MAPKAPK3, MEF2A, PRKCE, RPS6KA3, TAB3]
GO:0015833	peptide transport	15	6.04839	7.33309e-05	[APLN, CACNA1E, KCNC2, MCU, MGEA5, MYO5A, OXCT1, PCDHA4, PDHX, PPP3CA, PPP3CB, PRKAR1A, PRKCE, RAPGEF3, SREBF1]
GO:0023061	signal release	19	5.12129	7.98785e-05	[APLN, CACNA1E, GAD2, GLS, KCNC2, MCU, MGEA5, MYO5A, NAPB, NRXN1, OXCT1, PCDHA4, PDHX, PPP3CA, PPP3CB, PRKAR1A, PRKCE, RAPGEF3, SREBF1]
GO:0046883	regulation of hormone secretion	14	6.27803	8.56118e-05	[APLN, CACNA1E, KCNC2, MCU, MGEA5, OXCT1, PCDHA4, PDHX, PPP3CA, PPP3CB, PRKAR1A, PRKCE, RAPGEF3, SREBF1]
GO:0042886	amide transport	15	5.88235	0.0001002	[APLN, CACNA1E, KCNC2, MCU, MGEA5, MYO5A, OXCT1, PCDHA4, PDHX, PPP3CA, PPP3CB, PRKAR1A, PRKCE, RAPGEF3, SREBF1]
GO:0031349	positive regulation of defense response	16	5.61404	0.000102191	[AP1G1, DHX58, MAP2K4, MAPK10, MAPK14, MAPK9, MAPKAPK2, MAPKAPK3, MEF2A, PCDHA4, PDPK1, PIK3R4, POLR3B, PRKCE, RPS6KA3, TAB3]
GO:0008016	regulation of heart contraction	11	7.33333	0.000126578	[ANK2, APLN, ATP2A2, CACNA1E, CALM1, CELF2, GPD1L, MEF2A, NUP155, SREBF1, THRB]
GO:0048011	neurotrophin TRK receptor signaling pathway	16	5.42373	0.000152234	[ARHGEF3, CALM1, CRKL, MAPK14, MAPKAPK2, MAPKAPK3, MEF2A, PDE1A, PDPK1, PHLPP2, PIK3R1, PRKAR1A, PRKCE, RALB, RPS6KA3, TIAM2]
GO:0042391	regulation of membrane potential	18	4.97238	0.000177487	[ADAM22, ANK2, ARL6IP5, ATP2A2, ATRN, CACNA1E, GLRB, GPD1L, KCNC2, MGEA5, MYO5A, NLGN4X, NRXN1, NUP155, PCDHA4, PCDHA6, PPP3CA, TENM4]
GO:0044802	single-organism membrane organization	26	4.04984	0.000203069	[ANK2, ARCN1, ARL6, ATP9A, CNTNAP2, DNM1L, GCC2, GPR158, MGEA5, MT3, MYO5A, NLGN4X, NRCAM, NRXN1, NUP153, NUP155, NUP50, PDPK1, PIK3R1, PPP3R1, REEP1, SEH1L, STX6, TP53, USO1, YWHAG]
GO:0046879	hormone secretion	15	5.51471	0.000203765	[APLN, CACNA1E, KCNC2, MCU, MGEA5, MYO5A, OXCT1, PCDHA4, PDHX, PPP3CA, PPP3CB, PRKAR1A, PRKCE, RAPGEF3, SREBF1]
GO:0010256	endomembrane system organization	17	5.07463	0.000210898	[ALS2, ANK2, ARFGEF1, ATL1, GCC2, GPR158, MYO5A, NRXN1, NUP153, NUP155, NUP50, PDPK1, PIK3R1, REEP1, RTN3, SEH1L, STX6]
GO:0090277	positive regulation of peptide hormone secretion	7	10.7692	0.000211721	[APLN, MCU, MGEA5, OXCT1, PDHX, PPP3CB, PRKCE]
GO:0009914	hormone transport	15	5.45455	0.000229432	[APLN, CACNA1E, KCNC2, MCU, MGEA5, MYO5A, OXCT1, PCDHA4, PDHX, PPP3CA, PPP3CB, PRKAR1A, PRKCE, RAPGEF3, SREBF1]
GO:0045088	regulation of innate immune response	15	5.39568	0.000257848	[AP1G1, DHX58, MAP2K4, MAPK10, MAPK14, MAPK9, MAPKAPK2, MAPKAPK3, MEF2A, PDPK1, PIK3R4, POLR3B, PRKCE, RPS6KA3, TAB3]
GO:0002793	positive regulation of peptide secretion	7	10.2941	0.000281024	[APLN, MCU, MGEA5, OXCT1, PDHX, PPP3CB, PRKCE]
GO:0021549	cerebellum development	8	8.79121	0.000312339	[ARCN1, ATRN, CNTN1, NCOA1, NLGN4X, NRXN1, RPGRIP1L, SEZ6L]
GO:0044708	single-organism behavior	18	4.71204	0.000341356	[ADAM22, ALS2, ARCN1, CACNA1E, CNTNAP2, COMT, GLRB, KCNAB1, MBD5, MEF2A, NLGN4X, NRXN1, PCDHA4, PJA2, PPP3CB, PRKCE, RNMT, SEZ6L]
GO:0060047	heart contraction	11	6.32184	0.000459354	[ANK2, APLN, ATP2A2, CACNA1E, CALM1, CELF2, GPD1L, MEF2A, NUP155, SREBF1, THRB]
GO:0003015	heart process	11	6.28571	0.000482143	[ANK2, APLN, ATP2A2, CACNA1E, CALM1, CELF2, GPD1L, MEF2A, NUP155, SREBF1, THRB]
GO:0046950	cellular ketone body metabolic process	3	33.3333	0.000508033	[HMGCL, HMGCLL1, OXCT1]
GO:0032024	positive regulation of insulin secretion	6	10.9091	0.000561088	[MCU, MGEA5, OXCT1, PDHX, PPP3CB, PRKCE]
GO:0035690	cellular response to drug	6	10.9091	0.000561088	[MEF2A, MT3, NCOA1, PPP3CA, PPP3CB, TP53]
GO:0030902	hindbrain development	10	6.62252	0.000576105	[ARCN1, ATRN, CNTN1, DLEC1, GATA2, NCOA1, NLGN4X, NRXN1, RPGRIP1L, SEZ6L]
GO:0045860	positive regulation of protein kinase activity	20	4.25532	0.000599996	[ACADVL, ALS2, ATF6, CAB39, CACUL1, CRKL, DIRAS2, FBXW7, MAPK10, MAPK14, MAPKAPK2, MAPKAPK3, MT3, NRG3, PDPK1, PRKAR1A, RAPGEF2, RNMT, SLC27A1, TAB3]
GO:0022037	metencephalon development	8	7.69231	0.000767513	[ARCN1, ATRN, CNTN1, NCOA1, NLGN4X, NRXN1, RPGRIP1L, SEZ6L]
GO:0051705	multi-organism behavior	7	8.64198	0.000819302	[CNTNAP2, GLS, NCOA1, NLGN4X, NRXN1, PPP3CB, THRB]
GO:0031652	positive regulation of heat generation	3	27.2727	0.000970419	[APLN, PCDHA4, SLC27A1]
GO:0033674	positive regulation of kinase activity	20	4.0404	0.00113339	[ACADVL, ALS2, ATF6, CAB39, CACUL1, CRKL, DIRAS2, FBXW7, MAPK10, MAPK14, MAPKAPK2, MAPKAPK3, MT3, NRG3, PDPK1, PRKAR1A, RAPGEF2, RNMT, SLC27A1, TAB3]
GO:0071322	cellular response to carbohydrate stimulus	7	8.04598	0.00125153	[CACNA1E, MAP2K4, MEF2A, OXCT1, PPP3CA, PPP3CB, PRKCE]
GO:0060049	regulation of protein glycosylation	3	25	0.00127596	[ARFGEF1, MGEA5, MT3]
GO:0035637	multicellular organismal signaling	11	5.47264	0.00150412	[ADAM22, ANK2, ATRN, CACNA1E, CALM1, CNTNAP2, MEF2A, MYO5A, NRCAM, NUP155, TENM4]
GO:0046887	positive regulation of hormone secretion	7	7.77778	0.00152576	[APLN, MCU, MGEA5, OXCT1, PDHX, PPP3CB, PRKCE]
GO:0043489	RNA stabilization	4	14.8148	0.00152709	[ELAVL1, MAPK14, MAPKAPK2, RBM38]
GO:0048255	mRNA stabilization	4	14.8148	0.00152709	[ELAVL1, MAPK14, MAPKAPK2, RBM38]
GO:0051403	stress-activated MAPK cascade	12	5.12821	0.00162225	[ANKS1B, ARL6IP5, CRKL, MAP2K4, MAPK10, MAPK14, MAPK9, MAPKAPK2, MAPKAPK3, MEF2A, RPS6KA3, TAB3]
GO:0031650	regulation of heat generation	3	23.0769	0.00163578	[APLN, PCDHA4, SLC27A1]
GO:0090312	positive regulation of protein deacetylation	3	23.0769	0.00163578	[DYRK1A, SREBF1, TP53]
GO:0033500	carbohydrate homeostasis	10	5.74713	0.00170042	[CACNA1E, MBD5, MCU, MEF2A, OXCT1, PDHX, PPP3CA, PPP3CB, PRKCE, RNMT]
GO:0042593	glucose homeostasis	10	5.74713	0.00170042	[CACNA1E, MBD5, MCU, MEF2A, OXCT1, PDHX, PPP3CA, PPP3CB, PRKCE, RNMT]
GO:0031098	stress-activated protein kinase signaling cascade	12	5.08475	0.0017426	[ANKS1B, ARL6IP5, CRKL, MAP2K4, MAPK10, MAPK14, MAPK9, MAPKAPK2, MAPKAPK3, MEF2A, RPS6KA3, TAB3]
GO:0071482	cellular response to light stimulus	7	7.52688	0.00184471	[BMP1, CALM1, FBXW7, MAPK9, METAP1, PIK3R1, TP53]
GO:0007265	Ras protein signal transduction	18	4.04494	0.00195829	[ALS2, ARFGEF1, ARHGEF3, ASAP1, CRKL, DLEC1, MAPK14, MAPKAPK2, MAPKAPK3, NCKAP1, OCRL, RAB3GAP1, RALB, RAPGEF2, RAPGEF3, RFXANK, SMAP1, TP53]
GO:0006607	NLS-bearing protein import into nucleus	3	21.4286	0.00205311	[IPO5, KPNA1, KPNA4]
GO:0014887	cardiac muscle adaptation	3	21.4286	0.00205311	[MEF2A, MGEA5, OCRL]
GO:0071625	vocalization behavior	3	21.4286	0.00205311	[CNTNAP2, NLGN4X, NRXN1]
GO:0010827	regulation of glucose transport	7	7.2165	0.00234774	[MGEA5, NUP153, NUP155, NUP50, PIK3R1, RNMT, SEH1L]
GO:0044057	regulation of system process	16	4.19948	0.00237341	[ANK2, APLN, ATP2A2, CACNA1E, CALM1, CELF2, GLS, GPD1L, MEF2A, MGEA5, NUP155, PPP3CA, PTPRO, SREBF1, TENM4, THRB]
GO:0014888	striated muscle adaptation	4	12.9032	0.00258124	[MEF2A, MGEA5, OCRL, PPP3CA]
GO:0051899	membrane depolarization	7	7	0.00278977	[ANK2, CACNA1E, GPD1L, MGEA5, NLGN4X, NRXN1, PPP3CA]
GO:0002027	regulation of heart rate	6	7.89474	0.00304795	[ANK2, ATP2A2, CACNA1E, CALM1, GPD1L, SREBF1]
GO:0071333	cellular response to glucose stimulus	6	7.89474	0.00304795	[CACNA1E, MEF2A, OXCT1, PPP3CA, PPP3CB, PRKCE]
GO:0001508	action potential	10	5.26316	0.00322875	[ADAM22, ANK2, ATRN, GPD1L, KCNC2, MYO5A, NUP155, PCDHA4, PCDHA6, TENM4]
GO:0032844	regulation of homeostatic process	14	4.32099	0.00338575	[ANK2, APLN, CACNA1E, CALM1, GATA2, GPD1L, MAPK14, MGEA5, PCDHA4, PPP3CB, PRKCE, SLC27A1, SMAP1, TERF2IP]
GO:0071331	cellular response to hexose stimulus	6	7.69231	0.00347129	[CACNA1E, MEF2A, OXCT1, PPP3CA, PPP3CB, PRKCE]
GO:0071326	cellular response to monosaccharide stimulus	6	7.59494	0.00369865	[CACNA1E, MEF2A, OXCT1, PPP3CA, PPP3CB, PRKCE]
GO:0019217	regulation of fatty acid metabolic process	6	7.40741	0.00418628	[ACADVL, MAPK9, PCDHA4, PDHX, PDPK1, SREBF1]
GO:0031146	SCF-dependent proteasomal ubiquitin-dependent protein catabolic process	3	16.6667	0.00435373	[CUL1, FBXW11, FBXW7]
GO:0031649	heat generation	3	16.6667	0.00435373	[APLN, PCDHA4, SLC27A1]
GO:0001659	temperature homeostasis	4	11.1111	0.00449018	[ACADVL, APLN, PCDHA4, SLC27A1]
GO:0007611	learning or memory	10	4.97512	0.00480306	[CACNA1E, CNTNAP2, COMT, KCNAB1, MEF2A, NLGN4X, NRXN1, PCDHA4, PJA2, PPP3CB]
GO:0007173	epidermal growth factor receptor signaling pathway	11	4.66102	0.00516494	[CALM1, EPS15, FBXW7, PDE1A, PDPK1, PHLPP2, PIK3R1, PRKAR1A, PRKCE, RHBDF1, STAM]
GO:0032147	activation of protein kinase activity	12	4.44444	0.00518849	[CAB39, CRKL, MAPK10, MAPK14, MAPKAPK2, MAPKAPK3, MT3, NRG3, PDPK1, PRKAR1A, RNMT, TAB3]
GO:0009749	response to glucose	8	5.67376	0.00520964	[CACNA1E, MEF2A, OXCT1, PDHX, PPP3CA, PPP3CB, PRKCE, SREBF1]
GO:0007077	mitotic nuclear envelope disassembly	4	10.5263	0.00546424	[NUP153, NUP155, NUP50, SEH1L]
GO:0009065	glutamine family amino acid catabolic process	4	10.5263	0.00546424	[FAH, GAD2, GLS, PRODH]
GO:0071478	cellular response to radiation	8	5.59441	0.00566402	[BMP1, CALM1, FBXW7, MAPK14, MAPK9, METAP1, PIK3R1, TP53]
GO:0009743	response to carbohydrate	9	5.17241	0.00570709	[CACNA1E, MAP2K4, MEF2A, OXCT1, PDHX, PPP3CA, PPP3CB, PRKCE, SREBF1]
GO:0032402	melanosome transport	3	15	0.00591617	[ARL6, BBS7, MYO5A]
GO:0038127	ERBB signaling pathway	11	4.56432	0.00602386	[CALM1, EPS15, FBXW7, PDE1A, PDPK1, PHLPP2, PIK3R1, PRKAR1A, PRKCE, RHBDF1, STAM]
GO:0007270	neuron-neuron synaptic transmission	7	6.03448	0.00631193	[ALS2, GLRB, NAPB, NRXN1, PCDHA4, PCDHA6, PRKCE]
GO:0030397	membrane disassembly	4	10	0.00657014	[NUP153, NUP155, NUP50, SEH1L]
GO:0051081	nuclear envelope disassembly	4	10	0.00657014	[NUP153, NUP155, NUP50, SEH1L]
GO:0009746	response to hexose	8	5.44218	0.0066628	[CACNA1E, MEF2A, OXCT1, PDHX, PPP3CA, PPP3CB, PRKCE, SREBF1]
GO:0032401	establishment of melanosome localization	3	14.2857	0.00680736	[ARL6, BBS7, MYO5A]
GO:0051904	pigment granule transport	3	14.2857	0.00680736	[ARL6, BBS7, MYO5A]
GO:0051205	protein insertion into membrane	4	9.7561	0.00717478	[PPP3R1, REEP1, TP53, YWHAG]
GO:0051170	nuclear import	11	4.45344	0.00719879	[FBXW11, IPO5, KPNA1, KPNA4, MAPK14, MT3, NUP153, NUP155, PIK3R1, PPP3CA, TP53]
GO:0030534	adult behavior	8	5.36913	0.00720959	[ADAM22, ARCN1, CNTNAP2, GLRB, NLGN4X, NRXN1, RNMT, SEZ6L]
GO:0006997	nucleus organization	6	6.52174	0.00775613	[NUP153, NUP155, NUP50, SEH1L, SRPK2, USPL1]
GO:0051905	establishment of pigment granule localization	3	13.6364	0.007774	[ARL6, BBS7, MYO5A]
GO:0090004	positive regulation of establishment of protein localization to plasma membrane	3	13.6364	0.007774	[NRXN1, PDPK1, PIK3R1]
GO:0043488	regulation of mRNA stability	4	9.52381	0.00781503	[ELAVL1, MAPK14, MAPKAPK2, RBM38]
GO:0034284	response to monosaccharide	8	5.26316	0.00809242	[CACNA1E, MEF2A, OXCT1, PDHX, PPP3CA, PPP3CB, PRKCE, SREBF1]
GO:0072659	protein localization to plasma membrane	7	5.69106	0.00861199	[ANK2, GCC2, GPR158, MYO5A, NRXN1, PDPK1, PIK3R1]
GO:0071214	cellular response to abiotic stimulus	11	4.33071	0.00878798	[ADSS, BMP1, CALM1, DDX3X, FBXW7, MAP2K4, MAPK14, MAPK9, METAP1, PIK3R1, TP53]
GO:0006829	zinc ion transport	3	13.0435	0.0088175	[MT3, SLC39A1, SLC39A9]
GO:0031290	retinal ganglion cell axon guidance	3	13.0435	0.0088175	[EPHA7, NRCAM, PTPRO]
GO:0050890	cognition	10	4.54545	0.00888169	[CACNA1E, CNTNAP2, COMT, KCNAB1, MEF2A, NLGN4X, NRXN1, PCDHA4, PJA2, PPP3CB]
GO:0035176	social behavior	4	9.09091	0.0092056	[CNTNAP2, NLGN4X, NRXN1, PPP3CB]
GO:0043525	positive regulation of neuron apoptotic process	4	9.09091	0.0092056	[EPHA7, MAP2K4, SRPK2, TP53]
GO:0032400	melanosome localization	3	12.5	0.00993907	[ARL6, BBS7, MYO5A]
GO:0045648	positive regulation of erythrocyte differentiation	3	12.5	0.00993907	[GATA2, MAPK14, SMAP1]
GO:0043487	regulation of RNA stability	4	8.88889	0.00995748	[ELAVL1, MAPK14, MAPKAPK2, RBM38]
GO:0050999	regulation of nitric-oxide synthase activity	4	8.88889	0.00995748	[CALM1, NOS1AP, PCDHA4, PCDHA6]
GO:0001678	cellular glucose homeostasis	6	6.12245	0.0104359	[CACNA1E, MEF2A, OXCT1, PPP3CA, PPP3CB, PRKCE]
GO:0019226	transmission of nerve impulse	8	5.03145	0.0104659	[ADAM22, ANK2, ATRN, CACNA1E, CNTNAP2, MYO5A, NRCAM, TENM4]
GO:0061337	cardiac conduction	4	8.69565	0.0107481	[ANK2, CALM1, MEF2A, NUP155]
GO:1901216	positive regulation of neuron death	4	8.69565	0.0107481	[EPHA7, MAP2K4, SRPK2, TP53]
GO:0051875	pigment granule localization	3	12	0.0111398	[ARL6, BBS7, MYO5A]
GO:2000108	positive regulation of leukocyte apoptotic process	3	12	0.0111398	[MEF2A, RAPGEF2, TP53]
GO:0006470	protein dephosphorylation	8	4.96894	0.0112302	[CALM1, DLEC1, FBXW11, PGPEP1, PHLPP2, PPP3CA, PPP3CB, PTPRO]
GO:0050804	regulation of synaptic transmission	10	4.38596	0.011235	[MEF2A, NAPB, NRXN1, PCDHA4, PCDHA6, PPP3CA, PPP3CB, PRKCE, RAPGEF2, YWHAG]
GO:0014075	response to amine	4	8.51064	0.0115781	[CALM1, MAPK9, PCDHA6, PPP3CA]
GO:0034644	cellular response to UV	4	8.51064	0.0115781	[FBXW7, MAPK9, PIK3R1, TP53]
GO:0006637	acyl-CoA metabolic process	5	6.84931	0.0120524	[FAR2, HMGCL, PDHX, PDPK1, SLC25A1]
GO:0033555	multicellular organismal response to stress	5	6.84931	0.0120524	[ALS2, CACNA1E, COMT, MEF2A, PPP3CA]
GO:0035383	thioester metabolic process	5	6.84931	0.0120524	[FAR2, HMGCL, PDHX, PDPK1, SLC25A1]
GO:0097193	intrinsic apoptotic signaling pathway	11	4.11985	0.0124468	[ARL6IP5, CUL1, CUL2, DDX3X, DNM1L, PDPK1, PIK3R1, PPP3R1, PRODH, TP53, YWHAG]
GO:0051354	negative regulation of oxidoreductase activity	3	11.1111	0.0137823	[MT3, PCDHA4, PCDHA6]
GO:0090311	regulation of protein deacetylation	3	11.1111	0.0137823	[DYRK1A, SREBF1, TP53]
GO:0008645	hexose transport	7	5.18518	0.0139053	[MGEA5, NUP153, NUP155, NUP50, PIK3R1, RNMT, SEH1L]
GO:0015758	glucose transport	7	5.18518	0.0139053	[MGEA5, NUP153, NUP155, NUP50, PIK3R1, RNMT, SEH1L]
GO:0017038	protein import	11	4.0293	0.0144828	[FBXW11, IPO5, KPNA1, KPNA4, MAPK14, MT3, NUP155, PEX10, PIK3R1, PPP3CA, TP53]
GO:0015749	monosaccharide transport	7	5.10949	0.0149732	[MGEA5, NUP153, NUP155, NUP50, PIK3R1, RNMT, SEH1L]
GO:0070265	necrotic cell death	3	10.7143	0.0152255	[DNM1L, MGEA5, MT3]
GO:1900739	regulation of protein insertion into mitochondrial membrane involved in apoptotic signaling pathway	3	10.7143	0.0152255	[PPP3R1, TP53, YWHAG]
GO:1900740	positive regulation of protein insertion into mitochondrial membrane involved in apoptotic signaling pathway	3	10.7143	0.0152255	[PPP3R1, TP53, YWHAG]
GO:0051668	localization within membrane	4	7.69231	0.0163422	[PPP3R1, REEP1, TP53, YWHAG]
GO:0006606	protein import into nucleus	10	4.13223	0.016453	[FBXW11, IPO5, KPNA1, KPNA4, MAPK14, MT3, NUP155, PIK3R1, PPP3CA, TP53]
GO:0044744	protein targeting to nucleus	10	4.13223	0.016453	[FBXW11, IPO5, KPNA1, KPNA4, MAPK14, MT3, NUP155, PIK3R1, PPP3CA, TP53]
GO:1902593	single-organism nuclear import	10	4.13223	0.016453	[FBXW11, IPO5, KPNA1, KPNA4, MAPK14, MT3, NUP155, PIK3R1, PPP3CA, TP53]
GO:0010559	regulation of glycoprotein biosynthetic process	3	10.3448	0.0167508	[ARFGEF1, MGEA5, MT3]
GO:0032228	regulation of synaptic transmission, GABAergic	3	10.3448	0.0167508	[PCDHA4, PCDHA6, PRKCE]
GO:0033003	regulation of mast cell activation	3	10.3448	0.0167508	[PCDHA4, PCDHA6, PDPK1]
GO:0032318	regulation of Ras GTPase activity	10	4.08163	0.0177729	[ALS2, ARFGEF1, ARHGEF3, ASAP1, DLEC1, OCRL, RAB3GAP1, RAPGEF2, RAPGEF3, SMAP1]
GO:0045017	glycerolipid biosynthetic process	10	4.08163	0.0177729	[CDS2, FBXW7, GPD1L, OCRL, PIK3R1, PIK3R4, SLC25A1, SLC27A1, SLC44A2, SREBF1]
GO:0050808	synapse organization	8	4.57143	0.0177792	[ALS2, FRMPD4, MYO5A, NLGN4X, NRCAM, NRXN1, RAB39B, SEZ6L]
GO:0001844	protein insertion into mitochondrial membrane involved in apoptotic signaling pathway	3	10	0.0183585	[PPP3R1, TP53, YWHAG]
GO:0008631	intrinsic apoptotic signaling pathway in response to oxidative stress	3	10	0.0183585	[ARL6IP5, PDPK1, PRODH]
GO:0031345	negative regulation of cell projection organization	6	5.40541	0.0183783	[MT3, NRXN1, PTPRO, RAPGEF2, RUFY3, SPOCK1]
GO:0006536	glutamate metabolic process	3	9.67742	0.0200489	[GAD2, GLS, PRODH]
GO:0007029	endoplasmic reticulum organization	3	9.67742	0.0200489	[ATL1, REEP1, RTN3]
GO:0051204	protein insertion into mitochondrial membrane	3	9.67742	0.0200489	[PPP3R1, TP53, YWHAG]
GO:0061178	regulation of insulin secretion involved in cellular response to glucose stimulus	3	9.67742	0.0200489	[CACNA1E, PPP3CB, PRKCE]
GO:0070296	sarcoplasmic reticulum calcium ion transport	3	9.67742	0.0200489	[ANK2, ATP2A2, CALM1]
GO:0086002	cardiac muscle cell action potential involved in contraction	3	9.67742	0.0200489	[ANK2, GPD1L, NUP155]
GO:0010565	regulation of cellular ketone metabolic process	8	4.46927	0.0200705	[ACADVL, COMT, MAPK9, PCDHA4, PDHX, PDPK1, PRKCE, SREBF1]
GO:0006998	nuclear envelope organization	4	7.14286	0.0209236	[NUP153, NUP155, NUP50, SEH1L]
GO:0032768	regulation of monooxygenase activity	4	7.14286	0.0209236	[CALM1, NOS1AP, PCDHA4, PCDHA6]
GO:0051341	regulation of oxidoreductase activity	5	5.95238	0.0210016	[CALM1, MT3, NOS1AP, PCDHA4, PCDHA6]
GO:0001975	response to amphetamine	3	9.375	0.0218222	[CALM1, PCDHA6, PPP3CA]
GO:0051932	synaptic transmission, GABAergic	3	9.375	0.0218222	[PCDHA4, PCDHA6, PRKCE]
GO:0019432	triglyceride biosynthetic process	4	6.89655	0.0234811	[FBXW7, GPD1L, SLC25A1, SREBF1]
GO:0001662	behavioral fear response	3	9.09091	0.0236785	[ALS2, CACNA1E, MEF2A]
GO:0002209	behavioral defense response	3	9.09091	0.0236785	[ALS2, CACNA1E, MEF2A]
GO:0032412	regulation of ion transmembrane transporter activity	6	5.08475	0.0240257	[ANK2, CALM1, GPD1L, KCNAB1, MYO5A, NRXN1]
GO:0007612	learning	6	5	0.0258308	[CACNA1E, CNTNAP2, COMT, NLGN4X, NRXN1, PPP3CB]
GO:0072655	establishment of protein localization to mitochondrion	5	5.61798	0.0262037	[GDAP1, MAPK9, PPP3R1, TP53, YWHAG]
GO:0010822	positive regulation of mitochondrion organization	4	6.66667	0.0262203	[DNM1L, PPP3R1, TP53, YWHAG]
GO:0046460	neutral lipid biosynthetic process	4	6.66667	0.0262203	[FBXW7, GPD1L, SLC25A1, SREBF1]
GO:0046463	acylglycerol biosynthetic process	4	6.66667	0.0262203	[FBXW7, GPD1L, SLC25A1, SREBF1]
GO:0070585	protein localization to mitochondrion	5	5.55556	0.0273342	[GDAP1, MAPK9, PPP3R1, TP53, YWHAG]
GO:0010927	cellular component assembly involved in morphogenesis	8	4.21053	0.0274426	[ANK2, ARL6, BBS7, MEF2A, OCRL, PRKAR1A, RPGRIP1L, TENM4]
GO:0008038	neuron recognition	3	8.57143	0.0276396	[CNTNAP2, NRCAM, ROBO3]
GO:0035773	insulin secretion involved in cellular response to glucose stimulus	3	8.57143	0.0276396	[CACNA1E, PPP3CB, PRKCE]
GO:0022898	regulation of transmembrane transporter activity	6	4.91803	0.027724	[ANK2, CALM1, GPD1L, KCNAB1, MYO5A, NRXN1]
GO:0032320	positive regulation of Ras GTPase activity	6	4.87805	0.0287041	[ALS2, DLEC1, OCRL, RAB3GAP1, RAPGEF2, RAPGEF3]
GO:0007626	locomotory behavior	8	4.16667	0.0289609	[ADAM22, ALS2, ARCN1, CACNA1E, GLRB, MYO5A, PRKCE, SEZ6L]
GO:0086001	cardiac muscle cell action potential	3	8.33333	0.0297441	[ANK2, GPD1L, NUP155]
GO:0086065	cell communication involved in cardiac conduction	3	8.33333	0.0297441	[ANK2, CALM1, NUP155]
GO:0043500	muscle adaptation	4	6.34921	0.0306747	[MEF2A, MGEA5, OCRL, PPP3CA]
GO:0090002	establishment of protein localization to plasma membrane	5	5.37634	0.0309102	[ANK2, GCC2, NRXN1, PDPK1, PIK3R1]
GO:0007009	plasma membrane organization	7	4.375	0.0317208	[ANK2, GCC2, GPR158, MYO5A, NRXN1, PDPK1, PIK3R1]
GO:0010660	regulation of muscle cell apoptotic process	3	8.10811	0.0319308	[PDE1A, PDPK1, TP53]
GO:0010828	positive regulation of glucose transport	3	8.10811	0.0319308	[MGEA5, PIK3R1, RNMT]
GO:0042596	fear response	3	8.10811	0.0319308	[ALS2, CACNA1E, MEF2A]
GO:0051055	negative regulation of lipid biosynthetic process	3	8.10811	0.0319308	[ACADVL, FBXW7, SLC27A1]
GO:0010594	regulation of endothelial cell migration	5	5.31915	0.0321643	[HDAC7, MAPK14, PDPK1, RNMT, VASH1]
GO:0008643	carbohydrate transport	7	4.34783	0.0326522	[MGEA5, NUP153, NUP155, NUP50, PIK3R1, RNMT, SEH1L]
GO:0034599	cellular response to oxidative stress	7	4.34783	0.0326522	[ARL6IP5, MT3, PDPK1, PLEKHA1, PRODH, RNMT, TP53]
GO:0019932	second-messenger-mediated signaling	8	4.06091	0.0330083	[ANK2, CALM1, CNKSR2, MCU, PDHX, PPP3CA, RAPGEF2, RAPGEF3]
GO:0014902	myotube differentiation	5	5.26316	0.0334498	[MAPK14, MKX, PPP3CA, RBM38, RNMT]
GO:0045833	negative regulation of lipid metabolic process	4	6.15385	0.033877	[ACADVL, FBXW7, PCDHA4, SLC27A1]
GO:0035384	thioester biosynthetic process	3	7.89474	0.0341994	[PDHX, PDPK1, SLC25A1]
GO:0071616	acyl-CoA biosynthetic process	3	7.89474	0.0341994	[PDHX, PDPK1, SLC25A1]
GO:0010632	regulation of epithelial cell migration	6	4.65116	0.0350642	[HDAC7, MAPK14, PDPK1, PRKCE, RNMT, VASH1]
GO:0045646	regulation of erythrocyte differentiation	3	7.69231	0.0365493	[GATA2, MAPK14, SMAP1]
GO:0016056	rhodopsin mediated signaling pathway	3	7.5	0.03898	[BMP1, CALM1, METAP1]
GO:0033059	cellular pigmentation	3	7.5	0.03898	[ARL6, BBS7, MYO5A]
GO:0043502	regulation of muscle adaptation	3	7.5	0.03898	[MEF2A, MGEA5, PPP3CA]
GO:0086004	regulation of cardiac muscle cell contraction	3	7.5	0.03898	[ANK2, GPD1L, NUP155]
GO:0042787	protein ubiquitination involved in ubiquitin-dependent protein catabolic process	4	5.7971	0.040845	[FBXO45, FBXW7, HERC3, UBE3C]
GO:0010657	muscle cell apoptotic process	3	7.31707	0.041491	[PDE1A, PDPK1, TP53]
GO:0090003	regulation of establishment of protein localization to plasma membrane	3	7.31707	0.041491	[NRXN1, PDPK1, PIK3R1]
GO:0042552	myelination	5	4.9505	0.0418305	[ADAM22, ANK2, ATRN, MYO5A, TENM4]
GO:0090257	regulation of muscle system process	7	4.11765	0.0418635	[ANK2, CALM1, GPD1L, MEF2A, MGEA5, NUP155, PPP3CA]
GO:0032409	regulation of transporter activity	6	4.44444	0.0422691	[ANK2, CALM1, GPD1L, KCNAB1, MYO5A, NRXN1]
GO:0035249	synaptic transmission, glutamatergic	4	5.71429	0.0427047	[ALS2, NAPB, NRXN1, PCDHA4]
GO:0042058	regulation of epidermal growth factor receptor signaling pathway	4	5.71429	0.0427047	[EPS15, FBXW7, RHBDF1, STAM]
GO:0070646	protein modification by small protein removal	5	4.90196	0.0433398	[COPS3, USP7, USP9X, USPL1, ZRANB1]
GO:0086003	cardiac muscle cell contraction	3	7.14286	0.0440814	[ANK2, GPD1L, NUP155]
GO:0090398	cellular senescence	3	7.14286	0.0440814	[MAPK14, TP53, VASH1]
GO:1901028	regulation of mitochondrial outer membrane permeabilization involved in apoptotic signaling pathway	3	7.14286	0.0440814	[PPP3R1, TP53, YWHAG]
GO:0071456	cellular response to hypoxia	5	4.85437	0.0448814	[CUL2, MT3, PDPK1, PRKCE, TP53]
GO:0010863	positive regulation of phospholipase C activity	4	5.55556	0.0465652	[CALM1, PDE1A, PRKAR1A, PRKCE]
GO:0010812	negative regulation of cell-substrate adhesion	3	6.97674	0.0467507	[PIK3R1, PTPRO, SPOCK1]
GO:0055001	muscle cell development	6	4.31655	0.0475541	[ANK2, MAPK14, MEF2A, MKX, PPP3CA, PRKAR1A]
GO:0007272	ensheathment of neurons	5	4.7619	0.048062	[ADAM22, ANK2, ATRN, MYO5A, TENM4]
GO:0008366	axon ensheathment	5	4.7619	0.048062	[ADAM22, ANK2, ATRN, MYO5A, TENM4]
GO:0036294	cellular response to decreased oxygen levels	5	4.7619	0.048062	[CUL2, MT3, PDPK1, PRKCE, TP53]
GO:0055117	regulation of cardiac muscle contraction	4	5.47945	0.0485659	[ANK2, CALM1, GPD1L, NUP155]
GO:1900274	regulation of phospholipase C activity	4	5.47945	0.0485659	[CALM1, PDE1A, PRKAR1A, PRKCE]
GO:1901184	regulation of ERBB signaling pathway	4	5.47945	0.0485659	[EPS15, FBXW7, RHBDF1, STAM]
GO:0006901	vesicle coating	3	6.81818	0.0494979	[ARCN1, EPS15, SNAP91]
GO:0060038	cardiac muscle cell proliferation	3	6.81818	0.0494979	[MEF2A, PRKAR1A, TENM4]
GO:0006984	ER-nucleus signaling pathway	5	4.71698	0.0497011	[ACADVL, ATF6, ATP2A2, FBXW7, TP53]

## Sheet: ClueGO_TP1
GOID	GOTerm	Nr. Genes	% Associated Genes	Term PValue	Associated Genes Found
GO:0007049	cell cycle	99	6.08108	3.32695e-29	[ANLN, ASPM, AURKB, BLM, BRCA1, BRCA2, BUB1B, CASC5, CCNE1, CDC14A, CDC20, CDC45, CDC6, CDK2, CDT1, CENPE, CENPF, CENPO, CEP55, CIT, CKS1B, DDX11, DIAPH2, DLGAP5, E2F1, E2F2, E2F7, E2F8, ERCC6L, ESPL1, ETS1, FAM111A, FAM64A, FANCI, FBXL7, FEN1, FGFR1, FGFR2, FOXM1, GEM, GPSM2, GSG2, GTSE1, HAUS8, HDAC1, HELLS, HJURP, HMG20B, INCENP, ING1, INSM1, ITGB1, KIF15, KIF20A, KIF23, KIF2C, KIFC1, LEPREL4,…
GO:0051301	cell division	68	8.85417	9.29406e-29	[ANLN, ASPM, AURKB, BLM, BRCA2, BUB1B, CASC5, CCNE1, CDC14A, CDC20, CDC6, CDK2, CENPE, CENPF, CEP55, CIT, CKS1B, DDX11, DIAPH2, DLGAP5, E2F7, E2F8, ERCC6L, ESPL1, FAM64A, FBXL7, FGFR1, FGFR2, GEM, GSG2, HAUS8, HELLS, INCENP, KIF15, KIF20A, KIF23, KIF2C, KIFC1, LEPREL4, MKI67, MND1, MYBL2, NCAPD2, NCAPG2, NCAPH, NDE1, NOTCH1, PARD3, PDGFD, RAD51, RAD54L, RANBP1, RCC1, REC8, ROPN1B, SEPT10, SEPT2, …
GO:0000278	mitotic cell cycle	73	7.87486	9.96432e-28	[ANLN, ASPM, AURKB, BRCA2, BUB1B, CASC5, CCNE1, CDC20, CDC45, CDC6, CDK2, CDT1, CENPE, CENPF, CENPO, CEP55, CIT, CKS1B, DDX11, DLGAP5, E2F1, E2F2, E2F7, E2F8, ERCC6L, ESPL1, FAM64A, FBXL7, FEN1, FGFR2, FOXM1, GEM, GPSM2, GSG2, GTSE1, HAUS8, HDAC1, HELLS, INCENP, ITGB1, KIF15, KIF20A, KIF23, KIF2C, KIFC1, MCM10, MCM2, MCM3, MCM8, MYBL2, NCAPD2, NCAPG2, NCAPH, NDE1, NES, ORC1, PDPN, POLD2, RANBP1, …
GO:0022402	cell cycle process	81	6.69421	3.8999e-26	[ANLN, ASPM, AURKB, BLM, BRCA1, BRCA2, BUB1B, CASC5, CCNE1, CDC20, CDC45, CDC6, CDK2, CDT1, CENPE, CENPF, CEP55, CIT, CKS1B, DDX11, DIAPH2, DLGAP5, E2F1, E2F7, E2F8, ERCC6L, ESPL1, FAM111A, FAM64A, FBXL7, FEN1, FGFR2, FOXM1, GEM, GPSM2, GSG2, GTSE1, HAUS8, HELLS, INCENP, INSM1, ITGB1, KIF15, KIF20A, KIF23, KIF2C, KIFC1, LEPREL4, MCM10, MCM2, MCM3, MCM8, MYBL2, NCAPD2, NCAPG2, NCAPH, NDE1, NES, NO…
GO:0000280	nuclear division	53	9.98117	9.48462e-25	[ANLN, ASPM, AURKB, BRCA2, BUB1B, CASC5, CDC20, CDC6, CDK2, CENPE, CENPF, CEP55, CIT, DDX11, DLGAP5, ERCC6L, ESPL1, FAM64A, FBXL7, FGFR2, GEM, GSG2, HAUS8, HELLS, INCENP, KIF15, KIF23, KIF2C, KIFC1, LEPREL4, MKI67, MND1, MYBL2, NCAPD2, NCAPG2, NCAPH, NDE1, RAD51, RAD54L, RANBP1, RCC1, REC8, SEPT2, SGOL1, SKA3, SPAG5, SPC25, TOP2A, TPX2, WEE1, XRCC2, XRCC3, ZWINT]
GO:0048285	organelle fission	53	9.4306	1.40499e-23	[ANLN, ASPM, AURKB, BRCA2, BUB1B, CASC5, CDC20, CDC6, CDK2, CENPE, CENPF, CEP55, CIT, DDX11, DLGAP5, ERCC6L, ESPL1, FAM64A, FBXL7, FGFR2, GEM, GSG2, HAUS8, HELLS, INCENP, KIF15, KIF23, KIF2C, KIFC1, LEPREL4, MKI67, MND1, MYBL2, NCAPD2, NCAPG2, NCAPH, NDE1, RAD51, RAD54L, RANBP1, RCC1, REC8, SEPT2, SGOL1, SKA3, SPAG5, SPC25, TOP2A, TPX2, WEE1, XRCC2, XRCC3, ZWINT]
GO:0007067	mitosis	44	11.6095	3.20892e-23	[ANLN, ASPM, AURKB, BUB1B, CASC5, CDC20, CDC6, CDK2, CENPE, CENPF, CEP55, CIT, DDX11, DLGAP5, ERCC6L, ESPL1, FAM64A, FBXL7, FGFR2, GEM, GSG2, HAUS8, HELLS, INCENP, KIF15, KIF23, KIF2C, KIFC1, MYBL2, NCAPD2, NCAPG2, NCAPH, NDE1, RANBP1, RCC1, SEPT2, SGOL1, SKA3, SPAG5, SPC25, TPX2, WEE1, XRCC3, ZWINT]
GO:0007059	chromosome segregation	26	15.2941	4.96301e-17	[AURKB, BRCA1, CASC5, CDC6, CENPE, CENPF, CIT, DDX11, DLGAP5, ESPL1, GEM, GSG2, HJURP, INCENP, KIF2C, KIFC1, NCAPD2, NCAPH, RCC1, REC8, SGOL1, SKA3, SPAG5, SPC25, TOP2A, ZWINT]
GO:1902589	single-organism organelle organization	79	4.38889	2.21409e-14	[ANLN, ASAP3, ASPM, AURKB, BLM, BRCA1, BRCA2, BUB1B, CAPG, CASC5, CDC20, CDC6, CDK2, CELSR1, CENPE, CENPF, CEP55, CIT, DDX11, DIAPH2, DLGAP5, DNMT3B, E2F1, ERCC6L, ESPL1, EYA2, FAM64A, FBXL7, FEN1, FGFR2, GEM, GPSM2, GSG2, HAUS8, HDAC1, HELLS, INCENP, INPPL1, ITGB1, JAM3, KIF15, KIF19, KIF20A, KIF23, KIF2C, KIFC1, LEPREL4, MAP7D3, MYBL2, NCAPD2, NCAPG2, NCAPH, NDE1, NES, PARD3, PHF19, POLD2, RAD5…
GO:0006261	DNA-dependent DNA replication	20	15.3846	2.02157e-13	[BLM, BRCA2, CCNE1, CDC45, CDK2, CDT1, CHRAC1, E2F7, E2F8, FEN1, MCM2, MCM3, MCM8, ORC1, POLD2, POLQ, RAD51, TK1, TONSL, TOP2A]
GO:0007017	microtubule-based process	37	7.2549	5.20876e-13	[AP3B1, AURKB, BRCA1, BRCA2, BUB1B, CASC5, CDK2, CENPE, DLGAP5, ESPL1, GPSM2, GTSE1, HAUS8, KIF14, KIF15, KIF19, KIF20A, KIF23, KIF2C, KIF4A, KIFC1, MAP7D3, MYBL2, NDE1, PARD3, RANBP1, RCC1, SGOL1, SKA3, SPAG5, SPC25, TACC3, TPX2, WEE1, XRCC2, XRCC3, ZWINT]
GO:0000226	microtubule cytoskeleton organization	29	8.5044	4.36429e-12	[AURKB, BRCA1, BRCA2, BUB1B, CASC5, CDK2, ESPL1, GPSM2, HAUS8, KIF19, KIF20A, KIF23, KIF2C, MAP7D3, MYBL2, NDE1, PARD3, RANBP1, RCC1, SGOL1, SKA3, SPAG5, SPC25, TACC3, TPX2, WEE1, XRCC2, XRCC3, ZWINT]
GO:0044772	mitotic cell cycle phase transition	34	7.11297	8.59287e-12	[BUB1B, CCNE1, CDC20, CDC45, CDC6, CDK2, CDT1, CENPF, CIT, CKS1B, DDX11, DLGAP5, E2F1, E2F7, ESPL1, FBXL7, FOXM1, GSG2, GTSE1, ITGB1, MCM10, MCM2, MCM3, MCM8, MYBL2, NDE1, NES, ORC1, PDPN, RCC1, TP53, WEE1, XRCC3, ZWINT]
GO:0044770	cell cycle phase transition	34	6.99589	1.35722e-11	[BUB1B, CCNE1, CDC20, CDC45, CDC6, CDK2, CDT1, CENPF, CIT, CKS1B, DDX11, DLGAP5, E2F1, E2F7, ESPL1, FBXL7, FOXM1, GSG2, GTSE1, ITGB1, MCM10, MCM2, MCM3, MCM8, MYBL2, NDE1, NES, ORC1, PDPN, RCC1, TP53, WEE1, XRCC3, ZWINT]
GO:0006260	DNA replication	27	8.4375	2.99278e-11	[BLM, BRCA1, BRCA2, CCNE1, CDC45, CDC6, CDK2, CDT1, CENPF, CHRAC1, E2F7, E2F8, FEN1, GLI2, MCM10, MCM2, MCM3, MCM8, ORC1, POLD2, POLQ, RAD51, RMI2, TK1, TONSL, TOP2A, TP53]
GO:0006259	DNA metabolic process	51	4.96592	3.2992e-11	[BLM, BRCA1, BRCA2, CASC5, CCNE1, CDC45, CDC6, CDK2, CDT1, CENPF, CENPO, CHD1L, CHRAC1, DDX11, DNMT3B, E2F7, E2F8, ERCC6L, EYA2, FANCI, FEN1, FOXM1, GLI2, HELLS, HIST1H2BK, HJURP, MCM10, MCM2, MCM3, MCM8, MKI67, MND1, NCAPD2, NCAPG2, NCAPH, ORC1, PARP4, POLD2, POLQ, POLR2J, RAD51, RAD54L, REC8, RMI2, SOX9, TK1, TONSL, TOP2A, TP53, XRCC2, XRCC3]
GO:0051726	regulation of cell cycle	44	5.47264	4.14664e-11	[ANLN, AURKB, BLM, BRCA1, BRCA2, BUB1B, CCNE1, CDC20, CDC6, CDK2, CDT1, CENPF, CKS1B, DLGAP5, E2F1, E2F2, E2F7, E2F8, ESPL1, ETS1, FGFR1, FGFR2, FOXM1, GSG2, GTSE1, HDAC1, INSM1, ITGB1, KIF23, MCM2, MYBL2, NOTCH2, PDPN, RANBP1, RBL1, RCC1, SOX9, TACC3, TP53, TP53INP1, TPX2, WEE1, XRCC3, ZWINT]
GO:0051276	chromosome organization	43	5.11905	5.77951e-10	[AURKB, BLM, BRCA1, BRCA2, CASC5, CDK2, CENPE, CENPF, CENPO, CHD1L, CHRAC1, CIT, DDX11, DLGAP5, DNMT3B, ESPL1, EYA2, FEN1, GEM, GSG2, HDAC1, HELLS, HIST1H2BK, HJURP, HMG20B, ING1, KIFC1, LEPREL4, MCM2, NCAPD2, NCAPG2, NCAPH, PHF19, POLD2, RAD54L, RBL1, REC8, SALL1, SOX9, SPAG5, TOP2A, TP53, ZWINT]
GO:0000819	sister chromatid segregation	12	18.4615	1.66995e-09	[CENPE, CIT, DDX11, DLGAP5, ESPL1, GSG2, KIFC1, NCAPD2, NCAPH, SPAG5, TOP2A, ZWINT]
GO:0007010	cytoskeleton organization	45	4.78723	1.82362e-09	[ANLN, ASAP3, AURKB, BRCA1, BRCA2, BUB1B, CAPG, CASC5, CDK2, CELSR1, CIT, DIAPH2, ESPL1, GPSM2, HAUS8, INPPL1, ITGB1, JAM3, KIF19, KIF20A, KIF23, KIF2C, MAP7D3, MYBL2, NDE1, NES, PALLD, PARD3, RANBP1, RCC1, SDC4, SEMA5A, SGOL1, SKA3, SLC9A3R1, SPAG5, SPC25, STRIP2, TACC3, TPX2, VIM, WEE1, XRCC2, XRCC3, ZWINT]
GO:0000070	mitotic sister chromatid segregation	11	18.9655	5.99359e-09	[CENPE, CIT, DDX11, DLGAP5, ESPL1, GSG2, KIFC1, NCAPD2, NCAPH, SPAG5, ZWINT]
GO:0010564	regulation of cell cycle process	29	6.19658	7.72023e-09	[ANLN, AURKB, BRCA1, BRCA2, BUB1B, CDC20, CDC6, CDK2, CDT1, CENPF, DLGAP5, E2F1, E2F7, E2F8, ESPL1, FGFR2, FOXM1, GSG2, GTSE1, INSM1, KIF23, PDPN, RANBP1, RCC1, SOX9, TP53, TPX2, XRCC3, ZWINT]
GO:0007051	spindle organization	13	13.9785	1.20387e-08	[AURKB, BUB1B, ESPL1, HAUS8, KIF23, MYBL2, RANBP1, RCC1, SPAG5, SPC25, TACC3, TPX2, ZWINT]
GO:0000082	G1/S transition of mitotic cell cycle	20	8.09717	2.41604e-08	[CCNE1, CDC45, CDC6, CDK2, CDT1, CKS1B, E2F1, E2F7, GSG2, GTSE1, ITGB1, MCM10, MCM2, MCM3, MCM8, ORC1, PDPN, RCC1, TP53, WEE1]
GO:0061351	neural precursor cell proliferation	14	11.6667	3.5138e-08	[ASPM, EMX2, FGFR1, FGFR2, GLI2, GLI3, INSM1, NDE1, NES, SALL1, SHCBP1, SMO, TACC3, TP53]
GO:0051302	regulation of cell division	19	8.08511	5.5944e-08	[ANLN, ASPM, AURKB, BLM, BRCA2, BUB1B, CDC20, CDC6, CENPF, DLGAP5, E2F7, E2F8, ESPL1, FGFR2, KIF23, PDGFD, RANBP1, RCC1, XRCC3]
GO:0022403	cell cycle phase	9	20.4545	7.44346e-08	[BLM, CDK2, CENPE, CENPF, DDX11, DLGAP5, E2F1, FAM111A, GTSE1]
GO:0000910	cytokinesis	14	10.8527	8.85428e-08	[ANLN, AURKB, BRCA2, CDC6, CEP55, CIT, DIAPH2, E2F7, E2F8, ESPL1, INCENP, KIF20A, KIF23, ROPN1B]
GO:0035295	tube development	28	5.45809	2.05284e-07	[ADA, CELSR1, EPHA2, FGFR1, FGFR2, FOXP4, GLI2, GLI3, GPSM2, JAG1, NFATC4, NOG, NOTCH1, NOTCH4, NRP1, PDPN, RARB, SALL1, SDC4, SEMA5A, SLC12A2, SMO, SOX9, STK3, TEAD2, TGIF1, TULP3, YAP1]
GO:0000085	mitotic G2 phase	5	55.5556	2.22195e-07	[BLM, CDK2, CENPF, E2F1, GTSE1]
GO:0051319	G2 phase	5	55.5556	2.22195e-07	[BLM, CDK2, CENPF, E2F1, GTSE1]
GO:0000083	regulation of transcription involved in G1/S transition of mitotic cell cycle	7	25.9259	3.83635e-07	[CCNE1, CDC45, CDC6, CDT1, E2F1, E2F7, ORC1]
GO:0001708	cell fate specification	11	12.7907	4.11277e-07	[DMRTA2, EOMES, EYA2, FGFR1, GLI2, GLI3, ITGB1, NOTCH1, NRP1, SMO, SOX9]
GO:0030903	notochord development	6	31.5789	7.40236e-07	[EPHA2, GLI2, NOG, SOX9, TEAD2, YAP1]
GO:0009790	embryo development	42	4.00381	9.5498e-07	[ADA, BRCA1, BRCA2, CELSR1, E2F7, E2F8, EFNB1, EOMES, EPHA2, EYA2, FGFR1, FGFR2, FOXM1, FOXP4, FZD8, GAB1, GLI2, GLI3, HDAC1, ICMT, ITGB1, NCAPG2, NES, NOG, NOTCH1, NOTCH2, NOTCH4, PDPN, RARB, SALL1, SMO, SOX9, STK3, TEAD2, TGIF1, TJP1, TK1, TOP2A, TP53, TULP3, XRCC2, YAP1]
GO:0048754	branching morphogenesis of an epithelial tube	15	8.33333	9.82971e-07	[CELSR1, EPHA2, FGFR2, GLI2, GLI3, NFATC4, NOG, NOTCH1, NOTCH4, NRP1, SALL1, SEMA5A, SLC12A2, SMO, SOX9]
GO:2000177	regulation of neural precursor cell proliferation	9	15	1.20506e-06	[ASPM, GLI2, GLI3, INSM1, NES, SALL1, SHCBP1, SMO, TP53]
GO:0000724	double-strand break repair via homologous recombination	10	12.987	1.20754e-06	[BLM, BRCA1, BRCA2, MCM8, RAD51, RAD54L, REC8, TONSL, XRCC2, XRCC3]
GO:0051960	regulation of nervous system development	28	4.97336	1.3226e-06	[ADRA2B, ASPM, CDC20, CELSR1, CIT, DNMT3B, EOMES, FGFR1, GLI2, GLI3, HMG20B, ITGB1, JAG1, NOG, NOTCH1, NOTCH4, NRP1, RARB, SALL1, SEMA5A, SMO, SOX3, SOX9, TGIF1, TP53, TULP3, VIM, XRCC2]
GO:0006270	DNA replication initiation	7	21.875	1.34567e-06	[CCNE1, CDC45, CDK2, CDT1, MCM2, MCM3, ORC1]
GO:0000725	recombinational repair	10	12.8205	1.36326e-06	[BLM, BRCA1, BRCA2, MCM8, RAD51, RAD54L, REC8, TONSL, XRCC2, XRCC3]
GO:0061138	morphogenesis of a branching epithelium	16	7.51174	1.70245e-06	[CELSR1, EPHA2, FGFR1, FGFR2, GLI2, GLI3, NFATC4, NOG, NOTCH1, NOTCH4, NRP1, SALL1, SEMA5A, SLC12A2, SMO, SOX9]
GO:0050767	regulation of neurogenesis	26	5.12821	1.8384e-06	[ADRA2B, ASPM, CDC20, CIT, DNMT3B, EOMES, FGFR1, GLI2, GLI3, HMG20B, ITGB1, JAG1, NOG, NOTCH1, NOTCH4, NRP1, RARB, SALL1, SEMA5A, SMO, SOX3, SOX9, TGIF1, TP53, VIM, XRCC2]
GO:0051325	interphase	6	27.2727	1.94467e-06	[BLM, CDK2, CENPF, DDX11, E2F1, GTSE1]
GO:0051329	mitotic interphase	6	27.2727	1.94467e-06	[BLM, CDK2, CENPF, DDX11, E2F1, GTSE1]
GO:0001701	in utero embryonic development	22	5.72917	1.9968e-06	[ADA, BRCA2, E2F7, E2F8, EOMES, FGFR1, FGFR2, GAB1, GLI2, GLI3, ICMT, ITGB1, NCAPG2, NOG, NOTCH1, NOTCH2, SMO, STK3, TJP1, TP53, TULP3, XRCC2]
GO:0002009	morphogenesis of an epithelium	24	5.38117	2.03382e-06	[CELSR1, EPHA2, FGFR1, FGFR2, GLI2, GLI3, JAG1, NFATC4, NOG, NOTCH1, NOTCH2, NOTCH4, NRP1, PARD3, SALL1, SEMA5A, SLC12A2, SMO, SOX9, STK3, TEAD2, TGIF1, TULP3, YAP1]
GO:0035239	tube morphogenesis	21	5.91549	2.0746e-06	[CELSR1, EPHA2, FGFR2, GLI2, GLI3, NFATC4, NOG, NOTCH1, NOTCH4, NRP1, PDPN, SALL1, SEMA5A, SLC12A2, SMO, SOX9, STK3, TEAD2, TGIF1, TULP3, YAP1]
GO:0006302	double-strand break repair	13	8.96552	2.31968e-06	[BLM, BRCA1, BRCA2, FEN1, FOXM1, MCM8, RAD51, RAD54L, REC8, TONSL, TP53, XRCC2, XRCC3]
GO:0060429	epithelium development	36	4.16185	2.60957e-06	[BRCA2, CELSR1, E2F7, E2F8, EPHA2, FGFR1, FGFR2, FOXP4, GLI2, GLI3, GPSM2, HDAC1, INSM1, ITGA2, JAG1, MSN, NFATC4, NOG, NOTCH1, NOTCH2, NOTCH4, NRP1, PARD3, SALL1, SEMA5A, SLC12A2, SMO, SOX3, SOX9, STK3, TEAD2, TGIF1, TST, TULP3, VIM, YAP1]
GO:0000075	cell cycle checkpoint	17	6.85484	2.83171e-06	[AURKB, BLM, BRCA1, BUB1B, CASC5, CDC20, CDC45, CDC6, CDK2, CDT1, CENPF, E2F1, GSG2, GTSE1, TP53, XRCC3, ZWINT]
GO:0048568	embryonic organ development	23	5.38642	3.29279e-06	[ADA, CELSR1, E2F7, E2F8, EOMES, EPHA2, FGFR1, FGFR2, GAB1, GLI2, GLI3, NES, NOG, NOTCH1, RARB, SALL1, SMO, SOX9, STK3, TEAD2, TP53, TULP3, YAP1]
GO:0060562	epithelial tube morphogenesis	20	5.93472	3.47717e-06	[CELSR1, EPHA2, FGFR2, GLI2, GLI3, NFATC4, NOG, NOTCH1, NOTCH4, NRP1, SALL1, SEMA5A, SLC12A2, SMO, SOX9, STK3, TEAD2, TGIF1, TULP3, YAP1]
GO:0001763	morphogenesis of a branching structure	16	7.11111	3.47781e-06	[CELSR1, EPHA2, FGFR1, FGFR2, GLI2, GLI3, NFATC4, NOG, NOTCH1, NOTCH4, NRP1, SALL1, SEMA5A, SLC12A2, SMO, SOX9]
GO:0021910	smoothened signaling pathway involved in ventral spinal cord patterning	4	57.1429	3.51749e-06	[GLI2, GLI3, SMO, TULP3]
GO:0048566	embryonic digestive tract development	7	18.9189	3.80958e-06	[ADA, FGFR2, GLI2, GLI3, RARB, SALL1, SMO]
GO:0007346	regulation of mitotic cell cycle	21	5.66038	4.1472e-06	[ANLN, BRCA2, BUB1B, CDC20, CDC6, CDK2, CENPF, DLGAP5, E2F1, E2F7, ESPL1, FGFR2, GSG2, GTSE1, PDPN, RANBP1, RCC1, TP53, TPX2, XRCC3, ZWINT]
GO:0007091	metaphase/anaphase transition of mitotic cell cycle	8	15.0943	4.54836e-06	[BUB1B, CDC20, CDC6, CENPF, CIT, DLGAP5, ESPL1, XRCC3]
GO:0045165	cell fate commitment	17	6.61479	4.57784e-06	[DMRTA2, EOMES, EYA2, FGFR1, FGFR2, GLI2, GLI3, ITGB1, JAG1, NOTCH1, NOTCH2, NOTCH4, NRP1, SALL1, SMO, SOX9, TP53]
GO:0009792	embryo development ending in birth or egg hatching	29	4.55259	4.87801e-06	[ADA, BRCA1, BRCA2, CELSR1, E2F7, E2F8, EOMES, EPHA2, FGFR1, FGFR2, GAB1, GLI2, GLI3, ICMT, ITGB1, NCAPG2, NOG, NOTCH1, NOTCH2, SALL1, SMO, STK3, TEAD2, TGIF1, TJP1, TK1, TP53, TULP3, XRCC2]
GO:0044784	metaphase/anaphase transition of cell cycle	8	14.5455	6.05572e-06	[BUB1B, CDC20, CDC6, CENPF, CIT, DLGAP5, ESPL1, XRCC3]
GO:0045665	negative regulation of neuron differentiation	8	14.5455	6.05572e-06	[ASPM, GLI3, ITGB1, JAG1, NOTCH1, NOTCH4, SOX3, SOX9]
GO:0045664	regulation of neuron differentiation	22	5.31401	6.71845e-06	[ADRA2B, ASPM, CDC20, CIT, DNMT3B, EOMES, FGFR1, GLI2, GLI3, HMG20B, ITGB1, JAG1, NOTCH1, NOTCH4, NRP1, RARB, SALL1, SEMA5A, SOX3, SOX9, TGIF1, VIM]
GO:0007088	regulation of mitosis	11	9.64912	6.91522e-06	[ANLN, BUB1B, CDC20, CDC6, CENPF, DLGAP5, ESPL1, FGFR2, RANBP1, RCC1, XRCC3]
GO:0034501	protein localization to kinetochore	4	50	6.93475e-06	[AURKB, BUB1B, CASC5, GSG2]
GO:0051782	negative regulation of cell division	4	50	6.93475e-06	[ASPM, BLM, E2F7, E2F8]
GO:0048732	gland development	19	5.79268	8.6674e-06	[AR, BRCA2, EPHA2, ETS1, FGFR1, FGFR2, GLI2, GLI3, INSM1, ITGA2, NOG, NOTCH1, NOTCH4, NRP1, SALL1, SLC12A2, SMO, SOX3, SOX9]
GO:0048729	tissue morphogenesis	26	4.70163	8.81192e-06	[CELSR1, EOMES, EPHA2, EYA2, FGFR1, FGFR2, GLI2, GLI3, JAG1, NFATC4, NOG, NOTCH1, NOTCH2, NOTCH4, NRP1, PARD3, SALL1, SEMA5A, SLC12A2, SMO, SOX9, STK3, TEAD2, TGIF1, TULP3, YAP1]
GO:0071103	DNA conformation change	16	6.58436	9.2815e-06	[BLM, CASC5, CENPO, CHD1L, DDX11, HELLS, HIST1H2BK, HJURP, MCM2, NCAPD2, NCAPG2, NCAPH, RAD51, SOX9, TOP2A, TP53]
GO:0042060	wound healing	30	4.29799	1.02824e-05	[ADRA2B, ANXA5, AP3B1, CDK2, CELSR1, CENPE, DOCK1, ETS1, GLI3, HDAC1, HMG20B, IRF2, ITGA2, ITGB1, JAM3, KIF15, KIF23, KIF2C, KIF4A, KIFC1, MCAM, NOG, PARD3, PDPN, PLAT, PLSCR1, SELE, TFPI, TP53, WEE1]
GO:0006281	DNA repair	23	5.02183	1.04033e-05	[BLM, BRCA1, BRCA2, CDK2, CHD1L, ERCC6L, EYA2, FANCI, FEN1, FOXM1, MCM8, PARP4, POLD2, POLQ, POLR2J, RAD51, RAD54L, REC8, TONSL, TOP2A, TP53, XRCC2, XRCC3]
GO:0019827	stem cell maintenance	11	9.2437	1.04614e-05	[EOMES, JAG1, NOG, NOTCH1, NOTCH2, PHF19, PRDM16, SMO, SOX9, YAP1, ZFP36L2]
GO:0043009	chordate embryonic development	28	4.4374	1.15342e-05	[ADA, BRCA1, BRCA2, CELSR1, E2F7, E2F8, EOMES, EPHA2, FGFR1, FGFR2, GAB1, GLI2, GLI3, ICMT, ITGB1, NCAPG2, NOG, NOTCH1, NOTCH2, SALL1, SMO, STK3, TEAD2, TGIF1, TJP1, TP53, TULP3, XRCC2]
GO:0051297	centrosome organization	9	11.25	1.37864e-05	[BRCA1, BRCA2, CDK2, HAUS8, NDE1, RANBP1, SGOL1, XRCC2, XRCC3]
GO:0035107	appendage morphogenesis	12	8.21918	1.39005e-05	[FGFR1, FGFR2, GLI2, GLI3, HDAC1, NOG, NOTCH1, NOTCH2, RARB, SALL1, SOX9, TULP3]
GO:0035108	limb morphogenesis	12	8.21918	1.39005e-05	[FGFR1, FGFR2, GLI2, GLI3, HDAC1, NOG, NOTCH1, NOTCH2, RARB, SALL1, SOX9, TULP3]
GO:0008284	positive regulation of cell proliferation	32	4.07125	1.53339e-05	[ADA, AR, ASPM, BLM, CDC20, CDK2, DDX11, E2F1, ECM1, EFNB1, ETS1, FGFR1, FGFR2, FOXM1, GLI2, GLI3, HDAC1, ICMT, INSM1, ITGA2, ITGB1, NES, NOG, NOTCH1, NOTCH4, NRP1, SEMA5A, SMO, SOX9, TGIF1, TRAF5, YAP1]
GO:0090329	regulation of DNA-dependent DNA replication	6	18.75	2.02855e-05	[BLM, BRCA2, CDK2, CDT1, E2F7, E2F8]
GO:0031023	microtubule organizing center organization	9	10.7143	2.05488e-05	[BRCA1, BRCA2, CDK2, HAUS8, NDE1, RANBP1, SGOL1, XRCC2, XRCC3]
GO:0030855	epithelial cell differentiation	25	4.56204	2.19217e-05	[E2F7, E2F8, EPHA2, FGFR1, FGFR2, FOXP4, GLI2, GLI3, GPSM2, HDAC1, INSM1, ITGA2, JAG1, MSN, NOTCH1, NOTCH4, NRP1, PARD3, SALL1, SMO, SOX3, SOX9, TST, VIM, YAP1]
GO:0045596	negative regulation of cell differentiation	25	4.56204	2.19217e-05	[ASPM, CIT, EOMES, FOXP4, GLI2, GLI3, HDAC1, ITGB1, JAG1, NOG, NOTCH1, NOTCH2, NOTCH4, NRP1, PHF19, PRDM16, PTBP1, RARB, SEMA5A, SMO, SOX3, SOX9, TP53, YAP1, ZFP36L2]
GO:0030900	forebrain development	20	5.22193	2.28587e-05	[ASPM, E2F1, EMX2, EOMES, ETS1, FGFR1, FGFR2, GLI2, GLI3, NDE1, NOG, NOTCH1, NOTCH4, RARB, SALL1, SEMA5A, SMO, SOX3, TACC3, WDR62]
GO:0000122	negative regulation of transcription from RNA polymerase II promoter	26	4.43686	2.40894e-05	[AURKB, DNMT3B, E2F1, E2F7, E2F8, EOMES, FGFR1, FGFR2, FOXM1, FZD8, GLI2, GLI3, HDAC1, INSM1, IRF2, NOG, NOTCH1, PHF19, PRDM16, RARB, RBL1, SALL1, SMO, TGIF1, TGIF2, TP53]
GO:0001944	vasculature development	26	4.41426	2.62786e-05	[ADRA2B, E2F7, E2F8, ECM1, EPHA2, ETS1, FGFR1, FGFR2, FOXM1, FZD8, GLI3, ITGB1, JAG1, JAM3, MCAM, MFGE8, NFATC4, NOTCH1, NOTCH2, NOTCH4, NRP1, PDPN, SEMA5A, SMO, TEAD2, YAP1]
GO:0045666	positive regulation of neuron differentiation	9	10.3448	2.73088e-05	[ADRA2B, DNMT3B, FGFR1, GLI2, HMG20B, ITGB1, RARB, SALL1, TGIF1]
GO:0007126	meiotic nuclear division	13	7.14286	2.75688e-05	[BRCA2, CDC20, CDK2, ESPL1, LEPREL4, MKI67, MND1, RAD51, RAD54L, REC8, SGOL1, TOP2A, XRCC2]
GO:0048103	somatic stem cell division	5	23.8095	3.002e-05	[ASPM, FGFR1, FGFR2, NOTCH1, ZFP36L2]
GO:0030071	regulation of mitotic metaphase/anaphase transition	7	13.7255	3.45087e-05	[BUB1B, CDC20, CDC6, CENPF, DLGAP5, ESPL1, XRCC3]
GO:0021915	neural tube development	12	7.45342	3.69578e-05	[CELSR1, EPHA2, GLI2, GLI3, NOG, NOTCH1, SALL1, SMO, STK3, TEAD2, TGIF1, TULP3]
GO:0007405	neuroblast proliferation	7	13.4615	3.92665e-05	[ASPM, FGFR1, FGFR2, GLI3, NDE1, SMO, TP53]
GO:0048736	appendage development	12	7.36196	4.173e-05	[FGFR1, FGFR2, GLI2, GLI3, HDAC1, NOG, NOTCH1, NOTCH2, RARB, SALL1, SOX9, TULP3]
GO:0060173	limb development	12	7.36196	4.173e-05	[FGFR1, FGFR2, GLI2, GLI3, HDAC1, NOG, NOTCH1, NOTCH2, RARB, SALL1, SOX9, TULP3]
GO:1902099	regulation of metaphase/anaphase transition of cell cycle	7	13.2075	4.45497e-05	[BUB1B, CDC20, CDC6, CENPF, DLGAP5, ESPL1, XRCC3]
GO:0060601	lateral sprouting from an epithelium	4	33.3333	4.63066e-05	[CELSR1, FGFR2, GLI2, NOG]
GO:0051321	meiotic cell cycle	13	6.77083	4.81787e-05	[BRCA2, CDC20, CDK2, ESPL1, LEPREL4, MKI67, MND1, RAD51, RAD54L, REC8, SGOL1, TOP2A, XRCC2]
GO:0051303	establishment of chromosome localization	5	21.7391	4.81902e-05	[CENPE, CENPF, DLGAP5, GEM, NDE1]
GO:2000179	positive regulation of neural precursor cell proliferation	6	16.2162	4.82377e-05	[ASPM, GLI2, GLI3, INSM1, NES, SMO]
GO:0031577	spindle checkpoint	7	12.963	5.04019e-05	[AURKB, BUB1B, CASC5, CDC20, CENPF, GSG2, XRCC3]
GO:0051783	regulation of nuclear division	11	7.80142	5.13845e-05	[ANLN, BUB1B, CDC20, CDC6, CENPF, DLGAP5, ESPL1, FGFR2, RANBP1, RCC1, XRCC3]
GO:0001889	liver development	10	8.54701	5.20364e-05	[ADA, AK2, E2F7, E2F8, FOXM1, ICMT, ITGA2, NOTCH1, SOX9, TK1]
GO:0090068	positive regulation of cell cycle process	14	6.27803	5.67328e-05	[AURKB, BRCA1, CDC6, CDK2, DLGAP5, E2F7, E2F8, ESPL1, GTSE1, INSM1, KIF23, RANBP1, TP53, XRCC3]
GO:1901990	regulation of mitotic cell cycle phase transition	15	5.92885	5.95856e-05	[BUB1B, CDC20, CDC6, CDK2, CENPF, DLGAP5, E2F1, E2F7, ESPL1, GSG2, GTSE1, PDPN, TP53, XRCC3, ZWINT]
GO:0061008	hepaticobiliary system development	10	8.40336	6.01356e-05	[ADA, AK2, E2F7, E2F8, FOXM1, ICMT, ITGA2, NOTCH1, SOX9, TK1]
GO:0042733	embryonic digit morphogenesis	7	12.5	6.39996e-05	[GLI2, GLI3, HDAC1, NOG, NOTCH1, SALL1, TULP3]
GO:0007507	heart development	21	4.66667	7.35053e-05	[EOMES, FGFR1, FGFR2, FOXP4, GAB1, GLI2, GLI3, ITGB1, JAG1, NFATC4, NOG, NOTCH1, NOTCH2, NRP1, RARB, SALL1, SMO, SOX9, STK3, TEAD2, YAP1]
GO:0050000	chromosome localization	5	20	7.38681e-05	[CENPE, CENPF, DLGAP5, GEM, NDE1]
GO:0006271	DNA strand elongation involved in DNA replication	6	15	7.61026e-05	[CDC45, FEN1, MCM2, MCM3, MCM8, POLD2]
GO:0007052	mitotic spindle organization	6	15	7.61026e-05	[AURKB, KIF23, MYBL2, RCC1, SPC25, TPX2]
GO:0007596	blood coagulation	24	4.31655	7.68439e-05	[ADRA2B, ANXA5, AP3B1, CDK2, CENPE, DOCK1, HDAC1, HMG20B, IRF2, ITGA2, ITGB1, JAM3, KIF15, KIF23, KIF2C, KIF4A, KIFC1, PDPN, PLAT, PLSCR1, SELE, TFPI, TP53, WEE1]
GO:1901987	regulation of cell cycle phase transition	15	5.79151	7.76556e-05	[BUB1B, CDC20, CDC6, CDK2, CENPF, DLGAP5, E2F1, E2F7, ESPL1, GSG2, GTSE1, PDPN, TP53, XRCC3, ZWINT]
GO:0007018	microtubule-based movement	12	6.85714	8.31726e-05	[AP3B1, CENPE, DLGAP5, KIF14, KIF15, KIF19, KIF20A, KIF23, KIF2C, KIF4A, KIFC1, NDE1]
GO:0050817	coagulation	24	4.27807	8.8235e-05	[ADRA2B, ANXA5, AP3B1, CDK2, CENPE, DOCK1, HDAC1, HMG20B, IRF2, ITGA2, ITGB1, JAM3, KIF15, KIF23, KIF2C, KIF4A, KIFC1, PDPN, PLAT, PLSCR1, SELE, TFPI, TP53, WEE1]
GO:0007599	hemostasis	24	4.27046	9.06865e-05	[ADRA2B, ANXA5, AP3B1, CDK2, CENPE, DOCK1, HDAC1, HMG20B, IRF2, ITGA2, ITGB1, JAM3, KIF15, KIF23, KIF2C, KIF4A, KIFC1, PDPN, PLAT, PLSCR1, SELE, TFPI, TP53, WEE1]
GO:0030326	embryonic limb morphogenesis	10	8	9.11671e-05	[FGFR1, GLI2, GLI3, HDAC1, NOG, NOTCH1, NOTCH2, RARB, SALL1, TULP3]
GO:0035113	embryonic appendage morphogenesis	10	8	9.11671e-05	[FGFR1, GLI2, GLI3, HDAC1, NOG, NOTCH1, NOTCH2, RARB, SALL1, TULP3]
GO:0048565	digestive tract development	10	8	9.11671e-05	[ADA, FGFR2, FOXP4, GLI2, GLI3, NOTCH1, RARB, SALL1, SMO, TK1]
GO:0060284	regulation of cell development	26	4.09449	9.16731e-05	[ADRA2B, ASPM, CDC20, CIT, DNMT3B, EOMES, FGFR1, GLI2, GLI3, HMG20B, ITGB1, JAG1, NOG, NOTCH1, NOTCH4, NRP1, RARB, SALL1, SEMA5A, SMO, SOX3, SOX9, TGIF1, TP53, VIM, XRCC2]
GO:0001568	blood vessel development	24	4.26288	9.31988e-05	[ADRA2B, E2F7, E2F8, ECM1, EPHA2, ETS1, FGFR1, FGFR2, FOXM1, GLI3, ITGB1, JAG1, JAM3, MCAM, MFGE8, NFATC4, NOTCH1, NOTCH2, NOTCH4, NRP1, SEMA5A, SMO, TEAD2, YAP1]
GO:0048514	blood vessel morphogenesis	22	4.46248	9.5313e-05	[ADRA2B, E2F7, E2F8, ECM1, EPHA2, ETS1, FGFR1, FGFR2, FOXM1, ITGB1, JAG1, JAM3, MCAM, MFGE8, NFATC4, NOTCH1, NOTCH4, NRP1, SEMA5A, SMO, TEAD2, YAP1]
GO:0022612	gland morphogenesis	10	7.93651	9.74721e-05	[EPHA2, FGFR1, FGFR2, GLI2, GLI3, NOG, NOTCH1, NRP1, SLC12A2, SOX9]
GO:0000087	mitotic M phase	3	50	0.000112561	[CENPF, DLGAP5, FAM111A]
GO:0045597	positive regulation of cell differentiation	25	4.11862	0.000114507	[AAMDC, ADA, ADRA2B, AP3B1, ASPM, CLIC1, DNMT3B, EOMES, ETS1, FGFR1, GLI2, GLI3, HMG20B, INSM1, ITGB1, JAG1, NOTCH1, NRP1, RARB, SALL1, SEMA5A, SMO, SOX9, TGIF1, XRCC2]
GO:2000145	regulation of cell motility	23	4.29907	0.000115386	[ADA, BRCA1, DACH1, ECM1, EPHA2, ETS1, GAB1, ITGA2, ITGB1, JAG1, JAM3, KIF14, MSN, NOG, NOTCH1, NRP1, PDPN, PRR5L, SELE, SEMA5A, SLC9A3R1, SOX9, TP53INP1]
GO:0022616	DNA strand elongation	6	13.9535	0.000115503	[CDC45, FEN1, MCM2, MCM3, MCM8, POLD2]
GO:0007420	brain development	26	4.03101	0.000117948	[AK2, ASPM, BRCA2, E2F1, EMX2, EOMES, ETS1, FGFR1, FGFR2, FZD8, GLI2, GLI3, ITGB1, NDE1, NES, NOG, NOTCH1, NOTCH4, RARB, SALL1, SEMA5A, SMO, SOX3, TACC3, TULP3, WDR62]
GO:0006978	DNA damage response, signal transduction by p53 class mediator resulting in transcription of p21 class mediator	4	26.6667	0.000122331	[BRCA1, BRCA2, FOXM1, TP53]
GO:0006367	transcription initiation from RNA polymerase II promoter	13	6.16114	0.00012586	[AR, E2F2, HDAC1, NOTCH1, NOTCH2, NOTCH4, POLR2J, RARB, RBL1, TEAD2, TGIF1, TGIF2, YAP1]
GO:0006312	mitotic recombination	6	13.6364	0.000131731	[BLM, FEN1, POLD2, RAD51, TOP2A, XRCC3]
GO:0034508	centromere complex assembly	6	13.6364	0.000131731	[CASC5, CENPE, CENPF, CENPO, HELLS, HJURP]
GO:0048008	platelet-derived growth factor receptor signaling pathway	6	13.6364	0.000131731	[GAB1, NRP1, PDGFD, PIK3C2A, PLAT, SLC9A3R1]
GO:0007389	pattern specification process	21	4.46809	0.000135174	[CELSR1, EFNB1, EMX2, EOMES, FGFR1, FGFR2, FOXM1, GLI2, GLI3, MFNG, NFATC4, NOG, NOTCH1, NOTCH2, NOTCH4, NRP1, SEMA5A, SMO, TGIF1, TP53, TULP3]
GO:0009314	response to radiation	21	4.44915	0.000143343	[AURKB, BLM, BRCA1, BRCA2, DNMT3B, E2F1, FEN1, GJA9, ITGB1, LDLR, NFATC4, POLQ, RAD51, RAD54L, SDC4, SLC1A3, TANC1, TP53, TP53INP1, XRCC2, YAP1]
GO:0030334	regulation of cell migration	22	4.33071	0.000146549	[ADA, DACH1, ECM1, EPHA2, ETS1, GAB1, ITGA2, ITGB1, JAG1, JAM3, KIF14, MSN, NOG, NOTCH1, NRP1, PDPN, PRR5L, SELE, SEMA5A, SLC9A3R1, SOX9, TP53INP1]
GO:0072091	regulation of stem cell proliferation	8	9.41177	0.000149892	[ASPM, FGFR1, FGFR2, GLI3, SMO, SOX9, TP53, YAP1]
GO:0006352	DNA-templated transcription, initiation	14	5.71429	0.000154477	[AR, E2F2, HDAC1, NOTCH1, NOTCH2, NOTCH4, POLR2J, RARB, RBL1, TEAD2, TGIF1, TGIF2, YAP1, ZFP36L2]
GO:0042772	DNA damage response, signal transduction resulting in transcription	4	25	0.000160795	[BRCA1, BRCA2, FOXM1, TP53]
GO:0048368	lateral mesoderm development	4	25	0.000160795	[FGFR1, SMO, TEAD2, YAP1]
GO:0072089	stem cell proliferation	10	7.46269	0.000162564	[ASPM, FGFR1, FGFR2, GLI3, NDE1, NES, SMO, SOX9, TP53, YAP1]
GO:0006323	DNA packaging	12	6.31579	0.000181155	[CASC5, CENPO, HELLS, HIST1H2BK, HJURP, MCM2, NCAPD2, NCAPG2, NCAPH, SOX9, TOP2A, TP53]
GO:0021846	cell proliferation in forebrain	5	16.6667	0.000184002	[EMX2, FGFR1, FGFR2, GLI3, TACC3]
GO:0055123	digestive system development	10	7.24638	0.000206898	[ADA, FGFR2, FOXP4, GLI2, GLI3, NOTCH1, RARB, SALL1, SMO, TK1]
GO:0010948	negative regulation of cell cycle process	14	5.55556	0.000207	[BRCA1, BUB1B, CDC20, CDK2, CENPF, E2F7, E2F8, ESPL1, FGFR2, GSG2, GTSE1, TP53, XRCC3, ZWINT]
GO:0048015	phosphatidylinositol-mediated signaling	13	5.85586	0.000208239	[BUB1B, FEN1, FGFR1, FGFR2, GAB1, PIK3C2A, PLCH1, PRR5L, SLC9A3R1, SOX9, SPAG5, TOP2A, ZWINT]
GO:0048017	inositol lipid-mediated signaling	13	5.85586	0.000208239	[BUB1B, FEN1, FGFR1, FGFR2, GAB1, PIK3C2A, PLCH1, PRR5L, SLC9A3R1, SOX9, SPAG5, TOP2A, ZWINT]
GO:0032465	regulation of cytokinesis	6	12.5	0.000215558	[AURKB, BRCA2, CDC6, E2F7, E2F8, KIF23]
GO:0060740	prostate gland epithelium morphogenesis	5	16.129	0.000216168	[FGFR2, GLI2, NOG, NOTCH1, SOX9]
GO:0001657	ureteric bud development	9	7.89474	0.000225775	[FGFR1, FGFR2, GLI3, NOG, RARB, SALL1, SDC4, SMO, SOX9]
GO:0006310	DNA recombination	14	5.4902	0.00023384	[BLM, BRCA1, BRCA2, FEN1, MCM8, MND1, POLD2, RAD51, RAD54L, REC8, TONSL, TOP2A, XRCC2, XRCC3]
GO:0048589	developmental growth	16	5.01567	0.000239147	[ASPM, BRCA2, FGFR1, FGFR2, GLI2, GLI3, NCAPG2, NOG, NOTCH1, NRP1, RARB, SALL1, SEMA5A, SLC12A2, SMO, SOX9]
GO:0048562	embryonic organ morphogenesis	15	5.22648	0.000240374	[CELSR1, EPHA2, FGFR1, FGFR2, GLI2, GLI3, NOG, NOTCH1, RARB, SALL1, SMO, SOX9, TEAD2, TULP3, YAP1]
GO:0021983	pituitary gland development	6	12.2449	0.000241952	[ETS1, GLI2, NOG, SALL1, SMO, SOX3]
GO:0010212	response to ionizing radiation	10	7.0922	0.000246456	[BLM, BRCA1, BRCA2, DNMT3B, ITGB1, RAD51, RAD54L, TP53, XRCC2, YAP1]
GO:0051983	regulation of chromosome segregation	5	15.625	0.000252443	[AURKB, CDC6, ESPL1, KIF2C, SPAG5]
GO:0048598	embryonic morphogenesis	23	4.05644	0.000268369	[CELSR1, EOMES, EPHA2, EYA2, FGFR1, FGFR2, FOXP4, GLI2, GLI3, HDAC1, NOG, NOTCH1, NOTCH2, RARB, SALL1, SMO, SOX9, STK3, TEAD2, TGIF1, TP53, TULP3, YAP1]
GO:0016568	chromatin modification	21	4.21687	0.000296935	[AURKB, BRCA1, BRCA2, CASC5, CDK2, CENPO, CHD1L, CHRAC1, DNMT3B, EYA2, GSG2, HDAC1, HELLS, HJURP, HMG20B, ING1, PHF19, RBL1, SALL1, SOX9, TP53]
GO:0007098	centrosome cycle	6	11.7647	0.000302331	[BRCA1, BRCA2, CDK2, NDE1, RANBP1, XRCC3]
GO:0060831	smoothened signaling pathway involved in dorsal/ventral neural tube patterning	3	37.5	0.000306788	[GLI2, GLI3, TULP3]
GO:0072033	renal vesicle formation	3	37.5	0.000306788	[SALL1, SMO, SOX9]
GO:0007423	sensory organ development	21	4.2	0.000313244	[CELSR1, EPHA2, FGFR1, FGFR2, GLI2, GLI3, HDAC1, JAG1, NES, NOG, NOTCH1, PRDM16, RARB, SALL1, SIX5, SMO, SOX3, SOX9, TGIF1, TULP3, VIM]
GO:0017145	stem cell division	5	14.7059	0.000338671	[ASPM, FGFR1, FGFR2, NOTCH1, ZFP36L2]
GO:0060512	prostate gland morphogenesis	5	14.7059	0.000338671	[FGFR2, GLI2, NOG, NOTCH1, SOX9]
GO:0001655	urogenital system development	16	4.83384	0.000360884	[AR, EMX2, FGFR1, FGFR2, GLI2, GLI3, HELLS, JAG1, NOG, NOTCH1, NOTCH4, RARB, SALL1, SDC4, SMO, SOX9]
GO:0060541	respiratory system development	12	5.85366	0.00036447	[ADA, CELSR1, FGFR1, FGFR2, FOXP4, GLI2, GLI3, GPSM2, NOG, NOTCH1, PDPN, TULP3]
GO:0048546	digestive tract morphogenesis	6	11.1111	0.000414373	[FGFR2, FOXP4, GLI2, GLI3, NOTCH1, SMO]
GO:0001525	angiogenesis	18	4.4335	0.000445362	[ADRA2B, E2F7, E2F8, ECM1, EPHA2, ETS1, FGFR1, FGFR2, ITGB1, JAG1, JAM3, MCAM, MFGE8, NFATC4, NOTCH1, NOTCH4, NRP1, SEMA5A]
GO:0006275	regulation of DNA replication	9	7.2	0.000448276	[BLM, BRCA2, CDC6, CDK2, CDT1, E2F7, E2F8, GLI2, TP53]
GO:0007498	mesoderm development	9	7.2	0.000448276	[EOMES, EPHA2, EYA2, FGFR1, FGFR2, NOG, SMO, TEAD2, YAP1]
GO:0000733	DNA strand renaturation	3	33.3333	0.00045403	[BLM, RAD54L, TP53]
GO:0003177	pulmonary valve development	3	33.3333	0.00045403	[JAG1, NOTCH1, NOTCH2]
GO:0003184	pulmonary valve morphogenesis	3	33.3333	0.00045403	[JAG1, NOTCH1, NOTCH2]
GO:0021873	forebrain neuroblast division	3	33.3333	0.00045403	[ASPM, FGFR1, FGFR2]
GO:0048570	notochord morphogenesis	3	33.3333	0.00045403	[EPHA2, GLI2, NOG]
GO:0060242	contact inhibition	3	33.3333	0.00045403	[DACH1, SMO, YAP1]
GO:2000737	negative regulation of stem cell differentiation	3	33.3333	0.00045403	[JAG1, NOTCH1, ZFP36L2]
GO:0030324	lung development	11	6.07735	0.00046457	[ADA, CELSR1, FGFR1, FGFR2, FOXP4, GLI2, GLI3, GPSM2, NOG, NOTCH1, PDPN]
GO:0030879	mammary gland development	10	6.49351	0.000498792	[BRCA2, EPHA2, FGFR2, GLI2, GLI3, ITGA2, NOTCH4, SLC12A2, SMO, SOX9]
GO:0030323	respiratory tube development	11	5.97826	0.000533541	[ADA, CELSR1, FGFR1, FGFR2, FOXP4, GLI2, GLI3, GPSM2, NOG, NOTCH1, PDPN]
GO:0002064	epithelial cell development	10	6.36943	0.000580371	[FGFR1, INSM1, MSN, NOTCH1, NOTCH4, PARD3, SALL1, SMO, SOX3, SOX9]
GO:0016331	morphogenesis of embryonic epithelium	10	6.36943	0.000580371	[CELSR1, FGFR2, GLI2, NOG, SALL1, SOX9, STK3, TEAD2, TGIF1, TULP3]
GO:0007220	Notch receptor processing	4	18.1818	0.000593288	[JAG1, NOTCH1, NOTCH2, NOTCH4]
GO:0008608	attachment of spindle microtubules to kinetochore	4	18.1818	0.000593288	[AURKB, CASC5, SGOL1, SPAG5]
GO:0002040	sprouting angiogenesis	6	10.3448	0.000611382	[E2F7, E2F8, ITGB1, NOTCH1, NRP1, SEMA5A]
GO:0008589	regulation of smoothened signaling pathway	6	10.3448	0.000611382	[FGFR2, GLI2, GLI3, SALL1, SMO, TULP3]
GO:0030850	prostate gland development	6	10.3448	0.000611382	[AR, FGFR2, GLI2, NOG, NOTCH1, SOX9]
GO:0061314	Notch signaling involved in heart development	3	30	0.00063995	[JAG1, NOTCH1, NOTCH2]
GO:0051298	centrosome duplication	5	12.8205	0.000650976	[BRCA1, BRCA2, CDK2, NDE1, XRCC3]
GO:0000279	M phase	4	17.3913	0.000708045	[CENPE, CENPF, DLGAP5, FAM111A]
GO:0072001	renal system development	14	4.91228	0.000713021	[EMX2, FGFR1, FGFR2, GLI2, GLI3, JAG1, NOG, NOTCH1, NOTCH4, RARB, SALL1, SDC4, SMO, SOX9]
GO:0048864	stem cell development	13	5.13834	0.000725497	[EFNB1, EOMES, FGFR2, JAG1, NOG, NOTCH1, NOTCH2, PHF19, PRDM16, SMO, SOX9, YAP1, ZFP36L2]
GO:0031503	protein complex localization	5	12.1951	0.000822725	[DNMT3B, ESPL1, GPSM2, GSG2, NDE1]
GO:0021513	spinal cord dorsal/ventral patterning	4	16.6667	0.000837659	[GLI2, GLI3, SMO, TULP3]
GO:0021904	dorsal/ventral neural tube patterning	4	16.6667	0.000837659	[GLI2, GLI3, SMO, TULP3]
GO:0000076	DNA replication checkpoint	3	27.2727	0.000868187	[CDC45, CDC6, CDT1]
GO:0048645	organ formation	6	9.67742	0.000874297	[FGFR1, FGFR2, GLI2, GLI3, NOG, NOTCH1]
GO:0071173	spindle assembly checkpoint	5	11.6279	0.00102616	[BUB1B, CASC5, CDC20, CENPF, XRCC3]
GO:0051052	regulation of DNA metabolic process	13	4.94297	0.00103616	[BLM, BRCA1, BRCA2, CDC6, CDK2, CDT1, E2F7, E2F8, FOXM1, GLI2, POLQ, RAD51, TP53]
GO:0035148	tube formation	9	6.33803	0.0011225	[CELSR1, NOG, NOTCH1, SALL1, SOX9, STK3, TEAD2, TGIF1, TULP3]
GO:2000648	positive regulation of stem cell proliferation	6	9.23077	0.0011229	[ASPM, FGFR1, FGFR2, GLI3, SMO, SOX9]
GO:0036445	neuronal stem cell division	3	25	0.00114215	[ASPM, FGFR1, FGFR2]
GO:0055057	neuroblast division	3	25	0.00114215	[ASPM, FGFR1, FGFR2]
GO:0070307	lens fiber cell development	3	25	0.00114215	[EPHA2, FGFR2, VIM]
GO:0070365	hepatocyte differentiation	3	25	0.00114215	[E2F7, E2F8, ITGA2]
GO:0021511	spinal cord patterning	4	15.3846	0.00114551	[GLI2, GLI3, SMO, TULP3]
GO:0032886	regulation of microtubule-based process	8	6.95652	0.00115681	[AURKB, BRCA1, RANBP1, SKA3, SPAG5, TACC3, TPX2, XRCC3]
GO:0065004	protein-DNA complex assembly	10	5.74713	0.00127842	[CASC5, CENPE, CENPF, CENPO, HELLS, HIST1H2BK, HJURP, MCM2, RAD51, SOX9]
GO:0006338	chromatin remodeling	8	6.83761	0.00129309	[CASC5, CENPO, CHD1L, CHRAC1, HDAC1, HELLS, HJURP, SOX9]
GO:0003179	heart valve morphogenesis	4	14.8148	0.00132578	[JAG1, NOTCH1, NOTCH2, SOX9]
GO:0010165	response to X-ray	4	14.8148	0.00132578	[BLM, BRCA2, TP53, XRCC2]
GO:0034502	protein localization to chromosome	4	14.8148	0.00132578	[AURKB, BUB1B, CASC5, GSG2]
GO:0043583	ear development	11	5.33981	0.00134856	[CELSR1, FGFR1, FGFR2, GLI2, GLI3, JAG1, NOG, NOTCH1, SALL1, SMO, SOX9]
GO:0014855	striated muscle cell proliferation	5	10.8696	0.00139827	[FGFR1, FGFR2, NOG, NOTCH1, TK1]
GO:0044786	cell cycle DNA replication	5	10.8696	0.00139827	[CDT1, E2F7, E2F8, FEN1, POLD2]
GO:0003279	cardiac septum development	6	8.82353	0.0014224	[FGFR2, JAG1, NOTCH1, NOTCH2, SALL1, SMO]
GO:0060706	cell differentiation involved in embryonic placenta development	4	14.2857	0.00152496	[E2F7, E2F8, EOMES, STK3]
GO:1902692	regulation of neuroblast proliferation	4	14.2857	0.00152496	[ASPM, GLI3, SMO, TP53]
GO:0001707	mesoderm formation	6	8.69565	0.00153465	[EOMES, EPHA2, EYA2, FGFR1, FGFR2, NOG]
GO:0035019	somatic stem cell maintenance	5	10.6383	0.00154194	[NOG, PRDM16, SOX9, YAP1, ZFP36L2]
GO:0051225	spindle assembly	5	10.6383	0.00154194	[AURKB, HAUS8, KIF23, MYBL2, RCC1]
GO:0000086	G2/M transition of mitotic cell cycle	10	5.58659	0.00158071	[CDK2, CENPF, CIT, DDX11, FBXL7, FOXM1, MYBL2, NDE1, NES, WEE1]
GO:0044839	cell cycle G2/M phase transition	10	5.58659	0.00158071	[CDK2, CENPF, CIT, DDX11, FBXL7, FOXM1, MYBL2, NDE1, NES, WEE1]
GO:0051493	regulation of cytoskeleton organization	15	4.33526	0.00164102	[ASAP3, AURKB, BRCA1, CAPG, CELSR1, CIT, JAM3, NES, RANBP1, SDC4, SEMA5A, SKA3, SPAG5, TPX2, XRCC3]
GO:0048663	neuron fate commitment	6	8.57143	0.00165351	[DMRTA2, GLI2, GLI3, NOTCH1, NOTCH4, SMO]
GO:0070507	regulation of microtubule cytoskeleton organization	7	7.36842	0.00167706	[AURKB, BRCA1, RANBP1, SKA3, SPAG5, TPX2, XRCC3]
GO:0032508	DNA duplex unwinding	5	10.4167	0.00169617	[BLM, CHD1L, DDX11, MCM2, RAD51]
GO:0003170	heart valve development	4	13.7931	0.00174406	[JAG1, NOTCH1, NOTCH2, SOX9]
GO:0060411	cardiac septum morphogenesis	5	10.2041	0.00186142	[FGFR2, JAG1, NOTCH1, NOTCH2, SMO]
GO:0042471	ear morphogenesis	8	6.45161	0.00187364	[CELSR1, FGFR1, FGFR2, GLI2, NOG, SALL1, SMO, SOX9]
GO:0048332	mesoderm morphogenesis	6	8.33333	0.0019121	[EOMES, EPHA2, EYA2, FGFR1, FGFR2, NOG]
GO:0048863	stem cell differentiation	14	4.4164	0.00195949	[EFNB1, EOMES, FGFR1, FGFR2, JAG1, NOG, NOTCH1, NOTCH2, PHF19, PRDM16, SMO, SOX9, YAP1, ZFP36L2]
GO:0032392	DNA geometric change	5	10	0.00203815	[BLM, CHD1L, DDX11, MCM2, RAD51]
GO:0021545	cranial nerve development	5	9.80392	0.00222683	[GLI3, NRP1, SALL1, SLC1A3, SMO]
GO:0035329	hippo signaling	4	12.9032	0.00224597	[STK3, TEAD2, TJP1, YAP1]
GO:0001838	embryonic epithelial tube formation	8	6.25	0.00228763	[CELSR1, NOG, SALL1, SOX9, STK3, TEAD2, TGIF1, TULP3]
GO:0045786	negative regulation of cell cycle	15	4.17827	0.00234319	[BRCA1, BUB1B, CDC20, CDK2, CENPF, ETS1, FGFR2, FOXM1, GTSE1, HDAC1, INSM1, NOTCH2, TP53, TP53INP1, XRCC3]
GO:0060560	developmental growth involved in morphogenesis	9	5.6962	0.0023485	[FGFR2, NOTCH1, NRP1, RARB, SALL1, SEMA5A, SLC12A2, SMO, SOX9]
GO:0033077	T cell differentiation in thymus	6	8	0.00235594	[ADA, FZD8, GLI2, GLI3, TP53, ZFP36L2]
GO:0061180	mammary gland epithelium development	6	8	0.00235594	[BRCA2, EPHA2, FGFR2, GLI2, SLC12A2, SMO]
GO:0072175	epithelial tube formation	8	6.20155	0.00240157	[CELSR1, NOG, SALL1, SOX9, STK3, TEAD2, TGIF1, TULP3]
GO:0045839	negative regulation of mitosis	5	9.61538	0.00242791	[BUB1B, CDC20, CENPF, FGFR2, XRCC3]
GO:0030261	chromosome condensation	4	12.5	0.00253076	[NCAPD2, NCAPG2, NCAPH, TOP2A]
GO:0030857	negative regulation of epithelial cell differentiation	4	12.5	0.00253076	[FOXP4, NOTCH4, SMO, YAP1]
GO:0031055	chromatin remodeling at centromere	4	12.5	0.00253076	[CASC5, CENPO, HELLS, HJURP]
GO:0060043	regulation of cardiac muscle cell proliferation	4	12.5	0.00253076	[FGFR1, FGFR2, NOG, NOTCH1]
GO:1901991	negative regulation of mitotic cell cycle phase transition	10	5.2356	0.00254678	[BUB1B, CDC20, CDK2, CENPF, E2F7, GSG2, GTSE1, TP53, XRCC3, ZWINT]
GO:0048762	mesenchymal cell differentiation	9	5.625	0.00255696	[EFNB1, EOMES, FGFR1, FGFR2, JAG1, NOG, NOTCH1, SMO, SOX9]
GO:0046620	regulation of organ growth	6	7.79221	0.00269218	[FGFR1, FGFR2, NOG, NOTCH1, STK3, YAP1]
GO:0032331	negative regulation of chondrocyte differentiation	3	18.75	0.00275562	[GLI2, RARB, SOX9]
GO:0090307	spindle assembly involved in mitosis	3	18.75	0.00275562	[AURKB, KIF23, MYBL2]
GO:0051261	protein depolymerization	6	7.69231	0.0028732	[AURKB, CAPG, KIF19, KIF2C, NES, SEMA5A]
GO:1901988	negative regulation of cell cycle phase transition	10	5.10204	0.00306827	[BUB1B, CDC20, CDK2, CENPF, E2F7, GSG2, GTSE1, TP53, XRCC3, ZWINT]
GO:0001841	neural tube formation	7	6.60377	0.00312811	[CELSR1, NOG, SALL1, STK3, TEAD2, TGIF1, TULP3]
GO:0007224	smoothened signaling pathway	7	6.60377	0.00312811	[FGFR2, GLI2, GLI3, SALL1, SEPT2, SMO, TULP3]
GO:0072006	nephron development	7	6.60377	0.00312811	[JAG1, NOG, NOTCH1, NOTCH4, SALL1, SMO, SOX9]
GO:0007062	sister chromatid cohesion	4	11.7647	0.00317283	[DDX11, ESPL1, GSG2, REC8]
GO:0001570	vasculogenesis	6	7.5	0.00326238	[EPHA2, FOXM1, NOTCH1, SMO, TEAD2, YAP1]
GO:0031570	DNA integrity checkpoint	9	5.42169	0.0032716	[BLM, BRCA1, CDC45, CDC6, CDK2, CDT1, E2F1, GTSE1, TP53]
GO:0071824	protein-DNA complex subunit organization	10	5.05051	0.00329931	[CASC5, CENPE, CENPF, CENPO, HELLS, HIST1H2BK, HJURP, MCM2, RAD51, SOX9]
GO:0040001	establishment of mitotic spindle localization	3	17.6471	0.00330169	[ESPL1, GPSM2, NDE1]
GO:0045005	maintenance of fidelity involved in DNA-dependent DNA replication	3	17.6471	0.00330169	[BLM, BRCA2, TONSL]
GO:0060572	morphogenesis of an epithelial bud	3	17.6471	0.00330169	[FGFR2, GLI2, NOG]
GO:0043588	skin development	14	4.16667	0.00332307	[CELSR1, EPHA2, FGFR1, FGFR2, FLOT2, GAB1, GLI2, HDAC1, ITGA2, JAG1, NOTCH1, SMO, SOX9, YAP1]
GO:2000045	regulation of G1/S transition of mitotic cell cycle	8	5.88235	0.00332895	[CDC6, CDK2, E2F1, E2F7, GSG2, GTSE1, PDPN, TP53]
GO:0060443	mammary gland morphogenesis	5	8.92857	0.00336564	[EPHA2, FGFR2, GLI2, GLI3, SLC12A2]
GO:0001667	ameboidal cell migration	12	4.51128	0.00340034	[EFNB1, EPHA2, ETS1, ITGA2, ITGB1, NOTCH1, NRP1, PKN3, PRR5L, SEMA5A, SMO, SOX9]
GO:0008544	epidermis development	13	4.29043	0.00359418	[CELSR1, EPHA2, FGFR1, FGFR2, FLOT2, GAB1, GLI2, HDAC1, JAG1, NOTCH1, SMO, SOX9, YAP1]
GO:0071479	cellular response to ionizing radiation	5	8.77193	0.00363575	[BLM, ITGB1, RAD51, TP53, YAP1]
GO:0072009	nephron epithelium development	5	8.77193	0.00363575	[JAG1, NOTCH1, SALL1, SMO, SOX9]
GO:0072331	signal transduction by p53 class mediator	9	5.32544	0.00368348	[BRCA1, BRCA2, CDK2, E2F1, E2F2, E2F7, FOXM1, GTSE1, TP53]
GO:0035767	endothelial cell chemotaxis	3	16.6667	0.00390949	[NOTCH1, NRP1, SEMA5A]
GO:0051310	metaphase plate congression	3	16.6667	0.00390949	[CENPE, CENPF, GEM]
GO:0061035	regulation of cartilage development	5	8.62069	0.00392107	[GLI2, GLI3, NOG, RARB, SOX9]
GO:0016055	Wnt signaling pathway	14	4.08163	0.00398915	[ASPM, CCNE1, CELSR1, FGFR2, FZD8, GLI3, NOG, NOTCH1, SALL1, SLC9A3R1, SMO, SOX9, STK3, YAP1]
GO:0051640	organelle localization	12	4.3956	0.00418437	[AP3B1, ASPM, CENPE, CENPF, DLGAP5, ESPL1, FGFR2, GEM, GPSM2, NDE1, PARD3, TACC3]
GO:0060688	regulation of morphogenesis of a branching structure	5	8.47458	0.00422205	[FGFR1, FGFR2, NOG, SMO, SOX9]
GO:0002011	morphogenesis of an epithelial sheet	4	10.8108	0.00433116	[JAG1, NOTCH1, NOTCH2, PARD3]
GO:0051148	negative regulation of muscle cell differentiation	4	10.8108	0.00433116	[HDAC1, NOTCH1, PTBP1, SOX9]
GO:0055021	regulation of cardiac muscle tissue growth	4	10.8108	0.00433116	[FGFR1, FGFR2, NOG, NOTCH1]
GO:0060070	canonical Wnt signaling pathway	10	4.85437	0.00436554	[ASPM, FGFR2, FZD8, GLI3, NOG, NOTCH1, SMO, SOX9, STK3, YAP1]
GO:0071478	cellular response to radiation	8	5.59441	0.00451311	[AURKB, BLM, ITGB1, NFATC4, RAD51, TP53, TP53INP1, YAP1]
GO:0021872	forebrain generation of neurons	5	8.33333	0.00453917	[ASPM, FGFR1, FGFR2, GLI3, SALL1]
GO:0002052	positive regulation of neuroblast proliferation	3	15.7895	0.004581	[ASPM, GLI3, SMO]
GO:0043586	tongue development	3	15.7895	0.004581	[GLI3, HDAC1, PRDM16]
GO:0048339	paraxial mesoderm development	3	15.7895	0.004581	[FGFR1, TEAD2, YAP1]
GO:0001843	neural tube closure	6	6.97674	0.00466664	[CELSR1, NOG, SALL1, TEAD2, TGIF1, TULP3]
GO:0035270	endocrine system development	8	5.55556	0.00470574	[ETS1, GLI2, INSM1, NOG, SALL1, SMO, SOX3, SOX9]
GO:0002067	glandular epithelial cell differentiation	4	10.5263	0.00477295	[FGFR2, INSM1, NOTCH1, SMO]
GO:0060606	tube closure	6	6.89655	0.00493809	[CELSR1, NOG, SALL1, TEAD2, TGIF1, TULP3]
GO:0014031	mesenchymal cell development	8	5.47945	0.00510987	[EFNB1, EOMES, FGFR2, JAG1, NOG, NOTCH1, SMO, SOX9]
GO:0001942	hair follicle development	6	6.81818	0.00522096	[CELSR1, FGFR2, HDAC1, NOTCH1, SMO, SOX9]
GO:0007127	meiosis I	6	6.81818	0.00522096	[BRCA2, ESPL1, LEPREL4, RAD51, REC8, TOP2A]
GO:0022404	molting cycle process	6	6.81818	0.00522096	[CELSR1, FGFR2, HDAC1, NOTCH1, SMO, SOX9]
GO:0022405	hair cycle process	6	6.81818	0.00522096	[CELSR1, FGFR2, HDAC1, NOTCH1, SMO, SOX9]
GO:0051784	negative regulation of nuclear division	5	8.06452	0.00522363	[BUB1B, CDC20, CENPF, FGFR2, XRCC3]
GO:0002053	positive regulation of mesenchymal cell proliferation	4	10.2564	0.00524404	[FGFR1, FGFR2, SMO, SOX9]
GO:0021532	neural tube patterning	4	10.2564	0.00524404	[GLI2, GLI3, SMO, TULP3]
GO:0034453	microtubule anchoring	4	10.2564	0.00524404	[AURKB, CASC5, SGOL1, SPAG5]
GO:0060603	mammary gland duct morphogenesis	4	10.2564	0.00524404	[EPHA2, FGFR2, GLI2, SLC12A2]
GO:0016572	histone phosphorylation	3	15	0.00531806	[AURKB, CDK2, GSG2]
GO:0031062	positive regulation of histone methylation	3	15	0.00531806	[BRCA1, DNMT3B, PHF19]
GO:0072077	renal vesicle morphogenesis	3	15	0.00531806	[SALL1, SMO, SOX9]
GO:0021987	cerebral cortex development	6	6.74157	0.00551554	[EMX2, EOMES, GLI3, NDE1, TACC3, WDR62]
GO:0048839	inner ear development	9	5	0.00555218	[CELSR1, FGFR1, FGFR2, GLI2, GLI3, JAG1, NOTCH1, SMO, SOX9]
GO:0051651	maintenance of location in cell	7	5.9322	0.00564037	[ASPM, AURKB, CASC5, SGOL1, SPAG5, TACC3, TONSL]
GO:0051656	establishment of organelle localization	10	4.6729	0.00568684	[AP3B1, CENPE, CENPF, DLGAP5, ESPL1, FGFR2, GEM, GPSM2, NDE1, PARD3]
GO:0010631	epithelial cell migration	9	4.97238	0.00575287	[EPHA2, ETS1, ITGA2, ITGB1, NOTCH1, NRP1, PKN3, SEMA5A, SOX9]
GO:0090132	epithelium migration	9	4.97238	0.00575287	[EPHA2, ETS1, ITGA2, ITGB1, NOTCH1, NRP1, PKN3, SEMA5A, SOX9]
GO:0006911	phagocytosis, engulfment	3	14.2857	0.00612234	[DOCK1, ITGA2, MFGE8]
GO:0048557	embryonic digestive tract morphogenesis	3	14.2857	0.00612234	[FGFR2, GLI3, SMO]
GO:0060045	positive regulation of cardiac muscle cell proliferation	3	14.2857	0.00612234	[FGFR1, FGFR2, NOTCH1]
GO:0090190	positive regulation of branching involved in ureteric bud morphogenesis	3	14.2857	0.00612234	[NOG, SMO, SOX9]
GO:0030330	DNA damage response, signal transduction by p53 class mediator	7	5.83333	0.00617421	[BRCA1, BRCA2, CDK2, E2F7, FOXM1, GTSE1, TP53]
GO:0051054	positive regulation of DNA metabolic process	7	5.83333	0.00617421	[BRCA1, CDK2, E2F7, E2F8, FOXM1, GLI2, RAD51]
GO:0060828	regulation of canonical Wnt signaling pathway	8	5.29801	0.00623644	[ASPM, FGFR2, GLI3, NOG, NOTCH1, SOX9, STK3, YAP1]
GO:0001569	patterning of blood vessels	4	9.7561	0.00627742	[NFATC4, NOTCH4, NRP1, SEMA5A]
GO:0048521	negative regulation of behavior	4	9.7561	0.00627742	[ADA, NOTCH1, NRP1, SEMA5A]
GO:0009411	response to UV	7	5.78512	0.00645484	[AURKB, BRCA2, FEN1, NFATC4, POLQ, TP53, TP53INP1]
GO:0014020	primary neural tube formation	6	6.52174	0.00647221	[CELSR1, NOG, SALL1, TEAD2, TGIF1, TULP3]
GO:0031497	chromatin assembly	8	5.26316	0.00648275	[CASC5, CENPO, HELLS, HIST1H2BK, HJURP, MCM2, SOX9, TP53]
GO:0030217	T cell differentiation	9	4.86486	0.00661223	[ADA, AP3B1, BLM, EOMES, FZD8, GLI2, GLI3, TP53, ZFP36L2]
GO:0071214	cellular response to abiotic stimulus	11	4.33071	0.00667846	[ADSSL1, AURKB, BLM, ITGB1, NFATC4, RAD51, SCN2A, SOX9, TP53, TP53INP1, YAP1]
GO:0007094	mitotic spindle assembly checkpoint	4	9.52381	0.00684133	[BUB1B, CDC20, CENPF, XRCC3]
GO:0008156	negative regulation of DNA replication	4	9.52381	0.00684133	[BLM, BRCA2, CDC6, TP53]
GO:0043589	skin morphogenesis	4	9.52381	0.00684133	[FGFR2, ITGA2, NOTCH1, SMO]
GO:0060420	regulation of heart growth	4	9.52381	0.00684133	[FGFR1, FGFR2, NOG, NOTCH1]
GO:0090130	tissue migration	9	4.83871	0.00684172	[EPHA2, ETS1, ITGA2, ITGB1, NOTCH1, NRP1, PKN3, SEMA5A, SOX9]
GO:0070306	lens fiber cell differentiation	3	13.6364	0.00699535	[EPHA2, FGFR2, VIM]
GO:0072087	renal vesicle development	3	13.6364	0.00699535	[SALL1, SMO, SOX9]
GO:0050679	positive regulation of epithelial cell proliferation	8	5.1948	0.00699741	[ECM1, FGFR2, NOG, NOTCH1, NRP1, SEMA5A, SMO, SOX9]
GO:0060485	mesenchyme development	9	4.81283	0.00707727	[EFNB1, EOMES, FGFR1, FGFR2, JAG1, NOG, NOTCH1, SMO, SOX9]
GO:0001704	formation of primary germ layer	6	6.38298	0.00717354	[EOMES, EPHA2, EYA2, FGFR1, FGFR2, NOG]
GO:0007369	gastrulation	8	5.16129	0.00726604	[EOMES, EPHA2, EYA2, FGFR1, FGFR2, NOG, TGIF1, TP53]
GO:0032330	regulation of chondrocyte differentiation	4	9.30232	0.00743775	[GLI2, GLI3, RARB, SOX9]
GO:0045841	negative regulation of mitotic metaphase/anaphase transition	4	9.30232	0.00743775	[BUB1B, CDC20, CENPF, XRCC3]
GO:0045446	endothelial cell differentiation	5	7.35294	0.00771124	[JAG1, MSN, NOTCH1, NOTCH4, NRP1]
GO:0070227	lymphocyte apoptotic process	5	7.35294	0.00771124	[ADA, AURKB, BLM, GLI3, TP53]
GO:0007219	Notch signaling pathway	8	5.09554	0.00782656	[E2F1, HDAC1, JAG1, MFNG, NOTCH1, NOTCH2, NOTCH4, TP53]
GO:0010002	cardioblast differentiation	3	13.0435	0.00793844	[EOMES, NOTCH1, SMO]
GO:0010324	membrane invagination	3	13.0435	0.00793844	[DOCK1, ITGA2, MFGE8]
GO:0010464	regulation of mesenchymal cell proliferation	4	9.09091	0.00806745	[FGFR1, FGFR2, SMO, SOX9]
GO:0060038	cardiac muscle cell proliferation	4	9.09091	0.00806745	[FGFR1, FGFR2, NOG, NOTCH1]
GO:0001649	osteoblast differentiation	8	5.06329	0.00811872	[CLIC1, EPHA2, FGFR2, GLI2, GLI3, NOG, NOTCH1, SMO]
GO:0001890	placenta development	8	5.06329	0.00811872	[ADA, E2F7, E2F8, EOMES, FGFR2, GAB1, NOTCH2, STK3]
GO:0001658	branching involved in ureteric bud morphogenesis	5	7.24638	0.00819378	[GLI3, NOG, SALL1, SMO, SOX9]
GO:0007292	female gamete generation	6	6.18557	0.00832632	[ASPM, BRCA2, DIAPH2, MCM8, PLAT, REC8]
GO:0033002	muscle cell proliferation	7	5.46875	0.00869264	[FGFR1, FGFR2, ITGA2, NOG, NOTCH1, NOTCH4, TK1]
GO:0010332	response to gamma radiation	4	8.88889	0.00873113	[BRCA2, TP53, XRCC2, YAP1]
GO:0031058	positive regulation of histone modification	4	8.88889	0.00873113	[BRCA1, DNMT3B, PHF19, TP53]
GO:0071174	mitotic spindle checkpoint	4	8.88889	0.00873113	[BUB1B, CDC20, CENPF, XRCC3]
GO:1902100	negative regulation of metaphase/anaphase transition of cell cycle	4	8.88889	0.00873113	[BUB1B, CDC20, CENPF, XRCC3]
GO:0021871	forebrain regionalization	3	12.5	0.00895284	[EMX2, EOMES, GLI3]
GO:0045132	meiotic chromosome segregation	3	12.5	0.00895284	[ESPL1, SGOL1, TOP2A]
GO:0045879	negative regulation of smoothened signaling pathway	3	12.5	0.00895284	[GLI3, SALL1, TULP3]
GO:0046605	regulation of centrosome cycle	3	12.5	0.00895284	[BRCA1, RANBP1, XRCC3]
GO:0061311	cell surface receptor signaling pathway involved in heart development	3	12.5	0.00895284	[JAG1, NOTCH1, NOTCH2]
GO:0090189	regulation of branching involved in ureteric bud morphogenesis	3	12.5	0.00895284	[NOG, SMO, SOX9]
GO:0010632	regulation of epithelial cell migration	7	5.42636	0.0090536	[EPHA2, ETS1, ITGA2, NOTCH1, NRP1, SEMA5A, SOX9]
GO:0042303	molting cycle	6	6.06061	0.00916516	[CELSR1, FGFR2, HDAC1, NOTCH1, SMO, SOX9]
GO:0042633	hair cycle	6	6.06061	0.00916516	[CELSR1, FGFR2, HDAC1, NOTCH1, SMO, SOX9]
GO:0001824	blastocyst development	5	7.04225	0.00922094	[ADA, BRCA2, EOMES, NCAPG2, TJP1]
GO:0003382	epithelial cell morphogenesis	4	8.69565	0.00942949	[NOTCH4, PARD3, SALL1, SMO]
GO:0046635	positive regulation of alpha-beta T cell activation	4	8.69565	0.00942949	[ADA, AP3B1, BLM, GLI3]
GO:0043276	anoikis	3	12	0.0100396	[E2F1, ITGB1, NOTCH1]
GO:0045987	positive regulation of smooth muscle contraction	3	12	0.0100396	[ADA, ADRA2B, ITGA2]
GO:0051293	establishment of spindle localization	3	12	0.0100396	[ESPL1, GPSM2, NDE1]
GO:0034644	cellular response to UV	4	8.51064	0.0101632	[AURKB, NFATC4, TP53, TP53INP1]
GO:0042770	signal transduction in response to DNA damage	7	5.30303	0.0102025	[BRCA1, BRCA2, CDK2, E2F7, FOXM1, GTSE1, TP53]
GO:0001892	embryonic placenta development	6	5.88235	0.0105342	[E2F7, E2F8, EOMES, FGFR2, GAB1, STK3]
GO:0046632	alpha-beta T cell differentiation	5	6.75676	0.010923	[ADA, AP3B1, BLM, EOMES, GLI3]
GO:0060675	ureteric bud morphogenesis	5	6.75676	0.010923	[GLI3, NOG, SALL1, SMO, SOX9]
GO:0042472	inner ear morphogenesis	6	5.82524	0.0110212	[CELSR1, FGFR1, FGFR2, GLI2, SMO, SOX9]
GO:0007093	mitotic cell cycle checkpoint	8	4.79042	0.0111296	[BUB1B, CDC20, CDK2, CENPF, GTSE1, TP53, XRCC3, ZWINT]
GO:0071514	genetic imprinting	3	11.5385	0.0111997	[BRCA1, DNMT3B, PARD3]
GO:0021536	diencephalon development	7	5.18518	0.0114541	[ETS1, GLI2, NOG, SALL1, SEMA5A, SMO, SOX3]
GO:0009953	dorsal/ventral pattern formation	6	5.76923	0.0115238	[GLI2, GLI3, NOG, SMO, TGIF1, TULP3]
GO:0030856	regulation of epithelial cell differentiation	6	5.76923	0.0115238	[FOXP4, NOTCH1, NOTCH4, SMO, SOX9, YAP1]
GO:0043648	dicarboxylic acid metabolic process	6	5.76923	0.0115238	[ADSSL1, CELSR1, LDLR, SHMT1, SLC1A3, SUCLG2]
GO:0055024	regulation of cardiac muscle tissue development	4	8.16327	0.0117393	[FGFR1, FGFR2, NOG, NOTCH1]
GO:0010639	negative regulation of organelle organization	10	4.1841	0.0118955	[AURKB, BRCA1, BUB1B, CAPG, CDC20, CENPF, DNMT3B, ESPL1, FGFR2, XRCC3]
GO:0003158	endothelium development	5	6.49351	0.0128279	[JAG1, MSN, NOTCH1, NOTCH4, NRP1]
GO:0021675	nerve development	5	6.41026	0.0135098	[GLI3, NRP1, SALL1, SLC1A3, SMO]
GO:0021761	limbic system development	5	6.41026	0.0135098	[EMX2, ETS1, FGFR1, FGFR2, SOX3]
GO:0030010	establishment of cell polarity	5	6.41026	0.0135098	[GPSM2, JAM3, NDE1, PARD3, WEE1]
GO:0035051	cardiocyte differentiation	6	5.55556	0.0136967	[EOMES, ITGB1, JAG1, NOTCH1, RARB, SMO]
GO:0035265	organ growth	6	5.55556	0.0136967	[FGFR1, FGFR2, NOG, NOTCH1, STK3, YAP1]
GO:0003197	endocardial cushion development	3	10.7143	0.013743	[JAG1, NOTCH1, SOX9]
GO:0003209	cardiac atrium morphogenesis	3	10.7143	0.013743	[NOTCH1, NOTCH2, SMO]
GO:0048333	mesodermal cell differentiation	3	10.7143	0.013743	[EYA2, FGFR1, FGFR2]
GO:0051653	spindle localization	3	10.7143	0.013743	[ESPL1, GPSM2, NDE1]
GO:0060571	morphogenesis of an epithelial fold	3	10.7143	0.013743	[FGFR2, GLI2, NOG]
GO:0072073	kidney epithelium development	5	6.32911	0.0142156	[JAG1, NOTCH1, SALL1, SMO, SOX9]
GO:0032507	maintenance of protein location in cell	6	5.50459	0.0142817	[AURKB, CASC5, SGOL1, SPAG5, TACC3, TONSL]
GO:0070228	regulation of lymphocyte apoptotic process	4	7.69231	0.014384	[ADA, AURKB, BLM, TP53]
GO:0051098	regulation of binding	9	4.28571	0.014405	[AURKB, BLM, HJURP, ITGA2, MFNG, NES, NOG, NRP1, SMO]
GO:0006333	chromatin assembly or disassembly	8	4.57143	0.0144369	[CASC5, CENPO, HELLS, HIST1H2BK, HJURP, MCM2, SOX9, TP53]
GO:0048705	skeletal system morphogenesis	9	4.2654	0.014817	[FGFR1, FGFR2, GLI3, INPPL1, NOG, RARB, SMO, SOX9, TULP3]
GO:0002685	regulation of leukocyte migration	6	5.45455	0.0148839	[ADA, ECM1, ITGA2, JAM3, MSN, SELE]
GO:0050768	negative regulation of neurogenesis	6	5.45455	0.0148839	[CIT, NOG, NOTCH1, NRP1, SEMA5A, TP53]
GO:0071156	regulation of cell cycle arrest	6	5.45455	0.0148839	[BRCA1, CDK2, FOXM1, GTSE1, INSM1, TP53]
GO:0031069	hair follicle morphogenesis	3	10.3448	0.0151275	[FGFR2, NOTCH1, SMO]
GO:0050922	negative regulation of chemotaxis	3	10.3448	0.0151275	[NOTCH1, NRP1, SEMA5A]
GO:0070229	negative regulation of lymphocyte apoptotic process	3	10.3448	0.0151275	[ADA, AURKB, BLM]
GO:0072273	metanephric nephron morphogenesis	3	10.3448	0.0151275	[SALL1, SMO, SOX9]
GO:2000826	regulation of heart morphogenesis	3	10.3448	0.0151275	[NOTCH1, SMO, SOX9]
GO:0010463	mesenchymal cell proliferation	4	7.54717	0.0153425	[FGFR1, FGFR2, SMO, SOX9]
GO:0048708	astrocyte differentiation	4	7.54717	0.0153425	[NOG, NOTCH1, SOX9, VIM]
GO:0055017	cardiac muscle tissue growth	4	7.54717	0.0153425	[FGFR1, FGFR2, NOG, NOTCH1]
GO:2000241	regulation of reproductive process	5	6.17284	0.0157007	[ADA, FGFR2, NOTCH1, PLAT, SOX9]
GO:0030111	regulation of Wnt signaling pathway	9	4.20561	0.016105	[ASPM, FGFR2, GLI3, NOG, NOTCH1, SALL1, SOX9, STK3, YAP1]
GO:0016202	regulation of striated muscle tissue development	6	5.35714	0.0161408	[CENPF, FGFR1, FGFR2, NOG, NOTCH1, SOX9]
GO:2001252	positive regulation of chromosome organization	4	7.40741	0.0163404	[BRCA1, DNMT3B, PHF19, TP53]
GO:0051781	positive regulation of cell division	5	6.09756	0.0164807	[AURKB, CDC6, FGFR2, KIF23, PDGFD]
GO:0006336	DNA replication-independent nucleosome assembly	3	10	0.0165879	[CASC5, CENPO, HJURP]
GO:0007019	microtubule depolymerization	3	10	0.0165879	[AURKB, KIF19, KIF2C]
GO:0034080	CENP-A containing nucleosome assembly at centromere	3	10	0.0165879	[CASC5, CENPO, HJURP]
GO:0034724	DNA replication-independent nucleosome organization	3	10	0.0165879	[CASC5, CENPO, HJURP]
GO:0048846	axon extension involved in axon guidance	3	10	0.0165879	[NRP1, SEMA5A, SMO]
GO:1902284	neuron projection extension involved in neuron projection guidance	3	10	0.0165879	[NRP1, SEMA5A, SMO]
GO:1901861	regulation of muscle tissue development	6	5.30973	0.0167959	[CENPF, FGFR1, FGFR2, NOG, NOTCH1, SOX9]
GO:0048634	regulation of muscle organ development	6	5.26316	0.0174692	[CENPF, FGFR1, FGFR2, NOG, NOTCH1, SOX9]
GO:0050769	positive regulation of neurogenesis	7	4.7619	0.0175844	[ASPM, GLI3, NOTCH1, NRP1, SEMA5A, SMO, XRCC2]
GO:0006921	cellular component disassembly involved in execution phase of apoptosis	5	5.95238	0.0181169	[ETS1, MST4, TJP1, TOP2A, VIM]
GO:0010634	positive regulation of epithelial cell migration	5	5.95238	0.0181169	[ETS1, ITGA2, NRP1, SEMA5A, SOX9]
GO:0060349	bone morphogenesis	5	5.95238	0.0181169	[FGFR2, GLI3, INPPL1, RARB, SOX9]
GO:0003230	cardiac atrium development	3	9.67742	0.0181246	[NOTCH1, NOTCH2, SMO]
GO:0030279	negative regulation of ossification	3	9.67742	0.0181246	[ECM1, NOTCH1, SOX9]
GO:0032467	positive regulation of cytokinesis	3	9.67742	0.0181246	[AURKB, CDC6, KIF23]
GO:0046638	positive regulation of alpha-beta T cell differentiation	3	9.67742	0.0181246	[ADA, AP3B1, GLI3]
GO:0060445	branching involved in salivary gland morphogenesis	3	9.67742	0.0181246	[FGFR1, FGFR2, NRP1]
GO:0045740	positive regulation of DNA replication	4	7.14286	0.0184559	[CDK2, E2F7, E2F8, GLI2]
GO:0040013	negative regulation of locomotion	8	4.32432	0.0195125	[ADA, DACH1, NOG, NOTCH1, NRP1, SEMA5A, SLC9A3R1, TP53INP1]
GO:0008630	intrinsic apoptotic signaling pathway in response to DNA damage	6	5.12821	0.0195998	[BRCA1, BRCA2, E2F1, EPHA2, NFATC4, TP53]
GO:0002042	cell migration involved in sprouting angiogenesis	3	9.375	0.0197377	[ITGB1, NOTCH1, NRP1]
GO:0048665	neuron fate specification	3	9.375	0.0197377	[DMRTA2, GLI2, GLI3]
GO:0070232	regulation of T cell apoptotic process	3	9.375	0.0197377	[ADA, BLM, TP53]
GO:2000736	regulation of stem cell differentiation	5	5.81395	0.019857	[JAG1, NOTCH1, SMO, SOX9, ZFP36L2]
GO:0031109	microtubule polymerization or depolymerization	4	6.89655	0.0207339	[AURKB, KIF19, KIF2C, SKA3]
GO:0035914	skeletal muscle cell differentiation	4	6.89655	0.0207339	[DMRTA2, EOMES, HMG20B, NOTCH1]
GO:0001837	epithelial to mesenchymal transition	5	5.74713	0.0207667	[EOMES, FGFR2, NOG, NOTCH1, SOX9]
GO:0071559	response to transforming growth factor beta	9	4.01786	0.0209939	[HDAC1, ITGB1, PARD3, PRDM16, RBL1, SOX9, TGIF1, TGIF2, TP53]
GO:0042306	regulation of protein import into nucleus	7	4.57516	0.0213877	[GLI3, LITAF, RBPMS, SEMA5A, SMO, TACC3, TONSL]
GO:0042491	auditory receptor cell differentiation	3	9.09091	0.0214275	[FGFR1, JAG1, NOTCH1]
GO:0045933	positive regulation of muscle contraction	3	9.09091	0.0214275	[ADA, ADRA2B, ITGA2]
GO:0071158	positive regulation of cell cycle arrest	5	5.68182	0.0217032	[BRCA1, CDK2, GTSE1, INSM1, TP53]
GO:0006282	regulation of DNA repair	4	6.77966	0.0219348	[BRCA1, FOXM1, POLQ, RAD51]
GO:0035272	exocrine system development	4	6.77966	0.0219348	[FGFR1, FGFR2, NRP1, SMO]
GO:0060419	heart growth	4	6.77966	0.0219348	[FGFR1, FGFR2, NOG, NOTCH1]
GO:0001825	blastocyst formation	3	8.82353	0.0231941	[ADA, EOMES, TJP1]
GO:0048730	epidermis morphogenesis	3	8.82353	0.0231941	[FGFR2, NOTCH1, SMO]
GO:0043393	regulation of protein binding	6	4.87805	0.024378	[AURKB, ITGA2, MFNG, NES, NOG, NRP1]
GO:0045582	positive regulation of T cell differentiation	4	6.55738	0.0244618	[ADA, AP3B1, GLI2, GLI3]
GO:0003338	metanephros morphogenesis	3	8.57143	0.0250375	[SALL1, SMO, SOX9]
GO:0045185	maintenance of protein location	6	4.83871	0.0252436	[AURKB, CASC5, SGOL1, SPAG5, TACC3, TONSL]
GO:0002062	chondrocyte differentiation	5	5.43478	0.0257222	[FGFR1, GLI2, GLI3, RARB, SOX9]
GO:1900180	regulation of protein localization to nucleus	7	4.40252	0.0257281	[GLI3, LITAF, RBPMS, SEMA5A, SMO, TACC3, TONSL]
GO:0003143	embryonic heart tube morphogenesis	4	6.45161	0.0257886	[NOTCH1, SMO, TEAD2, YAP1]
GO:0014032	neural crest cell development	4	6.45161	0.0257886	[EFNB1, JAG1, SMO, SOX9]
GO:0021537	telencephalon development	8	4.08163	0.0264414	[EMX2, EOMES, GLI3, NDE1, RARB, SALL1, TACC3, WDR62]
GO:0090090	negative regulation of canonical Wnt signaling pathway	5	5.37634	0.0267964	[GLI3, NOG, NOTCH1, SOX9, STK3]
GO:0010092	specification of organ identity	3	8.33333	0.0269574	[FGFR1, FGFR2, GLI3]
GO:0031060	regulation of histone methylation	3	8.33333	0.0269574	[BRCA1, DNMT3B, PHF19]
GO:0060795	cell fate commitment involved in formation of primary germ layer	3	8.33333	0.0269574	[EOMES, EYA2, FGFR1]
GO:0021543	pallium development	6	4.7619	0.0270358	[EMX2, EOMES, GLI3, NDE1, TACC3, WDR62]
GO:0048477	oogenesis	4	6.34921	0.0271579	[ASPM, BRCA2, DIAPH2, REC8]
GO:0010594	regulation of endothelial cell migration	5	5.31915	0.0278988	[EPHA2, ETS1, NOTCH1, NRP1, SEMA5A]
GO:0046634	regulation of alpha-beta T cell activation	4	6.25	0.0285698	[ADA, AP3B1, BLM, GLI3]
GO:0001764	neuron migration	6	4.6875	0.0289105	[ASPM, CELSR1, DDX11, FGFR1, NDE1, NRP1]
GO:0003205	cardiac chamber development	6	4.6875	0.0289105	[FGFR2, JAG1, NOTCH1, NOTCH2, SALL1, SMO]
GO:0009913	epidermal cell differentiation	7	4.29448	0.0289353	[EPHA2, FGFR1, GLI2, HDAC1, JAG1, NOTCH1, YAP1]
GO:0009262	deoxyribonucleotide metabolic process	3	8.10811	0.0289539	[ADA, AK2, TK1]
GO:0033260	nuclear cell cycle DNA replication	3	8.10811	0.0289539	[CDT1, FEN1, POLD2]
GO:0072088	nephron epithelium morphogenesis	3	8.10811	0.0289539	[SALL1, SMO, SOX9]
GO:0002065	columnar/cuboidal epithelial cell differentiation	5	5.26316	0.0290296	[FGFR2, GLI3, INSM1, NOTCH1, SMO]
GO:0019886	antigen processing and presentation of exogenous peptide antigen via MHC class II	5	5.26316	0.0290296	[CENPE, KIF15, KIF23, KIF2C, KIF4A]
GO:0048704	embryonic skeletal system morphogenesis	5	5.26316	0.0290296	[FGFR2, GLI3, NOG, SMO, TULP3]
GO:0021510	spinal cord development	5	5.20833	0.030189	[GLI2, GLI3, NOG, SMO, TULP3]
GO:0071887	leukocyte apoptotic process	5	5.20833	0.030189	[ADA, AURKB, BLM, GLI3, TP53]
GO:0014909	smooth muscle cell migration	3	7.89474	0.0310265	[ITGA2, NRP1, PLAT]
GO:0043486	histone exchange	3	7.89474	0.0310265	[CASC5, CENPO, HJURP]
GO:0000079	regulation of cyclin-dependent protein serine/threonine kinase activity	5	5.15464	0.0313772	[BLM, CCNE1, CDC6, CKS1B, MCM2]
GO:0046631	alpha-beta T cell activation	5	5.15464	0.0313772	[ADA, AP3B1, BLM, EOMES, GLI3]
GO:0002088	lens development in camera-type eye	4	6.06061	0.0315227	[EPHA2, FGFR2, SIX5, VIM]
GO:1901879	regulation of protein depolymerization	4	6.06061	0.0315227	[AURKB, CAPG, NES, SEMA5A]
GO:2001235	positive regulation of apoptotic signaling pathway	6	4.58015	0.0318797	[BCL2L14, NFATC4, SLC9A3R1, STK3, TP53, TP53INP1]
GO:0002495	antigen processing and presentation of peptide antigen via MHC class II	5	5.10204	0.0325944	[CENPE, KIF15, KIF23, KIF2C, KIF4A]
GO:0043534	blood vessel endothelial cell migration	4	5.97015	0.0330639	[EPHA2, ITGB1, NOTCH1, NRP1]
GO:0031128	developmental induction	3	7.69231	0.0331751	[FGFR1, SALL1, SOX9]
GO:0035315	hair cell differentiation	3	7.69231	0.0331751	[FGFR1, JAG1, NOTCH1]
GO:2000134	negative regulation of G1/S transition of mitotic cell cycle	5	5.05051	0.0338406	[CDK2, E2F7, GSG2, GTSE1, TP53]
GO:0030521	androgen receptor signaling pathway	4	5.88235	0.0346485	[AR, BRCA1, CCNE1, HDAC1]
GO:0072332	intrinsic apoptotic signaling pathway by p53 class mediator	4	5.88235	0.0346485	[BRCA2, E2F1, E2F2, TP53]
GO:0007163	establishment or maintenance of cell polarity	6	4.47761	0.0350411	[GPSM2, JAM3, KIF2C, NDE1, PARD3, WEE1]
GO:0042992	negative regulation of transcription factor import into nucleus	3	7.5	0.0353991	[LITAF, TACC3, TONSL]
GO:0048286	lung alveolus development	3	7.5	0.0353991	[ADA, FGFR2, PDPN]
GO:0043542	endothelial cell migration	6	4.44444	0.0361381	[EPHA2, ETS1, ITGB1, NOTCH1, NRP1, SEMA5A]
GO:0048638	regulation of developmental growth	6	4.44444	0.0361381	[FGFR1, FGFR2, NOG, NOTCH1, NRP1, SEMA5A]
GO:0002504	antigen processing and presentation of peptide or polysaccharide antigen via MHC class II	5	4.9505	0.0364209	[CENPE, KIF15, KIF23, KIF2C, KIF4A]
GO:0030278	regulation of ossification	7	4.06977	0.0371143	[CLIC1, ECM1, FGFR2, GLI3, NOG, NOTCH1, SOX9]
GO:0031076	embryonic camera-type eye development	3	7.31707	0.0376982	[NES, SMO, TULP3]
GO:0045168	cell-cell signaling involved in cell fate commitment	3	7.31707	0.0376982	[FGFR1, SALL1, SOX9]
GO:0060428	lung epithelium development	3	7.31707	0.0376982	[FGFR2, FOXP4, GPSM2]
GO:0006970	response to osmotic stress	4	5.71429	0.0379479	[ITGA2, SCN2A, SLC12A2, TP53]
GO:0014033	neural crest cell differentiation	4	5.71429	0.0379479	[EFNB1, JAG1, SMO, SOX9]
GO:0014066	regulation of phosphatidylinositol 3-kinase signaling	4	5.71429	0.0379479	[FGFR1, PRR5L, SLC9A3R1, SOX9]
GO:2000027	regulation of organ morphogenesis	7	4.02299	0.039119	[CELSR1, FGFR1, FGFR2, NOG, NOTCH1, SMO, SOX9]
GO:0048515	spermatid differentiation	5	4.85437	0.0391193	[CASC5, JAM3, REC8, SIX5, SOX3]
GO:0006334	nucleosome assembly	6	4.34783	0.0395608	[CASC5, CENPO, HIST1H2BK, HJURP, MCM2, SOX9]
GO:0007435	salivary gland morphogenesis	3	7.14286	0.0400718	[FGFR1, FGFR2, NRP1]
GO:0035137	hindlimb morphogenesis	3	7.14286	0.0400718	[NOTCH1, RARB, SALL1]
GO:0048701	embryonic cranial skeleton morphogenesis	3	7.14286	0.0400718	[FGFR2, SMO, TULP3]
GO:0072028	nephron morphogenesis	3	7.14286	0.0400718	[SALL1, SMO, SOX9]
GO:0001709	cell fate determination	3	6.97674	0.0425193	[JAG1, NOTCH2, NOTCH4]
GO:0006284	base-excision repair	3	6.97674	0.0425193	[FEN1, POLD2, TP53]
GO:1902476	chloride transmembrane transport	3	6.97674	0.0425193	[CLIC1, SLC12A2, SLC12A4]
GO:2001251	negative regulation of chromosome organization	3	6.97674	0.0425193	[BRCA1, DNMT3B, ESPL1]
GO:0045621	positive regulation of lymphocyte differentiation	4	5.47945	0.0432238	[ADA, AP3B1, GLI2, GLI3]
GO:0045667	regulation of osteoblast differentiation	5	4.6729	0.0448734	[CLIC1, FGFR2, GLI3, NOG, NOTCH1]
GO:0007159	leukocyte cell-cell adhesion	3	6.81818	0.0450402	[ITGB1, MSN, SELE]
GO:0033627	cell adhesion mediated by integrin	3	6.81818	0.0450402	[ADA, EPHA2, ITGB1]
GO:0046637	regulation of alpha-beta T cell differentiation	3	6.81818	0.0450402	[ADA, AP3B1, GLI3]
GO:1901992	positive regulation of mitotic cell cycle phase transition	3	6.81818	0.0450402	[CDC6, DLGAP5, ESPL1]
GO:2000107	negative regulation of leukocyte apoptotic process	3	6.81818	0.0450402	[ADA, AURKB, BLM]
GO:0003206	cardiac chamber morphogenesis	5	4.62963	0.0463868	[FGFR2, JAG1, NOTCH1, NOTCH2, SMO]
GO:0009112	nucleobase metabolic process	4	5.33333	0.0469588	[ADA, ADSSL1, SHMT1, TK1]
GO:0042307	positive regulation of protein import into nucleus	4	5.33333	0.0469588	[GLI3, RBPMS, SEMA5A, SMO]
GO:0097306	cellular response to alcohol	4	5.33333	0.0469588	[BRCA1, ITGB1, SMO, TP53INP1]
GO:0010721	negative regulation of cell development	6	4.16667	0.0470069	[CIT, NOG, NOTCH1, NRP1, SEMA5A, TP53]
GO:0014812	muscle cell migration	3	6.66667	0.0476337	[ITGA2, NRP1, PLAT]
GO:0016575	histone deacetylation	3	6.66667	0.0476337	[HDAC1, SALL1, TP53]
GO:0032091	negative regulation of protein binding	3	6.66667	0.0476337	[AURKB, NES, NOG]
GO:0043044	ATP-dependent chromatin remodeling	3	6.66667	0.0476337	[CASC5, CENPO, HJURP]
GO:1901989	positive regulation of cell cycle phase transition	3	6.66667	0.0476337	[CDC6, DLGAP5, ESPL1]
GO:0035050	embryonic heart tube development	4	5.26316	0.0488916	[NOTCH1, SMO, TEAD2, YAP1]
GO:2000106	regulation of leukocyte apoptotic process	4	5.26316	0.0488916	[ADA, AURKB, BLM, TP53]

## Sheet: ClueGO_TP4
GOID	GOTerm	Nr. Genes	% Associated Genes	Term PValue	Associated Genes Found
GO:0007270	neuron-neuron synaptic transmission	10	8.62069	2.84931e-05	[ATAD1, GABRA1, GABRB2, GABRG2, GLRB, GRIA2, GRIA4, NAPB, NPY2R, NRXN1]
GO:2000601	positive regulation of Arp2/3 complex-mediated actin nucleation	3	42.8571	0.000161586	[ABI2, NCKAP1, WASL]
GO:0006997	nucleus organization	8	8.69565	0.000170154	[GOPC, NUP50, NUPL1, PAFAH1B1, PPP2R2A, SEH1L, SRPK2, USPL1]
GO:0006511	ubiquitin-dependent protein catabolic process	19	4.25056	0.000239169	[ARAF, ARIH1, CACUL1, CUL2, CUL3, FBXO45, HECTD2, HERC3, KLHL8, NDFIP1, PIAS1, PSMD5, RAD23B, RNF111, SOCS5, UBE2K, UBE3A, UBE3C, UCHL5]
GO:0051127	positive regulation of actin nucleation	3	37.5	0.000255288	[ABI2, NCKAP1, WASL]
GO:0019941	modification-dependent protein catabolic process	19	4.19426	0.000282808	[ARAF, ARIH1, CACUL1, CUL2, CUL3, FBXO45, HECTD2, HERC3, KLHL8, NDFIP1, PIAS1, PSMD5, RAD23B, RNF111, SOCS5, UBE2K, UBE3A, UBE3C, UCHL5]
GO:0044708	single-organism behavior	17	4.45026	0.000299698	[ABI2, AGTPBP1, ATAD1, CHL1, FGF12, GABRG2, GLRB, GRM5, KCNAB1, MEF2A, NETO1, NPY2R, NRXN1, OXR1, PAFAH1B1, PJA2, PRKAR2B]
GO:0048193	Golgi vesicle transport	12	5.60748	0.000306146	[AP1G1, ARFGEF2, CUL3, DNAJC6, GOPC, RAB14, RAB6A, SEC23A, SEC24A, USO1, VPS13A, YIPF5]
GO:0043632	modification-dependent macromolecule catabolic process	19	4.15755	0.000315631	[ARAF, ARIH1, CACUL1, CUL2, CUL3, FBXO45, HECTD2, HERC3, KLHL8, NDFIP1, PIAS1, PSMD5, RAD23B, RNF111, SOCS5, UBE2K, UBE3A, UBE3C, UCHL5]
GO:0051531	NFAT protein import into nucleus	3	33.3333	0.000378125	[AKAP6, GSK3B, PIK3R1]
GO:0051648	vesicle localization	10	6.21118	0.000434763	[ARL6, CUL3, KIFAP3, NAPB, NRXN1, PAFAH1B1, SEC23A, SEC24A, WASL, ZDHHC15]
GO:0006888	ER to Golgi vesicle-mediated transport	6	9.83606	0.000578407	[CUL3, GOPC, SEC23A, SEC24A, USO1, YIPF5]
GO:0051640	organelle localization	13	4.7619	0.000823525	[ARL6, CUL3, KIFAP3, LRPPRC, MEF2A, NAPB, NRXN1, PAFAH1B1, SEC23A, SEC24A, SEH1L, WASL, ZDHHC15]
GO:0034315	regulation of Arp2/3 complex-mediated actin nucleation	3	25	0.00095355	[ABI2, NCKAP1, WASL]
GO:0034166	toll-like receptor 10 signaling pathway	6	8.82353	0.00103287	[ATF2, MAP3K7, MAPKAPK2, MEF2A, RELA, TAB3]
GO:0051656	establishment of organelle localization	11	5.14019	0.00111075	[ARL6, CUL3, KIFAP3, LRPPRC, NAPB, PAFAH1B1, SEC23A, SEC24A, SEH1L, WASL, ZDHHC15]
GO:0034146	toll-like receptor 5 signaling pathway	6	8.69565	0.0011154	[ATF2, MAP3K7, MAPKAPK2, MEF2A, RELA, TAB3]
GO:0042787	protein ubiquitination involved in ubiquitin-dependent protein catabolic process	6	8.69565	0.0011154	[FBXO45, HECTD2, HERC3, KLHL8, UBE3A, UBE3C]
GO:0051650	establishment of vesicle localization	9	5.96026	0.00111943	[ARL6, CUL3, KIFAP3, NAPB, PAFAH1B1, SEC23A, SEC24A, WASL, ZDHHC15]
GO:0035249	synaptic transmission, glutamatergic	6	8.57143	0.00120289	[ATAD1, GRIA2, GRIA4, NAPB, NPY2R, NRXN1]
GO:0050890	cognition	11	5	0.00138755	[ABI2, ATAD1, CHL1, GRM5, KCNAB1, MEF2A, NETO1, NRXN1, PAFAH1B1, PJA2, PRKAR2B]
GO:0006607	NLS-bearing protein import into nucleus	3	21.4286	0.00153847	[IPO5, KPNA1, KPNA4]
GO:0042176	regulation of protein catabolic process	10	5.26316	0.0015523	[ARAF, CSNK2A3, GSK3B, NDFIP1, PIAS1, RAD23B, RELA, SOCS5, UBE2K, UCHL5]
GO:0038123	toll-like receptor TLR1:TLR2 signaling pathway	6	8	0.00172171	[ATF2, MAP3K7, MAPKAPK2, MEF2A, RELA, TAB3]
GO:0038124	toll-like receptor TLR6:TLR2 signaling pathway	6	8	0.00172171	[ATF2, MAP3K7, MAPKAPK2, MEF2A, RELA, TAB3]
GO:0010256	endomembrane system organization	14	4.1791	0.00183121	[ARFGEF1, ARFGEF2, COL4A3BP, DYM, GOPC, HOOK1, NRXN1, NUP50, NUPL1, PAFAH1B1, PIK3R1, PPP2R2A, RAB22A, SEH1L]
GO:0048207	vesicle targeting, rough ER to cis-Golgi	3	20	0.00189906	[CUL3, SEC23A, SEC24A]
GO:0048208	COPII vesicle coating	3	20	0.00189906	[CUL3, SEC23A, SEC24A]
GO:0007163	establishment or maintenance of cell polarity	8	5.97015	0.00206959	[ARFGEF1, CLASP2, GSK3B, MPP7, NCKAP1, PAFAH1B1, RAB11FIP2, RPGRIP1L]
GO:0034162	toll-like receptor 9 signaling pathway	6	7.69231	0.00210545	[ATF2, MAP3K7, MAPKAPK2, MEF2A, RELA, TAB3]
GO:0051125	regulation of actin nucleation	3	18.75	0.00230813	[ABI2, NCKAP1, WASL]
GO:0090114	COPII-coated vesicle budding	3	18.75	0.00230813	[CUL3, SEC23A, SEC24A]
GO:0007611	learning or memory	10	4.97512	0.00234931	[ABI2, ATAD1, GRM5, KCNAB1, MEF2A, NETO1, NRXN1, PAFAH1B1, PJA2, PRKAR2B]
GO:0006900	membrane budding	5	9.09091	0.00237662	[CUL3, EPS15, SEC23A, SEC24A, WASL]
GO:0035666	TRIF-dependent toll-like receptor signaling pathway	6	7.5	0.00239497	[ATF2, MAP3K7, MAPKAPK2, MEF2A, RELA, TAB3]
GO:0007173	epidermal growth factor receptor signaling pathway	11	4.66102	0.00241205	[EPS15, GSK3B, PDE1A, PIK3R1, PRKACB, PRKAR1A, PRKAR2B, PXN, REPS2, SOCS5, STAM]
GO:0034134	toll-like receptor 2 signaling pathway	6	7.40741	0.00255048	[ATF2, MAP3K7, MAPKAPK2, MEF2A, RELA, TAB3]
GO:0006998	nuclear envelope organization	5	8.92857	0.00257404	[NUP50, NUPL1, PAFAH1B1, PPP2R2A, SEH1L]
GO:0038127	ERBB signaling pathway	11	4.56432	0.00283537	[EPS15, GSK3B, PDE1A, PIK3R1, PRKACB, PRKAR1A, PRKAR2B, PXN, REPS2, SOCS5, STAM]
GO:0002756	MyD88-independent toll-like receptor signaling pathway	6	7.22892	0.00288412	[ATF2, MAP3K7, MAPKAPK2, MEF2A, RELA, TAB3]
GO:0061136	regulation of proteasomal protein catabolic process	6	7.22892	0.00288412	[ARAF, PIAS1, RAD23B, SOCS5, UBE2K, UCHL5]
GO:0002755	MyD88-dependent toll-like receptor signaling pathway	6	6.97674	0.00344445	[ATF2, MAP3K7, MAPKAPK2, MEF2A, RELA, TAB3]
GO:0072384	organelle transport along microtubule	4	10.8108	0.003468	[KIFAP3, LRPPRC, PAFAH1B1, RAB6A]
GO:0035384	thioester biosynthetic process	4	10.5263	0.00382501	[ELOVL4, PDK3, PDP1, SLC25A1]
GO:0071616	acyl-CoA biosynthetic process	4	10.5263	0.00382501	[ELOVL4, PDK3, PDP1, SLC25A1]
GO:0046578	regulation of Ras protein signal transduction	13	4	0.00383133	[AGFG1, ARFGEF1, ARFGEF2, CUL3, DOCK4, ECT2, GSK3B, PAFAH1B1, RALGAPB, RASAL2, RGL1, SHOC2, SSX2IP]
GO:0034138	toll-like receptor 3 signaling pathway	6	6.81818	0.00386053	[ATF2, MAP3K7, MAPKAPK2, MEF2A, RELA, TAB3]
GO:0030534	adult behavior	8	5.36913	0.00398045	[AGTPBP1, CHL1, FGF12, GABRG2, GLRB, NRXN1, OXR1, PAFAH1B1]
GO:0010765	positive regulation of sodium ion transport	3	15	0.0044689	[CNTN1, FGF12, GPD1L]
GO:0030397	membrane disassembly	4	10	0.00461204	[NUP50, NUPL1, PAFAH1B1, SEH1L]
GO:0051081	nuclear envelope disassembly	4	10	0.00461204	[NUP50, NUPL1, PAFAH1B1, SEH1L]
GO:0034314	Arp2/3 complex-mediated actin nucleation	3	14.2857	0.00514891	[ABI2, NCKAP1, WASL]
GO:0008344	adult locomotory behavior	6	6.38298	0.00533292	[AGTPBP1, CHL1, FGF12, GLRB, OXR1, PAFAH1B1]
GO:0032434	regulation of proteasomal ubiquitin-dependent protein catabolic process	5	7.46269	0.00559775	[ARAF, PIAS1, RAD23B, SOCS5, UBE2K]
GO:0007626	locomotory behavior	9	4.6875	0.00563822	[AGTPBP1, CHL1, FGF12, GLRB, GRM5, NPY2R, OXR1, PAFAH1B1, VPS13A]
GO:0008543	fibroblast growth factor receptor signaling pathway	9	4.6875	0.00563822	[FGF12, GSK3B, PDE1A, PIK3R1, PRKACB, PRKAR1A, PRKAR2B, RAB14, SHOC2]
GO:0007214	gamma-aminobutyric acid signaling pathway	3	13.6364	0.00588785	[GABRA1, GABRB2, GABRG2]
GO:0006892	post-Golgi vesicle-mediated transport	6	6.25	0.00590452	[AP1G1, ARFGEF2, DNAJC6, GOPC, RAB14, VPS13A]
GO:0097193	intrinsic apoptotic signaling pathway	11	4.11985	0.00610101	[APAF1, ARL6IP5, CUL2, CUL3, DNM1L, FNIP2, MSH2, PIK3R1, PRODH, UBE2K, UBQLN1]
GO:0006901	vesicle coating	4	9.09091	0.00649817	[CUL3, EPS15, SEC23A, SEC24A]
GO:0032147	activation of protein kinase activity	11	4.07407	0.00661634	[CAB39, ECT2, GRM5, MAP3K7, MAP4K3, MAPKAPK2, PRKACB, PRKAR1A, PRKAR2B, PXN, TAB3]
GO:0051403	stress-activated MAPK cascade	10	4.2735	0.00684102	[ARL6IP5, ATF2, FGF12, MAP3K7, MAP4K3, MAPKAPK2, MEF2A, PAFAH1B1, TAB3, ZNF675]
GO:0031098	stress-activated protein kinase signaling cascade	10	4.23729	0.00724617	[ARL6IP5, ATF2, FGF12, MAP3K7, MAP4K3, MAPKAPK2, MEF2A, PAFAH1B1, TAB3, ZNF675]
GO:0010611	regulation of cardiac muscle hypertrophy	3	12.5	0.00754754	[AKAP6, GSK3B, MEF2A]
GO:0006833	water transport	4	8.51064	0.008207	[PRKACB, PRKAR1A, PRKAR2B, RAB11FIP2]
GO:0032409	regulation of transporter activity	7	5.18518	0.00830576	[AKAP6, FGF12, GPD1L, KCNAB1, NDFIP1, NDFIP2, NRXN1]
GO:0014743	regulation of muscle hypertrophy	3	12	0.00847051	[AKAP6, GSK3B, MEF2A]
GO:0045010	actin nucleation	3	11.1111	0.0105074	[ABI2, NCKAP1, WASL]
GO:0030010	establishment of cell polarity	5	6.41026	0.0105327	[ARFGEF1, GSK3B, MPP7, PAFAH1B1, RAB11FIP2]
GO:0016050	vesicle organization	7	4.92958	0.0108007	[CUL3, EPS15, SEC23A, SEC24A, USO1, WASL, ZDHHC15]
GO:0042044	fluid transport	4	7.69231	0.0116641	[PRKACB, PRKAR1A, PRKAR2B, RAB11FIP2]
GO:0045807	positive regulation of endocytosis	5	6.25	0.0116725	[ATAD1, CBLL1, CD47, SGIP1, WASL]
GO:0044344	cellular response to fibroblast growth factor stimulus	9	4.16667	0.011742	[FGF12, GSK3B, PDE1A, PIK3R1, PRKACB, PRKAR1A, PRKAR2B, RAB14, SHOC2]
GO:0034142	toll-like receptor 4 signaling pathway	6	5.26316	0.0132188	[ATF2, MAP3K7, MAPKAPK2, MEF2A, RELA, TAB3]
GO:0071774	response to fibroblast growth factor	9	4.0724	0.0134737	[FGF12, GSK3B, PDE1A, PIK3R1, PRKACB, PRKAR1A, PRKAR2B, RAB14, SHOC2]
GO:0018209	peptidyl-serine modification	8	4.34783	0.0135118	[ARAF, BGN, DYRK1A, FNIP2, GPD1L, GSK3B, MAPKAPK2, PDK3]
GO:0007032	endosome organization	3	10	0.0140511	[ARFGEF2, HOOK1, RAB22A]
GO:0008631	intrinsic apoptotic signaling pathway in response to oxidative stress	3	10	0.0140511	[ARL6IP5, PRODH, UBQLN1]
GO:0048199	vesicle targeting, to, from or within Golgi	3	9.67742	0.0153649	[CUL3, SEC23A, SEC24A]
GO:0051932	synaptic transmission, GABAergic	3	9.375	0.0167457	[GABRA1, GABRB2, GABRG2]
GO:0070423	nucleotide-binding oligomerization domain containing signaling pathway	3	9.375	0.0167457	[MAP3K7, RELA, TAB3]
GO:1902591	single-organism membrane budding	3	9.09091	0.0181937	[CUL3, SEC23A, SEC24A]
GO:0021537	telencephalon development	8	4.08163	0.0190528	[AGTPBP1, BTBD3, GSK3B, MEF2A, PAFAH1B1, ROBO2, RPGRIP1L, UCHL5]
GO:0046824	positive regulation of nucleocytoplasmic transport	5	5.49451	0.0194537	[AKAP6, ECT2, GSK3B, IPO5, KPNA1]
GO:0034599	cellular response to oxidative stress	7	4.34783	0.0202595	[ARL6IP5, ECT2, OXR1, PRODH, PXN, RELA, UBQLN1]
GO:0007215	glutamate receptor signaling pathway	4	6.45161	0.0210862	[GRIA2, GRIA4, GRM5, NRXN1]
GO:0021772	olfactory bulb development	3	8.57143	0.0212922	[AGTPBP1, ROBO2, RPGRIP1L]
GO:0048260	positive regulation of receptor-mediated endocytosis	3	8.33333	0.0229429	[ATAD1, SGIP1, WASL]
GO:0051966	regulation of synaptic transmission, glutamatergic	3	8.33333	0.0229429	[ATAD1, NPY2R, NRXN1]
GO:0021988	olfactory lobe development	3	8.10811	0.0246612	[AGTPBP1, ROBO2, RPGRIP1L]
GO:0051445	regulation of meiotic cell cycle	3	8.10811	0.0246612	[MSH2, PRKACB, PRKAR1A]
GO:0052646	alditol phosphate metabolic process	3	8.10811	0.0246612	[GPD1L, SERINC1, SLC27A1]
GO:0048813	dendrite morphogenesis	5	5.15464	0.0248625	[BTBD3, CAPRIN1, GSK3B, MAP2, MEF2A]
GO:0045732	positive regulation of protein catabolic process	5	5.10204	0.0258487	[CSNK2A3, GSK3B, NDFIP1, PIAS1, SOCS5]
GO:0007077	mitotic nuclear envelope disassembly	3	7.89474	0.0264472	[NUP50, NUPL1, SEH1L]
GO:0018105	peptidyl-serine phosphorylation	7	4.06977	0.0278096	[ARAF, DYRK1A, FNIP2, GPD1L, GSK3B, MAPKAPK2, PDK3]
GO:0003300	cardiac muscle hypertrophy	3	7.69231	0.0283006	[AKAP6, GSK3B, MEF2A]
GO:0032410	negative regulation of transporter activity	3	7.69231	0.0283006	[FGF12, NDFIP1, NDFIP2]
GO:0034453	microtubule anchoring	3	7.69231	0.0283006	[CLASP2, ECT2, SEH1L]
GO:0071377	cellular response to glucagon stimulus	3	7.69231	0.0283006	[PRKACB, PRKAR1A, PRKAR2B]
GO:0045744	negative regulation of G-protein coupled receptor protein signaling pathway	4	5.7971	0.0298318	[ADRBK2, AKAP10, GRM5, RPGRIP1L]
GO:0007205	protein kinase C-activating G-protein coupled receptor signaling pathway	3	7.5	0.0302213	[DGKB, DGKE, GRM5]
GO:0014897	striated muscle hypertrophy	3	7.5	0.0302213	[AKAP6, GSK3B, MEF2A]
GO:0043502	regulation of muscle adaptation	3	7.5	0.0302213	[AKAP6, GSK3B, MEF2A]
GO:0031503	protein complex localization	3	7.31707	0.032209	[PAFAH1B1, RALGAPB, WASL]
GO:0090003	regulation of establishment of protein localization to plasma membrane	3	7.31707	0.032209	[GOPC, NRXN1, PIK3R1]
GO:0010863	positive regulation of phospholipase C activity	4	5.55556	0.0341458	[PDE1A, PRKACB, PRKAR1A, PRKAR2B]
GO:0007628	adult walking behavior	3	7.14286	0.0342635	[AGTPBP1, GLRB, OXR1]
GO:0014896	muscle hypertrophy	3	7.14286	0.0342635	[AKAP6, GSK3B, MEF2A]
GO:0042059	negative regulation of epidermal growth factor receptor signaling pathway	3	7.14286	0.0342635	[EPS15, SOCS5, STAM]
GO:0006637	acyl-CoA metabolic process	4	5.47945	0.0356603	[ELOVL4, PDK3, PDP1, SLC25A1]
GO:0035383	thioester metabolic process	4	5.47945	0.0356603	[ELOVL4, PDK3, PDP1, SLC25A1]
GO:1900274	regulation of phospholipase C activity	4	5.47945	0.0356603	[PDE1A, PRKACB, PRKAR1A, PRKAR2B]
GO:0006903	vesicle targeting	3	6.97674	0.0363843	[CUL3, SEC23A, SEC24A]
GO:1901185	negative regulation of ERBB signaling pathway	3	6.97674	0.0363843	[EPS15, SOCS5, STAM]
GO:0051188	cofactor biosynthetic process	6	4.10959	0.038635	[ELOVL4, IREB2, MAT2B, PDK3, PDP1, SLC25A1]
GO:0030316	osteoclast differentiation	4	5.33333	0.0388042	[IREB2, PAFAH1B1, PIK3R1, ZNF675]
GO:0042307	positive regulation of protein import into nucleus	4	5.33333	0.0388042	[AKAP6, ECT2, IPO5, KPNA1]
GO:0050905	neuromuscular process	5	4.54545	0.0396538	[AGTPBP1, FGF12, GLRB, NRXN1, PAFAH1B1]
GO:0032846	positive regulation of homeostatic process	4	5.26316	0.0404338	[AKAP6, SGIP1, SLC27A1, TRPC1]
GO:0002753	cytoplasmic pattern recognition receptor signaling pathway	3	6.66667	0.0408234	[MAP3K7, RELA, TAB3]
GO:0032886	regulation of microtubule-based process	5	4.34783	0.0465104	[CCSAP, CLASP2, ECT2, GSK3B, TRIM37]
GO:0009108	coenzyme biosynthetic process	5	4.31034	0.0479611	[ELOVL4, MAT2B, PDK3, PDP1, SLC25A1]
GO:0000245	spliceosomal complex assembly	3	6.25	0.0479684	[MBNL1, PTBP2, SRPK2]
GO:0051705	multi-organism behavior	4	4.93827	0.0491578	[GLS, NRXN1, THRB, VPS13A]
